# Supplementary material for: Effects of High Temperature on Rice Grain Development and Quality Formation Based on Proteomics Comparative Analysis Under Field Warming
Source: Front Plant Sci. 2021 Oct 21;12:746180. doi: 10.3389/fpls.2021.746180 (PMC8566943; doi:10.3389/fpls.2021.746180)
Supplement: Supplementary file 3 [file Table_3.XLSX]

## Sheet: Sheet1
Peptide detection information of differentially expressed proteins
PeptideSequence	PrecursorCharge	ProteinGroup	3d_CK_1	3d_CK_2	3d_CK_3	3d_HT_1	3d_HT_2	3d_HT_3	6d_CK_1	6d_CK_2	6d_CK_3	6d_HT_1	6d_HT_2	6d_HT_3	9d_CK_1	9d_CK_2	9d_CK_3	9d_HT_1	9d_HT_2	9d_HT_3	12d_CK_1	12d_CK_2	12d_CK_3	12d_HT_1	12d_HT_2	12d_HT_3	15d_CK_1	15d_CK_2	15d_CK_3	15d_HT_1	15d_HT_2	15d_HT_3	3d_CK_1	3d_CK_2	3d_CK_3	3d_HT_1	3d_HT_2	3d_HT_3	6d_CK_1	6d_CK_2	6d_CK_3	6d_HT_1	6d_HT_2	6d_HT_3	9d_CK_1	9d_CK_2	9d_CK_3	9d_HT_1	9d_HT_2
ANLINATSISLEQLEK	2	11466783	16.098	15.9655	16.0123	16.1993	16.3414	16.5818	16.2686	16.5003	16.6481	16.5617	16.3393	16.3113	16.0651	15.347	15.6892	15.6602	15.6136	15.7657	15.897	15.9323	16.1407	15.2572	15.7464	15.5108	14.3478	14.4089	13.7022	12.6853	NA	13.8914	16.098	15.9655	16.0123	16.1993	16.3414	16.5818	16.2686	16.5003	16.6481	16.5617	16.3393	16.3113	16.0651	15.347	15.6892	15.6602	15.6136
ANLINATSISLEQLEK	3	11466783	13.3591	13.401	12.9399	13.2535	13.1724	13.8548	12.1119	13.0405	13.2732	13.1939	13.1135	NA	12.6643	NA	NA	NA	NA	NA	12.7032	NA	NA	NA	NA	NA	NA	NA	12.3775	NA	NA	NA	13.3591	13.401	12.9399	13.2535	13.1724	13.8548	12.1119	13.0405	13.2732	13.1939	13.1135	NA	12.6643	NA	NA	NA	NA
IGDVIVAVIK	2	11466826	17.8179	17.9142	17.6409	17.5954	17.7571	17.6612	16.252	16.6208	16.5095	16.6368	16.7669	16.5973	15.5506	15.4423	15.6189	14.6043	15.3077	14.3927	14.4874	14.566	14.6817	13.8647	13.9425	14.042	13.8603	13.4922	12.9309	13.3469	12.8701	13.4306	17.8179	17.9142	17.6409	17.5954	17.7571	17.6612	16.252	16.6208	16.5095	16.6368	16.7669	16.5973	15.5506	15.4423	15.6189	14.6043	15.3077
MIQPQTLLNVADNSGAR	2	11466826	16.1023	16.7342	16.534	16.6332	16.4131	16.2237	15.9858	16.2185	16.116	14.3706	15.9175	16.0099	15.56	15.4381	15.5015	NA	NA	15.1041	15.0044	15.3306	14.4075	NA	14.9212	14.7388	NA	NA	NA	NA	NA	NA	16.1023	16.7342	16.534	16.6332	16.4131	16.2237	15.9858	16.2185	16.116	14.3706	15.9175	16.0099	15.56	15.4381	15.5015	NA	NA
MIQPQTLLNVADNSGAR	3	11466826	16.8077	16.9086	16.929	17.145	16.8256	16.5716	16.0335	16.6249	15.7279	16.6502	16.2081	16.4493	15.6726	16.072	16.6234	NA	NA	NA	NA	NA	NA	NA	NA	NA	NA	NA	13.6142	NA	NA	NA	16.8077	16.9086	16.929	17.145	16.8256	16.5716	16.0335	16.6249	15.7279	16.6502	16.2081	16.4493	15.6726	16.072	16.6234	NA	NA
LYILGAR	2	194033240	13.089	NA	11.8128	11.8727	12.0207	NA	NA	NA	12.1069	NA	13.1247	12.2905	13.5867	13.3676	NA	NA	NA	12.4131	NA	NA	12.4702	12.062	12.4657	12.5962	12.1783	NA	NA	11.8497	NA	11.8011	13.089	NA	11.8128	11.8727	12.0207	NA	NA	NA	12.1069	NA	13.1247	12.2905	13.5867	13.3676	NA	NA	NA
MLYILGAR	2	194033240	15.662	15.8569	15.7054	15.7391	15.5583	15.3283	15.3697	15.557	15.3314	15.3625	15.2956	15.3129	14.8138	14.7796	14.3616	NA	14.8095	14.1876	13.6348	14.3524	13.5859	17.4214	NA	13.4487	16.9565	13.295	15.486	16.4095	15.4832	16.2471	15.662	15.8569	15.7054	15.7391	15.5583	15.3283	15.3697	15.557	15.3314	15.3625	15.2956	15.3129	14.8138	14.7796	14.3616	NA	14.8095
IVTQAYPAATR	2	1002224234	17.2102	17.1739	17.292	17.0542	17.1342	17.176	17.0013	17.1637	17.0547	16.8384	16.9898	16.8689	16.4543	16.8036	16.6995	15.9511	16.3096	16.1264	15.9678	16.2141	16.0307	15.719	15.9195	15.8579	15.7193	15.4675	15.6789	15.012	14.8153	15.435	17.2102	17.1739	17.292	17.0542	17.1342	17.176	17.0013	17.1637	17.0547	16.8384	16.9898	16.8689	16.4543	16.8036	16.6995	15.9511	16.3096
SIGVGNC[+57]SGSALAR	2	1002224234	15.8653	15.7612	15.8861	15.8349	15.9374	15.5569	15.9034	16.065	15.9422	15.8584	15.7936	15.6914	15.5121	15.7993	15.6935	NA	15.2951	15.0543	NA	14.9397	14.8449	NA	14.6704	NA	NA	NA	NA	NA	NA	NA	15.8653	15.7612	15.8861	15.8349	15.9374	15.5569	15.9034	16.065	15.9422	15.8584	15.7936	15.6914	15.5121	15.7993	15.6935	NA	15.2951
VMPFLELFAR	2	1002224234	17.6585	17.6915	17.5497	17.5149	17.4869	17.3431	17.1736	17.5946	17.6034	17.065	17.1194	16.9703	16.9831	17.1624	16.6732	16.2101	16.396	16.1321	16.2031	16.4633	16.417	15.6801	16.0805	15.8532	15.7024	15.7911	15.7541	15.0738	11.931	15.6069	17.6585	17.6915	17.5497	17.5149	17.4869	17.3431	17.1736	17.5946	17.6034	17.065	17.1194	16.9703	16.9831	17.1624	16.6732	16.2101	16.396
AILEMQAALTAIER	3	1002224483	10.4577	11.5939	11.5683	11.4421	11.6753	11.752	12.851	12.7032	12.6802	12.5289	12.25	12.7804	12.9204	12.4277	12.455	12.6601	12.5582	12.6585	13.089	13.3911	13.1466	12.6732	13.0736	12.693	12.4046	12.5994	12.2639	11.5098	NA	12.0243	10.4577	11.5939	11.5683	11.4421	11.6753	11.752	12.851	12.7032	12.6802	12.5289	12.25	12.7804	12.9204	12.4277	12.455	12.6601	12.5582
IVGYGNAADLALTGR	2	1002224483	14.7261	14.9013	14.7933	15.0804	14.9506	14.7312	15.2816	15.2812	15.2486	15.2246	15.2349	15.3179	15.0208	15.1899	15.1894	14.8083	14.9701	15.0583	14.9666	15.0986	15.0972	14.7284	14.9241	15.1197	14.5838	14.4965	14.459	13.9323	13.8138	13.8395	14.7261	14.9013	14.7933	15.0804	14.9506	14.7312	15.2816	15.2812	15.2486	15.2246	15.2349	15.3179	15.0208	15.1899	15.1894	14.8083	14.9701
IVGYGNAADLALTGR	3	1002224483	NA	10.7052	11.2126	NA	NA	NA	11.2762	11.6251	12.465	11.4823	11.9828	NA	12.0696	12.6409	9.84468	NA	NA	NA	NA	NA	NA	NA	NA	NA	NA	NA	NA	NA	NA	NA	NA	10.7052	11.2126	NA	NA	NA	11.2762	11.6251	12.465	11.4823	11.9828	NA	12.0696	12.6409	9.84468	NA	NA
TLAVTRPDPSAAVYEVR	3	1002224483	14.9801	14.8308	14.4903	15.1344	14.8965	14.5906	15.1832	15.0846	15.29	15.0829	15.4073	15.7906	14.6649	15.6916	15.6244	15.208	15.0631	14.6767	15.0889	15.3709	15.0137	14.7181	14.3226	NA	NA	14.6769	13.7054	13.0932	NA	12.2678	14.9801	14.8308	14.4903	15.1344	14.8965	14.5906	15.1832	15.0846	15.29	15.0829	15.4073	15.7906	14.6649	15.6916	15.6244	15.208	15.0631
ILSGTGTGNTQYFVWR	2	1002224605	12.468	12.4478	12.8112	12.6638	12.707	12.4675	11.8304	11.6545	12.3453	NA	12.0035	11.8473	NA	11.2718	NA	NA	NA	NA	11.8981	NA	NA	NA	NA	NA	NA	NA	NA	NA	NA	NA	12.468	12.4478	12.8112	12.6638	12.707	12.4675	11.8304	11.6545	12.3453	NA	12.0035	11.8473	NA	11.2718	NA	NA	NA
NILILALTR	2	1002224605	13.5772	13.942	14.2255	13.8644	13.9675	13.6231	13.4039	13.3963	13.2875	13.3605	13.2346	13.1753	12.8066	13.3328	12.5758	12.0809	10.964	12.019	11.8635	12.4211	NA	10.7701	12.129	11.655	NA	11.8036	15.7845	NA	NA	NA	13.5772	13.942	14.2255	13.8644	13.9675	13.6231	13.4039	13.3963	13.2875	13.3605	13.2346	13.1753	12.8066	13.3328	12.5758	12.0809	10.964
LTILQGLELR	2	1002224707	12.5915	12.4994	12.6269	13.0067	12.812	12.1366	12.3624	12.3039	12.803	12.3871	12.6067	13.3142	NA	11.711	NA	NA	NA	10.5944	NA	NA	NA	NA	NA	11.5586	NA	NA	NA	NA	NA	NA	12.5915	12.4994	12.6269	13.0067	12.812	12.1366	12.3624	12.3039	12.803	12.3871	12.6067	13.3142	NA	11.711	NA	NA	NA
VEPVLLHYLSR	3	1002224707	8.39514	NA	NA	NA	NA	NA	NA	NA	NA	NA	NA	6.98644	NA	NA	NA	NA	NA	NA	NA	NA	NA	NA	NA	NA	NA	NA	NA	NA	NA	NA	8.39514	NA	NA	NA	NA	NA	NA	NA	NA	NA	NA	6.98644	NA	NA	NA	NA	NA
WLFEVPLDGK	2	1002224707	NA	NA	11.0733	NA	NA	11.5861	NA	NA	NA	12.9991	NA	NA	NA	NA	NA	NA	NA	NA	NA	NA	NA	NA	NA	NA	NA	NA	NA	NA	NA	NA	NA	NA	11.0733	NA	NA	11.5861	NA	NA	NA	12.9991	NA	NA	NA	NA	NA	NA	NA
LHFHDC[+57]FVR	3	1002224783	16.5518	16.8059	16.5914	16.3225	16.702	16.599	15.6471	15.9052	15.9588	16.0294	16.2158	16.2297	15.2739	14.5812	NA	15.2571	15.454	14.8936	15.0088	14.9502	15.0812	15.5746	15.4619	15.746	15.1088	15.027	14.6668	14.944	15.2451	15.3302	16.5518	16.8059	16.5914	16.3225	16.702	16.599	15.6471	15.9052	15.9588	16.0294	16.2158	16.2297	15.2739	14.5812	NA	15.2571	15.454
MGNIDVLTGAR	2	1002224783	14.8754	15.0318	15.0209	14.249	14.3212	14.8245	14.3382	15.0726	14.953	14.5658	14.3768	14.0974	13.6131	14.3427	13.6888	NA	NA	NA	NA	13.6696	14.8215	16.4956	14.9785	16.9799	13.9911	NA	NA	NA	NA	NA	14.8754	15.0318	15.0209	14.249	14.3212	14.8245	14.3382	15.0726	14.953	14.5658	14.3768	14.0974	13.6131	14.3427	13.6888	NA	NA
TVSC[+57]ADILAFAAR	2	1002224783	NA	12.7821	13.5782	12.2734	NA	13.103	11.706	12.8361	12.6963	NA	NA	11.8127	NA	12.4266	NA	NA	NA	NA	NA	NA	12.7281	15.3571	13.9912	15.9038	12.482	12.3558	NA	11.6528	12.5539	NA	NA	12.7821	13.5782	12.2734	NA	13.103	11.706	12.8361	12.6963	NA	NA	11.8127	NA	12.4266	NA	NA	NA
YSQANGLQFVK	2	1002224946	14.1962	13.9558	14.0552	14.2125	13.9057	13.8401	13.7881	14.1756	13.6544	13.3131	13.5771	13.9229	13.2534	13.4736	13.1845	11.2543	13.5087	NA	NA	13.7692	12.767	12.6364	11.0541	12.1584	NA	NA	NA	NA	NA	NA	14.1962	13.9558	14.0552	14.2125	13.9057	13.8401	13.7881	14.1756	13.6544	13.3131	13.5771	13.9229	13.2534	13.4736	13.1845	11.2543	13.5087
C[+57]AAGIIEAIGHFK	2	1002225199	14.8388	14.7094	14.9082	14.6566	14.856	14.822	13.9895	14.2294	14.1862	14.311	14.1651	14.457	13.5622	13.5533	13.8689	13.6169	13.5907	13.5283	12.8958	13.7653	13.3053	13.3358	13.508	13.4941	13.2159	12.5835	12.7603	12.519	13.1654	13.3547	14.8388	14.7094	14.9082	14.6566	14.856	14.822	13.9895	14.2294	14.1862	14.311	14.1651	14.457	13.5622	13.5533	13.8689	13.6169	13.5907
C[+57]AAGIIEAIGHFK	3	1002225199	16.1521	16.2873	16.3081	16.0827	16.274	16.1713	15.5069	15.7032	15.7647	15.6748	15.678	15.7703	15.3184	15.2597	15.3498	14.9838	15.4007	14.9113	15.0639	15.2203	15.0484	15.069	15.163	15.1104	15.0139	14.621	14.5457	14.6154	14.4178	14.7294	16.1521	16.2873	16.3081	16.0827	16.274	16.1713	15.5069	15.7032	15.7647	15.6748	15.678	15.7703	15.3184	15.2597	15.3498	14.9838	15.4007
GQALAYLLK	2	1002225199	16.665	17.2075	17.3249	17.4007	16.826	16.7856	16.9377	17.0036	16.7839	16.8176	16.7136	16.9003	16.6555	16.4078	16.2828	16.1036	15.9327	16.1176	16.3151	16.3213	16.2378	16.0916	16.3663	16.1981	15.8969	15.875	15.5504	NA	15.8186	15.7752	16.665	17.2075	17.3249	17.4007	16.826	16.7856	16.9377	17.0036	16.7839	16.8176	16.7136	16.9003	16.6555	16.4078	16.2828	16.1036	15.9327
IIYSGGQDLDILPQGAGK	2	1002225199	18.0077	18.0892	18.0599	17.9164	18.0938	18.19	17.5307	17.3935	17.4956	17.5798	17.4818	17.5424	17.2697	16.9143	17.2528	17.0225	17.2165	12.4326	NA	NA	NA	16.8521	16.9628	NA	NA	NA	NA	NA	NA	NA	18.0077	18.0892	18.0599	17.9164	18.0938	18.19	17.5307	17.3935	17.4956	17.5798	17.4818	17.5424	17.2697	16.9143	17.2528	17.0225	17.2165
IIYSGGQDLDILPQGAGK	3	1002225199	14.6024	14.7589	14.3999	14.7202	14.7175	14.7782	13.7305	14.0795	13.6948	14.2445	13.7199	NA	12.6629	NA	NA	NA	NA	13.0165	NA	13.2334	NA	NA	12.7895	13.3648	NA	NA	NA	NA	NA	NA	14.6024	14.7589	14.3999	14.7202	14.7175	14.7782	13.7305	14.0795	13.6948	14.2445	13.7199	NA	12.6629	NA	NA	NA	NA
LFVSQSGSDSWLVR	2	1002225199	16.7806	16.7541	16.8951	16.8093	16.7702	16.9456	16.3304	16.356	16.4763	16.6838	16.5076	16.5233	15.7533	15.6197	15.6556	15.3469	15.8047	NA	15.5647	15.3576	15.1102	NA	15.4087	15.4571	14.7367	14.7223	15.0281	14.9326	14.9671	NA	16.7806	16.7541	16.8951	16.8093	16.7702	16.9456	16.3304	16.356	16.4763	16.6838	16.5076	16.5233	15.7533	15.6197	15.6556	15.3469	15.8047
VSFFVDK	2	1002225199	14.6577	15.074	15.2115	14.7234	15.1869	15.0778	14.372	14.2607	14.5153	14.4918	14.3484	13.9224	13.5677	13.9162	14.0089	13.5428	13.7551	13.499	13.6287	13.644	13.5996	13.491	13.5365	13.9617	13.1803	12.9739	12.7775	13.0444	12.2868	13.4611	14.6577	15.074	15.2115	14.7234	15.1869	15.0778	14.372	14.2607	14.5153	14.4918	14.3484	13.9224	13.5677	13.9162	14.0089	13.5428	13.7551
DLSLAAAPLR	2	1002225205	12.4652	NA	NA	11.5031	NA	NA	NA	NA	NA	NA	13.7679	13.7815	NA	13.3536	12.9551	NA	14.1022	NA	12.4905	12.9571	NA	NA	NA	13.0048	NA	NA	NA	NA	NA	12.7238	12.4652	NA	NA	11.5031	NA	NA	NA	NA	NA	NA	13.7679	13.7815	NA	13.3536	12.9551	NA	14.1022
LSGILSQK	2	1002225205	NA	NA	16.4019	NA	NA	NA	16.9843	NA	16.5586	NA	NA	NA	NA	NA	NA	NA	NA	NA	NA	NA	NA	NA	NA	NA	NA	NA	NA	NA	NA	NA	NA	NA	16.4019	NA	NA	NA	16.9843	NA	16.5586	NA	NA	NA	NA	NA	NA	NA	NA
SSELLATLR	2	1002225209	15.8346	15.7173	15.7411	15.7523	15.7635	15.4719	15.3462	15.5251	15.4153	15.4672	15.5296	15.2852	NA	NA	NA	NA	NA	13.7893	NA	13.9701	13.1649	NA	NA	12.4244	NA	NA	NA	NA	NA	13.1499	15.8346	15.7173	15.7411	15.7523	15.7635	15.4719	15.3462	15.5251	15.4153	15.4672	15.5296	15.2852	NA	NA	NA	NA	NA
ISPSELAAVTR	2	1002225215	11.038	NA	NA	12.3234	10.5554	12.9611	NA	12.2648	NA	NA	NA	17.1436	16.6992	16.7869	16.9345	16.281	16.8038	16.8925	16.8176	16.4545	16.7127	13.6256	14.3521	16.5084	16.4547	16.0132	15.7258	15.3355	13.483	NA	11.038	NA	NA	12.3234	10.5554	12.9611	NA	12.2648	NA	NA	NA	17.1436	16.6992	16.7869	16.9345	16.281	16.8038
KMPQQQQVER	3	1002225215	NA	NA	NA	NA	12.7901	NA	NA	NA	NA	NA	NA	11.2482	11.398	NA	NA	NA	12.5975	NA	NA	NA	NA	10.0281	NA	NA	NA	NA	NA	NA	NA	NA	NA	NA	NA	NA	12.7901	NA	NA	NA	NA	NA	NA	11.2482	11.398	NA	NA	NA	12.5975
ALC[+57]IATGADSALHLLQR	2	1002225256	15.1274	15.0087	14.8537	14.7848	15.0276	14.7907	14.6122	14.9875	14.6908	14.6346	14.609	14.5392	14.2235	14.6701	14.2813	14.0721	14.1163	NA	13.5089	14.1155	NA	NA	13.6789	13.5954	NA	NA	12.9972	NA	NA	NA	15.1274	15.0087	14.8537	14.7848	15.0276	14.7907	14.6122	14.9875	14.6908	14.6346	14.609	14.5392	14.2235	14.6701	14.2813	14.0721	14.1163
ALC[+57]IATGADSALHLLQR	3	1002225256	16.1035	15.9467	15.8577	15.7738	15.9603	15.9091	15.4521	15.8005	15.5541	15.5549	15.7289	15.6332	14.9617	15.3638	14.9123	14.3524	14.7317	14.5225	14.1352	14.3694	14.208	13.6395	13.7849	13.9638	13.2416	12.999	13.0534	11.8941	NA	13.4212	16.1035	15.9467	15.8577	15.7738	15.9603	15.9091	15.4521	15.8005	15.5541	15.5549	15.7289	15.6332	14.9617	15.3638	14.9123	14.3524	14.7317
ASALLATIR	2	1002225256	17.5977	17.5546	17.5908	17.309	17.463	17.4378	17.1798	17.3466	17.3703	17.279	17.2881	17.0386	15.7691	15.2211	16.1075	15.5419	16.0353	15.8827	NA	NA	NA	NA	NA	15.3804	NA	NA	NA	NA	NA	NA	17.5977	17.5546	17.5908	17.309	17.463	17.4378	17.1798	17.3466	17.3703	17.279	17.2881	17.0386	15.7691	15.2211	16.1075	15.5419	16.0353
LADIDAALAPHLASHSVAAVSALSSVGLPDR	4	1002225256	16.73	16.7268	16.5027	16.9291	16.9235	16.6444	16.4805	16.7956	16.4569	16.7263	16.5478	16.4227	15.6941	16.0979	15.5777	15.1277	15.2042	13.9575	14.7508	15.0702	14.4707	NA	NA	13.7498	NA	NA	14.1866	NA	NA	13.5525	16.73	16.7268	16.5027	16.9291	16.9235	16.6444	16.4805	16.7956	16.4569	16.7263	16.5478	16.4227	15.6941	16.0979	15.5777	15.1277	15.2042
LVGLIPTLLAAHPSVPR	2	1002225256	16.0111	16.0436	15.928	16.2256	16.1245	15.8053	15.6057	15.8863	15.656	15.7885	15.5986	15.4566	14.7067	14.7828	NA	NA	NA	14.456	NA	NA	NA	NA	NA	NA	NA	NA	NA	NA	NA	NA	16.0111	16.0436	15.928	16.2256	16.1245	15.8053	15.6057	15.8863	15.656	15.7885	15.5986	15.4566	14.7067	14.7828	NA	NA	NA
LVGLIPTLLAAHPSVPR	3	1002225256	17.9561	17.8453	17.8689	17.7986	17.8162	17.5913	17.4796	17.4726	17.3919	17.4044	17.2282	17.1691	16.4871	16.7068	16.5128	15.8667	16.0043	15.9743	15.5966	15.7282	15.6975	14.8885	15.375	15.2174	14.6499	14.3877	14.3918	13.1592	12.9385	14.2081	17.9561	17.8453	17.8689	17.7986	17.8162	17.5913	17.4796	17.4726	17.3919	17.4044	17.2282	17.1691	16.4871	16.7068	16.5128	15.8667	16.0043
DWYWGVNPGPK	2	1002225290	NA	NA	NA	NA	NA	NA	NA	NA	NA	NA	NA	NA	16.3511	15.2604	NA	17.0539	17.3823	17.2917	17.9324	17.8414	18.2379	18.0803	18.5652	18.6218	18.694	18.6604	18.2432	18.3404	18.2293	18.5551	NA	NA	NA	NA	NA	NA	NA	NA	NA	NA	NA	NA	16.3511	15.2604	NA	17.0539	17.3823
DVIGITHHPHR	3	1002225332	14.2677	12.4802	13.5024	12.816	13.4459	13.5658	12.1444	12.5742	11.4942	12.0477	12.4355	12.0673	NA	NA	11.6428	NA	13.5728	NA	NA	NA	NA	NA	NA	NA	13.1282	NA	NA	NA	NA	NA	14.2677	12.4802	13.5024	12.816	13.4459	13.5658	12.1444	12.5742	11.4942	12.0477	12.4355	12.0673	NA	NA	11.6428	NA	13.5728
GVTSVTFSR	2	1002225332	15.5573	NA	15.3291	15.7163	15.8541	15.4962	14.9503	15.0693	14.7863	NA	NA	NA	12.6927	NA	NA	NA	NA	12.9014	NA	NA	NA	NA	NA	NA	NA	NA	NA	NA	NA	NA	15.5573	NA	15.3291	15.7163	15.8541	15.4962	14.9503	15.0693	14.7863	NA	NA	NA	12.6927	NA	NA	NA	NA
WDAVLPQVAQLK	2	1002225332	17.72	17.5641	17.8066	17.5422	17.6881	17.644	16.9825	16.9677	17.0741	17.1428	17.0776	16.9298	15.3118	15.7028	14.9033	15.5822	15.2347	15.692	15.198	15.917	15.9202	15.0429	15.6406	15.4453	14.8766	NA	NA	13.7635	NA	14.7123	17.72	17.5641	17.8066	17.5422	17.6881	17.644	16.9825	16.9677	17.0741	17.1428	17.0776	16.9298	15.3118	15.7028	14.9033	15.5822	15.2347
FYDVQNNFSNQVK	2	1002225559	13.6684	14.066	13.9402	13.89	14.034	14.293	13.9951	13.8766	14.3753	14.1086	13.9761	13.9689	12.5436	13.1806	12.8662	NA	NA	NA	12.621	12.4087	NA	14.5765	14.1316	14.6281	13.5308	13.7175	NA	12.7779	NA	NA	13.6684	14.066	13.9402	13.89	14.034	14.293	13.9951	13.8766	14.3753	14.1086	13.9761	13.9689	12.5436	13.1806	12.8662	NA	NA
DHLQLLVK	2	1002225824	NA	NA	NA	NA	NA	NA	NA	13.9611	NA	NA	NA	NA	14.887	NA	15.0457	15.9217	15.1917	16.3532	16.1028	15.7149	15.4607	16.7259	16.553	16.7745	16.6554	17.1281	16.8772	17.477	17.7823	17.5841	NA	NA	NA	NA	NA	NA	NA	13.9611	NA	NA	NA	NA	14.887	NA	15.0457	15.9217	15.1917
GNMITILSIDGGGVK	2	1002225824	NA	NA	NA	NA	NA	NA	14.9136	14.1398	14.0874	13.6965	13.35	14.1238	16.3578	15.5726	16.4196	17.4988	16.4551	17.8662	17.757	17.7007	17.3625	18.4548	18.2837	18.5319	18.4249	18.8818	18.7072	19.2599	19.5071	19.2965	NA	NA	NA	NA	NA	NA	14.9136	14.1398	14.0874	13.6965	13.35	14.1238	16.3578	15.5726	16.4196	17.4988	16.4551
PIIFSTFK	2	1002225824	NA	NA	NA	NA	NA	NA	11.6649	NA	10.5848	NA	NA	NA	12.5749	11.9816	13.2305	14.3754	14.0204	14.532	14.4092	14.1629	14.1185	15.3767	14.9845	15.2671	15.0842	15.1405	14.9796	15.7568	15.8934	16.1685	NA	NA	NA	NA	NA	NA	11.6649	NA	10.5848	NA	NA	NA	12.5749	11.9816	13.2305	14.3754	14.0204
DTSSNTDAHTAQLLSQVNHLR	3	1002225837	13.3087	12.6247	12.8585	13.0143	13.7073	13.2233	12.8616	13.0271	13.2076	13.1428	12.7302	12.9764	NA	12.9412	12.4107	NA	12.6065	NA	12.1104	NA	NA	NA	NA	NA	NA	NA	NA	NA	NA	NA	13.3087	12.6247	12.8585	13.0143	13.7073	13.2233	12.8616	13.0271	13.2076	13.1428	12.7302	12.9764	NA	12.9412	12.4107	NA	12.6065
DTSSNTDAHTAQLLSQVNHLR	4	1002225837	NA	NA	NA	NA	NA	NA	NA	12.8617	NA	NA	11.6661	NA	NA	11.8292	NA	10.9144	NA	NA	11.5609	9.82509	11.1488	NA	NA	NA	NA	NA	NA	NA	NA	NA	NA	NA	NA	NA	NA	NA	NA	12.8617	NA	NA	11.6661	NA	NA	11.8292	NA	10.9144	NA
PVTVVTNAAR	2	1002225837	15.2507	15.2213	15.3147	15.5015	15.2896	15.2156	15.7385	15.9982	15.6712	15.6328	15.4808	15.3841	15.1714	15.2258	15.0205	NA	14.4537	NA	14.8666	14.4784	NA	NA	13.8151	NA	NA	13.93	13.6992	NA	NA	NA	15.2507	15.2213	15.3147	15.5015	15.2896	15.2156	15.7385	15.9982	15.6712	15.6328	15.4808	15.3841	15.1714	15.2258	15.0205	NA	14.4537
LFQQTQEMVDILSR	2	1002226101	15.2058	15.0052	15.0596	14.7282	15.0523	14.9267	14.6473	14.4007	14.657	14.8413	14.7334	14.647	13.5003	13.8878	13.6864	13.3422	13.5395	NA	12.1432	12.7671	NA	12.3569	12.3674	13.1225	NA	NA	NA	NA	NA	NA	15.2058	15.0052	15.0596	14.7282	15.0523	14.9267	14.6473	14.4007	14.657	14.8413	14.7334	14.647	13.5003	13.8878	13.6864	13.3422	13.5395
LHDELAVPYNR	2	1002226101	16.125	NA	15.5042	16.1313	15.1727	NA	14.6441	NA	NA	NA	NA	NA	NA	NA	NA	NA	NA	NA	NA	NA	NA	NA	NA	NA	NA	NA	NA	NA	NA	NA	16.125	NA	15.5042	16.1313	15.1727	NA	14.6441	NA	NA	NA	NA	NA	NA	NA	NA	NA	NA
LHDELAVPYNR	3	1002226101	15.1088	15.2128	15.0075	15.0133	14.8547	14.8433	14.4822	14.864	15.1043	14.7739	14.9708	14.7549	13.6772	13.3588	13.3044	NA	NA	12.9508	NA	12.3936	NA	12.5623	12.885	NA	NA	NA	NA	NA	NA	NA	15.1088	15.2128	15.0075	15.0133	14.8547	14.8433	14.4822	14.864	15.1043	14.7739	14.9708	14.7549	13.6772	13.3588	13.3044	NA	NA
LTTGELLVGSAR	2	1002226101	16.6146	16.5814	16.4442	16.4242	16.5728	16.1789	16.2159	16.2146	16.2598	16.0508	16.101	16.2171	15.1409	15.3984	15.4069	NA	13.9609	NA	NA	NA	NA	NA	NA	NA	NA	NA	NA	NA	NA	NA	16.6146	16.5814	16.4442	16.4242	16.5728	16.1789	16.2159	16.2146	16.2598	16.0508	16.101	16.2171	15.1409	15.3984	15.4069	NA	13.9609
NHPAALSTSNYGVR	2	1002226101	14.758	15.0466	15.0443	14.9857	15.0668	14.7356	14.8243	14.958	14.8645	14.8608	14.5604	14.8329	13.8523	14.2548	13.5475	NA	13.186	NA	NA	NA	12.5032	NA	NA	NA	NA	NA	NA	NA	NA	NA	14.758	15.0466	15.0443	14.9857	15.0668	14.7356	14.8243	14.958	14.8645	14.8608	14.5604	14.8329	13.8523	14.2548	13.5475	NA	13.186
NHPAALSTSNYGVR	3	1002226101	15.0219	14.7087	14.8489	14.7419	15.0846	14.542	14.759	14.523	15.0123	15.061	NA	14.9503	NA	14.2457	12.1449	12.9718	NA	13.2418	12.8765	12.8546	13.3195	12.241	12.8326	12.1083	NA	NA	NA	NA	NA	NA	15.0219	14.7087	14.8489	14.7419	15.0846	14.542	14.759	14.523	15.0123	15.061	NA	14.9503	NA	14.2457	12.1449	12.9718	NA
NVADFLQEVLSK	2	1002226101	16.2369	16.0848	15.8967	15.5968	16.0032	15.8744	15.4091	15.5384	15.6112	15.6063	15.3874	15.6754	14.3976	14.7183	14.6701	13.9673	14.27	13.9958	13.4645	13.684	13.4619	13.4086	13.6441	13.9665	12.7884	NA	NA	11.8115	NA	11.8366	16.2369	16.0848	15.8967	15.5968	16.0032	15.8744	15.4091	15.5384	15.6112	15.6063	15.3874	15.6754	14.3976	14.7183	14.6701	13.9673	14.27
YDMLVELLR	2	1002226101	16.5101	16.77	16.7087	16.5308	16.582	16.4741	15.9246	16.2776	16.2483	16.1636	16.231	16.3627	15.3863	15.573	15.2145	15.0536	14.9903	14.2976	13.6954	14.048	13.3362	13.5284	13.8976	13.6169	12.7333	NA	NA	NA	NA	11.3755	16.5101	16.77	16.7087	16.5308	16.582	16.4741	15.9246	16.2776	16.2483	16.1636	16.231	16.3627	15.3863	15.573	15.2145	15.0536	14.9903
ASALPNTVTLYK	2	1002226162	15.3205	15.2734	15.3239	15.2575	14.9597	14.8305	14.5975	14.7143	14.7302	14.8787	15.1074	14.892	13.6371	14.32	13.7135	12.6575	NA	12.7796	NA	NA	NA	NA	NA	12.4646	NA	NA	NA	NA	NA	NA	15.3205	15.2734	15.3239	15.2575	14.9597	14.8305	14.5975	14.7143	14.7302	14.8787	15.1074	14.892	13.6371	14.32	13.7135	12.6575	NA
ASSLPSVAAHPAR	3	1002226222	12.6781	NA	13.4043	NA	13.6136	NA	NA	NA	NA	NA	NA	11.8527	NA	NA	NA	NA	NA	NA	NA	NA	NA	NA	NA	NA	NA	NA	NA	NA	NA	NA	12.6781	NA	13.4043	NA	13.6136	NA	NA	NA	NA	NA	NA	11.8527	NA	NA	NA	NA	NA
SILFFEGQR	2	1002226222	17.5752	17.6115	17.8934	17.3974	17.6327	17.7625	16.746	17.043	17.0005	17.2178	17.2501	17.2439	15.7319	15.7903	16.0182	14.9233	15.7557	14.7446	14.9036	15.0612	15.3332	13.9749	15.2264	14.8672	14.0979	14.1389	13.9928	13.2756	12.0435	13.8376	17.5752	17.6115	17.8934	17.3974	17.6327	17.7625	16.746	17.043	17.0005	17.2178	17.2501	17.2439	15.7319	15.7903	16.0182	14.9233	15.7557
ENIQAYPTVLFR	2	1002226526	NA	NA	NA	NA	NA	NA	11.1836	NA	NA	NA	NA	NA	12.8718	12.3703	14.6786	14.4843	13.6496	15.2163	16.2914	16.1073	15.7577	16.6204	16.1724	15.9692	18.5145	18.3317	18.4913	19.3317	19.5544	18.0593	NA	NA	NA	NA	NA	NA	11.1836	NA	NA	NA	NA	NA	12.8718	12.3703	14.6786	14.4843	13.6496
LYAPDSAALAALGGTGIR	2	1002226526	NA	NA	NA	NA	NA	NA	NA	NA	NA	NA	NA	NA	13.3843	12.186	14.7104	14.5712	13.8098	15.5811	16.6165	16.7253	16.3194	17.1343	16.2617	16.666	18.5771	18.7978	18.9132	19.824	19.9531	18.7709	NA	NA	NA	NA	NA	NA	NA	NA	NA	NA	NA	NA	13.3843	12.186	14.7104	14.5712	13.8098
LYAPDSAALAALGGTGIR	3	1002226526	NA	NA	NA	NA	NA	NA	NA	NA	NA	NA	NA	NA	NA	NA	13.3267	12.9651	12.3036	13.6678	15.3472	15.468	14.7873	15.8151	14.4103	15.0476	17.2338	17.4084	17.5794	18.4878	18.4335	17.3762	NA	NA	NA	NA	NA	NA	NA	NA	NA	NA	NA	NA	NA	NA	13.3267	12.9651	12.3036
TETYVFAMFNENLK	2	1002226526	NA	NA	NA	NA	NA	NA	NA	NA	NA	NA	NA	NA	NA	NA	NA	NA	NA	12.9032	14.0977	14.1595	13.6403	14.3501	13.7882	13.8006	15.6336	15.9682	16.0958	16.99	15.1802	15.6	NA	NA	NA	NA	NA	NA	NA	NA	NA	NA	NA	NA	NA	NA	NA	NA	NA
SFGVEELALLTQK	2	1002226599	13.6773	13.6399	13.85	13.8136	13.8052	14.2166	11.1442	NA	11.1863	12.0017	12.3303	NA	NA	NA	NA	NA	NA	NA	NA	NA	NA	NA	NA	NA	NA	NA	NA	NA	NA	NA	13.6773	13.6399	13.85	13.8136	13.8052	14.2166	11.1442	NA	11.1863	12.0017	12.3303	NA	NA	NA	NA	NA	NA
AFLGSVSNHC[+57]AQNC[+57]K	2	1002226615	11.0693	10.618	10.7385	NA	9.76835	NA	12.6958	12.5043	12.3306	12.5943	12.7071	12.6958	13.6	13.0981	13.1341	14.2935	14.0577	14.581	14.1524	14.4532	13.8477	14.1901	14.479	14.1632	14.3698	14.4786	14.6068	14.4446	14.2858	14.5842	11.0693	10.618	10.7385	NA	9.76835	NA	12.6958	12.5043	12.3306	12.5943	12.7071	12.6958	13.6	13.0981	13.1341	14.2935	14.0577
C[+57]PVLIVK	2	1002226615	NA	NA	NA	NA	NA	NA	NA	NA	NA	NA	NA	NA	12.1038	NA	13.9109	NA	13.6693	14.723	13.5486	13.6902	NA	13.3427	13.6641	NA	12.6019	14.3074	14.0582	NA	14.4286	14.9922	NA	NA	NA	NA	NA	NA	NA	NA	NA	NA	NA	NA	12.1038	NA	13.9109	NA	13.6693
YAAAVSAAAVGK	2	1002226615	15.121	13.9748	14.2186	NA	12.9474	13.3333	16.2689	15.9309	16.0064	16.2642	16.087	16.5642	16.7075	16.1922	16.4783	17.4047	17.1215	17.525	17.3529	17.2863	17.3081	17.3158	17.4527	17.3705	17.1351	17.1647	17.3385	16.9562	16.8758	17.2694	15.121	13.9748	14.2186	NA	12.9474	13.3333	16.2689	15.9309	16.0064	16.2642	16.087	16.5642	16.7075	16.1922	16.4783	17.4047	17.1215
IMVTETGWPNK	2	1002226739	17.3175	17.549	17.4503	16.9813	17.1258	17.6084	15.5977	NA	15.7512	16.1634	16.3146	16.147	14.6452	14.4024	15.5957	15.1227	15.8672	NA	NA	14.1002	13.9957	NA	13.9427	NA	13.5353	NA	NA	NA	NA	15.5494	17.3175	17.549	17.4503	16.9813	17.1258	17.6084	15.5977	NA	15.7512	16.1634	16.3146	16.147	14.6452	14.4024	15.5957	15.1227	15.8672
VGIC[+57]YGR	2	1002226739	17.1801	16.2451	NA	NA	16.6537	14.6241	NA	NA	NA	NA	NA	NA	NA	NA	NA	NA	NA	NA	17.586	NA	NA	NA	NA	NA	NA	NA	NA	NA	NA	NA	17.1801	16.2451	NA	NA	16.6537	14.6241	NA	NA	NA	NA	NA	NA	NA	NA	NA	NA	NA
VVQLIQQQSLK	2	1002226739	16.1731	16.7759	16.8227	15.9022	16.3169	16.828	14.7133	15.1073	14.765	15.1122	15.515	14.9023	13.3087	13.3373	NA	12.9262	13.5253	12.9638	13.668	13.6628	13.8246	13.0981	13.3415	13.6576	12.7532	NA	NA	NA	NA	11.789	16.1731	16.7759	16.8227	15.9022	16.3169	16.828	14.7133	15.1073	14.765	15.1122	15.515	14.9023	13.3087	13.3373	NA	12.9262	13.5253
KFDSDGNLIDPEIK	3	1002226924	16.6608	19.3836	19.7368	16.1837	16.6311	17.2444	18.6705	19.2198	19.5592	19.5887	16.8586	19.5278	18.8947	18.4419	17.2951	19.3214	19.2412	17.0048	19.2973	18.9627	19.0395	18.6839	19.2103	18.8	17.1543	18.8835	18.9956	18.1925	18.0362	19.4594	16.6608	19.3836	19.7368	16.1837	16.6311	17.2444	18.6705	19.2198	19.5592	19.5887	16.8586	19.5278	18.8947	18.4419	17.2951	19.3214	19.2412
GVTGC[+57]LVLER	2	1002227008	12.2592	NA	NA	NA	NA	NA	12.9923	11.9717	12.0755	12.4037	NA	12.4147	NA	14.2296	13.3511	15.0792	14.197	15.7167	14.3875	14.6913	13.9863	14.5286	14.275	13.7645	14.6083	14.0557	14.4822	14.4905	14.6216	14.3155	12.2592	NA	NA	NA	NA	NA	12.9923	11.9717	12.0755	12.4037	NA	12.4147	NA	14.2296	13.3511	15.0792	14.197
WLVDAVDLATGR	2	1002227008	14.2192	14.1244	14.073	14.3406	14.3429	13.8987	15.4275	14.9211	14.9202	15.0951	14.5634	15.1697	16.0507	16.6754	15.9146	16.9088	16.7936	17.3996	16.348	16.5489	16.354	16.0358	15.9105	15.6933	15.9186	15.5164	16.0495	16.0324	15.8282	15.8998	14.2192	14.1244	14.073	14.3406	14.3429	13.8987	15.4275	14.9211	14.9202	15.0951	14.5634	15.1697	16.0507	16.6754	15.9146	16.9088	16.7936
ATNSMTLVHNR	2	1002227098	14.9129	14.8804	15.0783	14.946	15.0568	14.5828	13.0282	13.3224	13.3305	13.0386	12.0478	NA	12.6837	12.6392	12.0169	NA	NA	NA	11.0096	NA	NA	11.2906	11.078	NA	10.1654	NA	NA	NA	NA	NA	14.9129	14.8804	15.0783	14.946	15.0568	14.5828	13.0282	13.3224	13.3305	13.0386	12.0478	NA	12.6837	12.6392	12.0169	NA	NA
GALGTLMTEGAVVIHGDSVK	3	1002227098	15.9888	15.9497	15.896	15.8783	15.9705	16.1888	14.8747	14.6719	14.7254	14.7726	13.9749	14.3704	NA	13.0135	12.7265	NA	NA	NA	11.9302	NA	NA	NA	NA	11.5777	NA	NA	NA	NA	NA	NA	15.9888	15.9497	15.896	15.8783	15.9705	16.1888	14.8747	14.6719	14.7254	14.7726	13.9749	14.3704	NA	13.0135	12.7265	NA	NA
VEITGIYR	2	1002227098	16.8223	17.1917	17.3804	16.7092	16.7951	17.2596	14.778	15.0339	15.2492	15.375	15.5363	15.3485	14.3542	14.7488	14.4663	14.2269	14.6307	13.8831	14.1231	14.0284	13.4295	13.425	13.9473	13.7674	NA	NA	NA	NA	12.4928	12.7774	16.8223	17.1917	17.3804	16.7092	16.7951	17.2596	14.778	15.0339	15.2492	15.375	15.5363	15.3485	14.3542	14.7488	14.4663	14.2269	14.6307
LAELYPEFPIHR	3	1002227168	NA	13.4178	13.1935	NA	NA	NA	NA	NA	NA	NA	NA	NA	11.639	NA	NA	13.2722	13.1675	13.4124	NA	12.8489	NA	NA	13.502	13.9392	12.9363	NA	12.9945	12.7504	13.3854	13.216	NA	13.4178	13.1935	NA	NA	NA	NA	NA	NA	NA	NA	NA	11.639	NA	NA	13.2722	13.1675
HHVAYTDGSVAR	3	1002227397	NA	11.58	12.318	11.524	NA	12.6926	12.2567	11.8055	NA	11.3617	11.6455	12.6986	13.61	12.4217	13.5961	14.6489	14.3119	15.0811	14.8876	14.1277	14.5802	15.4431	15.1309	15.3454	16.085	16.3871	16.5169	16.8273	16.8502	16.188	NA	11.58	12.318	11.524	NA	12.6926	12.2567	11.8055	NA	11.3617	11.6455	12.6986	13.61	12.4217	13.5961	14.6489	14.3119
PSTTWANTDAALR	2	1002227397	NA	11.8769	12.2415	11.806	12.0739	12.4594	13.236	12.1292	12.4629	12.3371	12.2115	12.8643	14.726	13.7522	14.9329	16.0146	15.5546	16.6656	16.6633	16.5142	16.2948	17.1172	16.5635	16.7758	17.5468	17.6915	17.7901	18.6054	18.4649	17.6115	NA	11.8769	12.2415	11.806	12.0739	12.4594	13.236	12.1292	12.4629	12.3371	12.2115	12.8643	14.726	13.7522	14.9329	16.0146	15.5546
TVWQSFDHPTDTLVVGQSLK	2	1002227397	11.475	11.2876	11.9304	11.9784	12.203	12.3201	12.3761	NA	10.0451	11.4968	11.7994	11.6682	13.7335	12.8465	13.9476	14.7455	14.5419	15.1724	15.1586	15.0584	14.9291	15.7423	15.0938	15.34	16.3995	16.5096	16.6625	17.4386	17.1127	16.2166	11.475	11.2876	11.9304	11.9784	12.203	12.3201	12.3761	NA	10.0451	11.4968	11.7994	11.6682	13.7335	12.8465	13.9476	14.7455	14.5419
TVWQSFDHPTDTLVVGQSLK	3	1002227397	NA	10.6271	12.1204	NA	11.2677	11.9772	12.6224	11.6193	NA	11.8713	11.8901	12.2122	13.9748	12.4167	14.1242	15.2205	14.7779	15.7878	15.6972	15.6271	15.472	16.1596	15.687	16.0625	16.7644	16.8554	16.8157	17.7488	17.602	16.6158	NA	10.6271	12.1204	NA	11.2677	11.9772	12.6224	11.6193	NA	11.8713	11.8901	12.2122	13.9748	12.4167	14.1242	15.2205	14.7779
VLWSAGAAGR	2	1002227397	NA	NA	NA	NA	NA	NA	13.9232	NA	NA	NA	NA	NA	NA	NA	16.0662	16.1294	15.8844	16.7005	16.5404	16.6307	16.5647	16.9636	16.7157	16.9169	17.7499	17.7015	17.8259	18.7326	18.4513	17.7347	NA	NA	NA	NA	NA	NA	13.9232	NA	NA	NA	NA	NA	NA	NA	16.0662	16.1294	15.8844
YYVLGYSK	2	1002227397	NA	NA	14.579	NA	NA	14.5608	NA	NA	NA	NA	NA	NA	NA	NA	NA	NA	NA	NA	14.1363	NA	NA	NA	NA	NA	13.7254	NA	NA	15.4264	15.1528	NA	NA	NA	14.579	NA	NA	14.5608	NA	NA	NA	NA	NA	NA	NA	NA	NA	NA	NA
ALQWAADNLLR	2	1002227436	NA	NA	NA	NA	NA	NA	NA	NA	NA	NA	NA	NA	14.4096	NA	14.1006	15.1636	14.219	15.4073	14.986	15.039	15.0356	16.0874	15.7751	15.8646	15.947	16.0731	16.0413	17.2707	17.4945	16.7243	NA	NA	NA	NA	NA	NA	NA	NA	NA	NA	NA	NA	14.4096	NA	14.1006	15.1636	14.219
IGVAMDFSPSSK	2	1002227436	NA	NA	NA	NA	NA	13.6225	NA	NA	NA	NA	NA	NA	NA	NA	13.0489	14.519	13.1756	14.8572	14.3077	14.5461	14.5035	15.9952	15.709	15.2824	16.0641	16.2379	15.8642	17.4346	17.5976	16.7007	NA	NA	NA	NA	NA	13.6225	NA	NA	NA	NA	NA	NA	NA	NA	13.0489	14.519	13.1756
ATVSC[+57]ADIITLAAR	2	1002227496	15.2897	15.1601	15.261	15.7342	15.5417	15.6027	16.8125	16.8197	16.7813	17.1716	17.0966	17.001	16.9564	17.081	16.6263	16.2224	17.0855	16.0509	16.2248	16.27	16.3431	13.6917	15.8041	15.3855	15.6191	15.0008	15.1753	NA	NA	NA	15.2897	15.1601	15.261	15.7342	15.5417	15.6027	16.8125	16.8197	16.7813	17.1716	17.0966	17.001	16.9564	17.081	16.6263	16.2224	17.0855
DAVNLLGGPNWTVPLGR	2	1002227496	NA	16.4491	16.3941	16.9869	16.5937	16.9876	17.3384	17.2121	17.334	17.3647	17.3292	17.2284	17.084	17.3171	16.8712	15.7699	17.0009	15.6071	15.9632	15.9408	15.9852	NA	15.3747	15.1575	NA	NA	NA	NA	NA	NA	NA	16.4491	16.3941	16.9869	16.5937	16.9876	17.3384	17.2121	17.334	17.3647	17.3292	17.2284	17.084	17.3171	16.8712	15.7699	17.0009
DLTALSGAHTVGWAR	2	1002227496	NA	NA	NA	19.0037	19.3206	NA	19.0252	18.9499	18.7425	18.6492	19.0377	18.5506	18.2856	18.5381	18.4028	18.2978	NA	18.4928	18.3287	18.2722	18.0939	18.3848	18.2954	NA	NA	NA	18.1836	17.9689	15.9039	NA	NA	NA	NA	19.0037	19.3206	NA	19.0252	18.9499	18.7425	18.6492	19.0377	18.5506	18.2856	18.5381	18.4028	18.2978	NA
DLTALSGAHTVGWAR	3	1002227496	NA	NA	NA	NA	NA	NA	16.8411	NA	16.6528	16.291	16.2832	16.1091	16.4723	16.0502	NA	NA	NA	NA	NA	NA	15.8881	NA	NA	NA	NA	NA	15.2951	NA	NA	NA	NA	NA	NA	NA	NA	NA	16.8411	NA	16.6528	16.291	16.2832	16.1091	16.4723	16.0502	NA	NA	NA
LGNLSPLTGK	2	1002227496	15.4628	15.2616	15.3456	15.9657	15.5985	15.6704	16.7027	16.7437	16.6889	17.0387	17.0094	16.8025	16.8274	16.8919	16.7537	15.6141	16.812	15.4875	15.9464	16.056	15.8106	14.1399	15.112	14.5884	NA	NA	NA	NA	NA	NA	15.4628	15.2616	15.3456	15.9657	15.5985	15.6704	16.7027	16.7437	16.6889	17.0387	17.0094	16.8025	16.8274	16.8919	16.7537	15.6141	16.812
LLLEPIAGASTHVK	3	1002227698	NA	10.4647	10.3766	11.1993	10.6375	11.2743	11.1694	10.2511	10.9668	9.93211	11.0477	NA	10.9678	10.6701	12.2018	11.0866	10.3199	NA	9.85571	9.93845	10.9625	11.9457	10.6892	13.6097	NA	NA	NA	9.87197	NA	NA	NA	10.4647	10.3766	11.1993	10.6375	11.2743	11.1694	10.2511	10.9668	9.93211	11.0477	NA	10.9678	10.6701	12.2018	11.0866	10.3199
ASMENGVLTVTVPK	2	1002227700	15.019	14.9193	15.2452	15.1241	15.4002	15.4755	15.5301	15.4551	15.5375	15.8003	15.2644	15.6961	16.8487	16.2539	15.395	17.1551	17.4846	18.1108	17.8529	17.9982	17.7975	19.2961	19.0825	19.8034	18.3494	18.2338	18.7783	18.6062	19.1374	19.0957	15.019	14.9193	15.2452	15.1241	15.4002	15.4755	15.5301	15.4551	15.5375	15.8003	15.2644	15.6961	16.8487	16.2539	15.395	17.1551	17.4846
ASMENGVLTVTVPK	3	1002227700	18.7224	18.6403	NA	NA	NA	NA	NA	11.4491	NA	NA	17.8102	NA	NA	13.2009	NA	NA	NA	NA	11.9756	NA	11.8649	13.208	13.8714	14.5653	10.1141	11.7655	11.4533	12.2346	13.0774	13.1634	18.7224	18.6403	NA	NA	NA	NA	NA	11.4491	NA	NA	17.8102	NA	NA	13.2009	NA	NA	NA
SSGQFMR	2	1002227700	NA	NA	NA	NA	NA	NA	NA	NA	NA	NA	NA	NA	13.9448	NA	13.8418	16.1769	14.6685	16.8275	15.7762	17.0111	16.4273	16.436	17.0666	17.3581	16.632	17.0638	16.0797	17.4966	18.2071	17.7449	NA	NA	NA	NA	NA	NA	NA	NA	NA	NA	NA	NA	13.9448	NA	13.8418	16.1769	14.6685
GLLPALSVIEPR	2	1002227803	15.5728	15.4791	15.4467	15.3385	15.3345	15.5093	NA	11.4533	NA	13.8707	13.7615	12.6417	NA	NA	NA	NA	12.6091	NA	NA	NA	NA	NA	NA	NA	NA	NA	NA	NA	NA	NA	15.5728	15.4791	15.4467	15.3385	15.3345	15.5093	NA	11.4533	NA	13.8707	13.7615	12.6417	NA	NA	NA	NA	12.6091
SFDHMLGWMQR	3	1002227803	11.6364	12.2249	12.3081	12.6034	12.0365	12.3071	10.7674	11.0945	NA	12.1391	12.0801	12.4701	NA	NA	10.4806	NA	NA	NA	NA	NA	NA	NA	NA	NA	NA	NA	NA	NA	NA	NA	11.6364	12.2249	12.3081	12.6034	12.0365	12.3071	10.7674	11.0945	NA	12.1391	12.0801	12.4701	NA	NA	10.4806	NA	NA
AFDSTSNLSLLR	2	1002227807	15.7196	15.205	15.2286	15.0556	14.9574	15.0003	14.2184	14.0789	14.2146	14.2525	14.3094	14.5706	14.0444	13.7414	13.5277	13.9926	14.4567	NA	13.3697	NA	13.0744	NA	13.9268	13.0201	NA	NA	NA	NA	NA	11.8757	15.7196	15.205	15.2286	15.0556	14.9574	15.0003	14.2184	14.0789	14.2146	14.2525	14.3094	14.5706	14.0444	13.7414	13.5277	13.9926	14.4567
GMVQNASGR	2	1002227807	NA	NA	NA	NA	10.309	NA	NA	NA	NA	NA	NA	NA	NA	NA	NA	NA	13.4776	NA	NA	11.3657	NA	NA	NA	NA	NA	NA	NA	NA	NA	NA	NA	NA	NA	NA	10.309	NA	NA	NA	NA	NA	NA	NA	NA	NA	NA	NA	13.4776
SFSSPFNK	2	1002227807	NA	NA	NA	NA	NA	NA	NA	NA	10.3781	NA	NA	NA	NA	NA	NA	NA	NA	NA	11.2187	NA	NA	NA	NA	NA	NA	NA	NA	NA	NA	NA	NA	NA	NA	NA	NA	NA	NA	NA	10.3781	NA	NA	NA	NA	NA	NA	NA	NA
VPVPVTAIALASPR	2	1002227807	NA	NA	NA	NA	NA	14.8644	14.3069	NA	NA	14.5091	NA	NA	NA	NA	14.599	14.4622	14.8636	NA	14.5132	NA	NA	NA	14.5439	14.0163	13.9718	13.831	NA	NA	NA	NA	NA	NA	NA	NA	NA	14.8644	14.3069	NA	NA	14.5091	NA	NA	NA	NA	14.599	14.4622	14.8636
FWC[+57]TWQVDR	2	1002227976	NA	NA	NA	NA	NA	NA	NA	NA	14.6958	NA	NA	NA	NA	NA	NA	15.7223	14.606	14.8457	15.9326	15.9627	15.9892	16.3768	16.5245	16.4874	17.1801	17.3025	16.7931	17.6342	17.2658	17.1906	NA	NA	NA	NA	NA	NA	NA	NA	14.6958	NA	NA	NA	NA	NA	NA	15.7223	14.606
GAAMLQALR	2	1002227976	NA	11.9629	NA	NA	12.9094	NA	13.7902	NA	13.6486	13.6857	NA	13.7569	NA	NA	NA	NA	NA	NA	NA	NA	NA	NA	NA	NA	13.0086	13.2508	13.1216	13.7234	13.1334	14.4138	NA	11.9629	NA	NA	12.9094	NA	13.7902	NA	13.6486	13.6857	NA	13.7569	NA	NA	NA	NA	NA
LIGVEYIVSR	2	1002227976	NA	NA	NA	NA	NA	NA	NA	NA	NA	NA	NA	NA	14.8012	14.0985	14.832	16.9189	15.8131	16.0063	17.1349	17.126	17.2314	17.7173	17.7939	17.918	18.387	18.404	18.0433	18.625	18.3366	18.4754	NA	NA	NA	NA	NA	NA	NA	NA	NA	NA	NA	NA	14.8012	14.0985	14.832	16.9189	15.8131
PGQADYWLR	2	1002227976	NA	NA	NA	NA	NA	NA	NA	NA	NA	NA	NA	NA	NA	NA	NA	13.9577	NA	NA	14.2551	14.438	15.2075	14.8364	15.7535	15.681	16.1738	16.9484	14.4537	17.0545	16.6242	16.4195	NA	NA	NA	NA	NA	NA	NA	NA	NA	NA	NA	NA	NA	NA	NA	13.9577	NA
EFLHWIVVNIPGGTDASK	3	1002227999	NA	NA	NA	NA	NA	NA	NA	NA	NA	NA	NA	NA	13.6932	NA	13.9431	15.8984	14.7278	14.8156	15.808	15.8338	15.7686	16.5038	16.5728	16.5395	16.5855	16.6796	16.4365	16.8736	16.3091	16.6085	NA	NA	NA	NA	NA	NA	NA	NA	NA	NA	NA	NA	13.6932	NA	13.9431	15.8984	14.7278
FVDGALMPPADRPNFNTR	3	1002227999	NA	NA	NA	NA	NA	NA	NA	NA	NA	NA	NA	13.1813	NA	13.9733	NA	NA	NA	11.1799	NA	12.9189	NA	NA	NA	NA	NA	NA	NA	NA	NA	NA	NA	NA	NA	NA	NA	NA	NA	NA	NA	NA	NA	13.1813	NA	13.9733	NA	NA	NA
PSAADYPPLVR	2	1002227999	NA	NA	NA	NA	NA	NA	NA	NA	NA	NA	NA	NA	NA	NA	NA	NA	NA	NA	NA	NA	NA	11.7907	NA	13.3819	NA	14.4759	NA	15.6449	NA	13.6355	NA	NA	NA	NA	NA	NA	NA	NA	NA	NA	NA	NA	NA	NA	NA	NA	NA
YVLVLYEQK	2	1002227999	NA	NA	NA	NA	NA	NA	NA	NA	NA	NA	NA	NA	NA	NA	NA	NA	NA	NA	NA	NA	NA	14.5393	NA	15.2142	15.1248	NA	14.565	NA	NA	14.9082	NA	NA	NA	NA	NA	NA	NA	NA	NA	NA	NA	NA	NA	NA	NA	NA	NA
GDALPLGAPALMVSPQAVEPGR	3	1002228019	NA	NA	NA	NA	NA	NA	NA	NA	NA	NA	13.7093	NA	14.7118	12.7982	14.1924	15.2448	14.4354	13.1411	15.5297	15.6776	14.9874	16.1477	16.0201	16.5522	16.3901	16.6072	16.1293	17.0834	17.1082	17.1193	NA	NA	NA	NA	NA	NA	NA	NA	NA	NA	13.7093	NA	14.7118	12.7982	14.1924	15.2448	14.4354
LWC[+57]TWQVDR	2	1002228019	NA	NA	NA	NA	NA	NA	12.7015	11.8578	12.1964	NA	11.5023	NA	14.6533	13.8537	15.1565	15.5736	14.7027	15.4796	15.894	15.7889	15.7689	16.4599	16.5697	16.6903	16.7671	16.9408	16.5909	17.5426	17.3376	17.0466	NA	NA	NA	NA	NA	NA	12.7015	11.8578	12.1964	NA	11.5023	NA	14.6533	13.8537	15.1565	15.5736	14.7027
LWHSHAYEVK	3	1002228019	NA	NA	NA	NA	NA	NA	NA	NA	NA	14.3815	14.1933	NA	NA	18.2843	NA	NA	NA	NA	NA	NA	NA	NA	NA	NA	NA	NA	NA	NA	NA	NA	NA	NA	NA	NA	NA	NA	NA	NA	NA	14.3815	14.1933	NA	NA	18.2843	NA	NA	NA
QVEVHHFVSR	3	1002228019	NA	NA	NA	NA	NA	NA	NA	NA	NA	NA	NA	NA	NA	NA	15.981	12.8846	NA	NA	12.9484	12.1579	NA	NA	13.697	NA	12.4677	12.8064	14.8857	13.8475	14.4061	NA	NA	NA	NA	NA	NA	NA	NA	NA	NA	NA	NA	NA	NA	NA	15.981	12.8846	NA
WLVDLGHPLVNR	3	1002228153	13.4079	NA	NA	NA	NA	11.0454	16.4767	15.897	16.074	15.8286	15.8338	16.1707	17.012	16.4452	16.9705	17.6647	17.0694	17.6698	17.655	17.9617	18.1142	17.8773	18.1838	17.9439	17.549	18.0942	17.3102	17.6937	18.2132	18.0888	13.4079	NA	NA	NA	NA	11.0454	16.4767	15.897	16.074	15.8286	15.8338	16.1707	17.012	16.4452	16.9705	17.6647	17.0694
HISATGLVK	2	1002228328	15.0063	14.8885	14.9842	13.7061	15.2302	14.6848	14.7485	14.9599	14.465	14.6192	15.0665	15.143	15.1324	15.0724	15.0131	15.1636	14.8016	15.3779	15.2425	15.0247	15.399	15.238	15.4296	15.481	15.3128	15.0074	15.2715	14.9492	15.0392	15.1575	15.0063	14.8885	14.9842	13.7061	15.2302	14.6848	14.7485	14.9599	14.465	14.6192	15.0665	15.143	15.1324	15.0724	15.0131	15.1636	14.8016
LAIPSNTYR	2	1002228328	17.7778	17.4371	17.7863	17.6884	17.2	17.8452	18.1658	NA	18.1465	17.9613	17.8986	NA	NA	NA	18.4928	NA	18.6794	NA	NA	NA	NA	NA	18.8196	NA	NA	NA	10.423	NA	NA	NA	17.7778	17.4371	17.7863	17.6884	17.2	17.8452	18.1658	NA	18.1465	17.9613	17.8986	NA	NA	NA	18.4928	NA	18.6794
MGFSYNSLR	2	1002228328	13.373	14.2911	14.7306	13.8875	14.2878	NA	14.6244	14.5719	14.5634	14.8977	13.8703	14.7685	15.6512	14.9553	14.5057	15.6788	NA	15.6622	15.9276	15.8028	14.9246	15.2189	15.9793	15.7411	15.6486	15.8727	15.8657	15.832	16.1382	15.3094	13.373	14.2911	14.7306	13.8875	14.2878	NA	14.6244	14.5719	14.5634	14.8977	13.8703	14.7685	15.6512	14.9553	14.5057	15.6788	NA
NLVVGGLGETHQAYK	3	1002228328	15.9194	15.9615	16.2545	15.69	16.0982	15.9382	16.0681	15.7795	15.788	15.9518	16.0117	15.9185	15.9314	15.8424	16.1702	16.0198	15.6981	16.054	16.0771	15.774	15.9496	15.3707	15.5436	NA	15.8391	15.6081	15.8487	NA	NA	15.7703	15.9194	15.9615	16.2545	15.69	16.0982	15.9382	16.0681	15.7795	15.788	15.9518	16.0117	15.9185	15.9314	15.8424	16.1702	16.0198	15.6981
SSYGEVTTNFYQR	2	1002228328	16.3437	16.6961	16.6938	16.4941	16.7043	16.7359	16.922	16.6859	16.9115	16.9088	16.6149	16.7325	16.9126	16.7026	17.0818	16.9687	16.778	17.3168	17.2132	17.17	17.1136	17.2187	17.2265	17.4518	17.2613	17.2376	17.1828	16.9697	16.8772	17.08	16.3437	16.6961	16.6938	16.4941	16.7043	16.7359	16.922	16.6859	16.9115	16.9088	16.6149	16.7325	16.9126	16.7026	17.0818	16.9687	16.778
AAAPAAVAVK	2	1002228777	14.5008	14.7194	15.0827	15.0572	NA	15.7113	15.5569	15.4925	15.6114	15.4673	NA	14.5675	NA	NA	14.9806	NA	NA	NA	NA	NA	NA	NA	NA	NA	NA	NA	NA	NA	NA	NA	14.5008	14.7194	15.0827	15.0572	NA	15.7113	15.5569	15.4925	15.6114	15.4673	NA	14.5675	NA	NA	14.9806	NA	NA
FDFIAALR	2	1002228777	16.6887	16.4588	16.2137	15.9918	16.0874	16.5807	13.8924	15.5892	15.735	15.8496	14.7793	15.4153	13.6586	14.9479	14.5082	13.7401	13.7227	13.1132	13.0385	14.659	13.256	13.915	13.4149	13.4032	13.8863	13.4877	13.5942	12.9652	12.5454	14.1129	16.6887	16.4588	16.2137	15.9918	16.0874	16.5807	13.8924	15.5892	15.735	15.8496	14.7793	15.4153	13.6586	14.9479	14.5082	13.7401	13.7227
NLIALMSLHADNR	2	1002228777	12.5222	13.478	13.4979	13.3116	13.3005	12.8243	13.0483	13.0376	13.0028	12.5322	12.5368	12.7565	NA	12.4723	NA	13.5844	NA	NA	NA	NA	NA	NA	NA	13.0745	14.2076	13.9286	13.1057	13.161	NA	11.9612	12.5222	13.478	13.4979	13.3116	13.3005	12.8243	13.0483	13.0376	13.0028	12.5322	12.5368	12.7565	NA	12.4723	NA	13.5844	NA
SGFC[+57]AATR	2	1002228777	NA	NA	10.0067	NA	NA	NA	NA	NA	NA	0.191287	NA	NA	NA	NA	NA	NA	NA	NA	NA	NA	NA	NA	NA	NA	NA	NA	NA	NA	NA	NA	NA	NA	10.0067	NA	NA	NA	NA	NA	NA	0.191287	NA	NA	NA	NA	NA	NA	NA
AYNQGLIDHVGR	2	1002228811	12.6897	14.7719	15.3147	13.9835	14.5295	14.7182	14.7844	14.1182	15.322	15.0962	14.6073	14.8353	NA	NA	11.1647	13.0977	12.2857	14.225	12.2962	13.1969	14.0675	15.1492	14.946	15.1555	NA	14.1948	NA	14.0129	14.012	12.9235	12.6897	14.7719	15.3147	13.9835	14.5295	14.7182	14.7844	14.1182	15.322	15.0962	14.6073	14.8353	NA	NA	11.1647	13.0977	12.2857
AYNQGLIDHVGR	3	1002228811	14.8766	15.7989	16.1471	15.1766	15.202	15.6776	15.3973	15.6349	16.2391	16.0439	15.7186	15.7413	12.9813	11.5737	NA	14.3177	NA	14.7102	14.1408	14.3	14.5219	15.8543	15.4527	15.6105	14.841	14.1175	14.0698	14.8919	NA	NA	14.8766	15.7989	16.1471	15.1766	15.202	15.6776	15.3973	15.6349	16.2391	16.0439	15.7186	15.7413	12.9813	11.5737	NA	14.3177	NA
DISLNYATFR	2	1002228811	14.2121	14.91	15.4148	15.1083	14.4271	14.6981	14.8913	14.7457	15.4193	15.1775	14.9	14.8851	13.5512	13.7446	13.4732	13.7519	13.442	14.2593	13.398	13.7384	14.0048	15.0241	14.7232	14.875	13.8044	14.4993	13.5606	13.893	13.8731	13.9762	14.2121	14.91	15.4148	15.1083	14.4271	14.6981	14.8913	14.7457	15.4193	15.1775	14.9	14.8851	13.5512	13.7446	13.4732	13.7519	13.442
DNVRPYYPAVNIK	2	1002228811	13.7213	14.3051	14.7466	14.194	14.3184	14.2671	14.6241	14.7063	15.0919	14.9144	14.5272	14.655	13.2597	13.3251	12.7388	13.7847	13.4878	14.4174	13.9338	14.0331	14.3115	15.2215	14.9823	15.0961	14.302	14.8915	14.2947	NA	14.4527	14.3233	13.7213	14.3051	14.7466	14.194	14.3184	14.2671	14.6241	14.7063	15.0919	14.9144	14.5272	14.655	13.2597	13.3251	12.7388	13.7847	13.4878
DNVRPYYPAVNIK	3	1002228811	14.2451	14.9102	14.9358	14.7482	14.6529	14.5498	14.4968	15.1603	15.6496	15.4921	15.1284	15.3598	13.462	13.5429	13.0753	14.0878	13.0853	14.6027	13.5722	14.3268	13.7712	15.5751	15.3108	15.2302	14.3343	15.2296	13.4955	14.6144	NA	13.8433	14.2451	14.9102	14.9358	14.7482	14.6529	14.5498	14.4968	15.1603	15.6496	15.4921	15.1284	15.3598	13.462	13.5429	13.0753	14.0878	13.0853
FDVISNSYPPSAGVFR	2	1002228811	15.8304	15.841	16.9274	15.5408	14.1981	NA	16.2094	15.6253	15.4639	16.9182	16.4074	16.5159	NA	NA	NA	15.4439	NA	NA	NA	NA	15.18	16.5997	16.7326	16.7889	16.8143	14.7025	14.9073	15.5131	15.7673	15.6167	15.8304	15.841	16.9274	15.5408	14.1981	NA	16.2094	15.6253	15.4639	16.9182	16.4074	16.5159	NA	NA	NA	15.4439	NA
FDVISNSYPPSAGVFR	3	1002228811	NA	NA	NA	NA	NA	NA	NA	NA	NA	NA	NA	NA	NA	NA	NA	NA	NA	NA	NA	NA	NA	11.4605	NA	NA	NA	NA	13.171	NA	NA	NA	NA	NA	NA	NA	NA	NA	NA	NA	NA	NA	NA	NA	NA	NA	NA	NA	NA
IYYPDKEALNALR	3	1002228811	13.673	14.5508	14.7484	14.2018	13.9946	13.5822	14.5819	14.562	15.2477	14.9449	14.752	14.7355	13.6595	NA	NA	13.4497	13.1279	14.3178	14.0089	13.7485	14.205	14.899	14.8101	15.1364	13.9435	14.4915	13.4118	14.2196	13.7955	NA	13.673	14.5508	14.7484	14.2018	13.9946	13.5822	14.5819	14.562	15.2477	14.9449	14.752	14.7355	13.6595	NA	NA	13.4497	13.1279
NFGLFYPNK	2	1002228811	16.6574	17.1365	17.5181	16.7105	16.8042	17.0332	17.1413	17.0494	17.6177	17.4379	17.18	17.298	15.4876	15.5066	15.8643	16.1525	15.8668	16.635	15.9722	16.3331	16.42	17.3743	17.1894	17.2614	16.5226	16.6927	16.048	16.5688	16.4184	16.4766	16.6574	17.1365	17.5181	16.7105	16.8042	17.0332	17.1413	17.0494	17.6177	17.4379	17.18	17.298	15.4876	15.5066	15.8643	16.1525	15.8668
NVNSALASSGLGAIK	2	1002228811	15.6472	16.1343	16.5529	15.8684	15.8591	16.1636	16.2322	16.2524	16.7595	16.6564	16.4551	16.5348	14.8587	14.9249	15.0803	15.5698	15.2695	15.9882	15.3934	15.7625	15.7839	16.9459	16.6402	16.6922	15.8935	16.4226	15.5551	16.1779	15.7352	15.6601	15.6472	16.1343	16.5529	15.8684	15.8591	16.1636	16.2322	16.2524	16.7595	16.6564	16.4551	16.5348	14.8587	14.9249	15.0803	15.5698	15.2695
YIAVGNEVEGGATSSILPAIR	3	1002228811	14.6491	15.5709	15.9872	15.047	15.1653	15.6182	15.4227	15.5141	16.3568	16.0368	15.4881	15.6688	12.3153	NA	13.7657	13.2596	13.7501	15.2225	14.3591	14.6464	14.9104	16.1172	15.7101	16.0818	14.801	15.4625	14.2896	14.9839	14.8509	15.0586	14.6491	15.5709	15.9872	15.047	15.1653	15.6182	15.4227	15.5141	16.3568	16.0368	15.4881	15.6688	12.3153	NA	13.7657	13.2596	13.7501
GDGVILVSPPLR	2	1002229028	19.7477	19.5846	19.6968	19.5556	19.6215	19.6767	19.5321	19.7276	19.5881	19.6983	19.5744	19.6438	18.456	19.2118	18.1454	17.1042	17.3007	15.3662	14.8185	14.7221	15.6652	15.0289	14.7651	NA	14.0432	13.1537	12.6018	13.348	NA	NA	19.7477	19.5846	19.6968	19.5556	19.6215	19.6767	19.5321	19.7276	19.5881	19.6983	19.5744	19.6438	18.456	19.2118	18.1454	17.1042	17.3007
FC[+57]SLGC[+57]NLIGIK	2	1002229647	14.7873	NA	NA	15.037	15.083	NA	15.3632	15.7505	15.3017	15.2536	15.3063	14.8887	14.5207	15.0342	14.1478	13.3594	12.9526	13.6778	14.5963	13.4657	12.0669	NA	13.1248	12.403	14.261	13.3031	NA	NA	12.5203	NA	14.7873	NA	NA	15.037	15.083	NA	15.3632	15.7505	15.3017	15.2536	15.3063	14.8887	14.5207	15.0342	14.1478	13.3594	12.9526
ELQSMQQLSVK	2	1002230400	12.2913	NA	10.9892	NA	11.3103	NA	14.981	14.549	14.8431	14.5453	13.7801	14.1215	15.3698	15.4904	15.8103	15.1174	15.6996	15.4762	15.6388	15.7471	15.6032	15.0116	15.1105	15.5039	15.2959	14.8029	15.1309	13.9422	13.6836	14.2721	12.2913	NA	10.9892	NA	11.3103	NA	14.981	14.549	14.8431	14.5453	13.7801	14.1215	15.3698	15.4904	15.8103	15.1174	15.6996
LIVATGVAETAK	2	1002230407	NA	15.853	NA	17.1962	17.2669	17.2939	15.9282	16.2247	16.2455	16.5138	15.4355	NA	15.9155	NA	NA	NA	NA	15.9953	NA	NA	NA	NA	NA	16.1022	NA	NA	NA	NA	NA	NA	NA	15.853	NA	17.1962	17.2669	17.2939	15.9282	16.2247	16.2455	16.5138	15.4355	NA	15.9155	NA	NA	NA	NA
GVLPNGTEVAVK	2	1002230509	NA	15.3613	15.4763	15.2814	15.0874	15.2811	NA	NA	NA	14.1818	NA	NA	NA	11.9165	NA	NA	NA	15.0871	NA	NA	NA	NA	NA	NA	NA	NA	NA	NA	NA	NA	NA	15.3613	15.4763	15.2814	15.0874	15.2811	NA	NA	NA	14.1818	NA	NA	NA	11.9165	NA	NA	NA
GSVSNMLHGK	2	1002230556	NA	NA	NA	NA	NA	NA	NA	NA	NA	NA	NA	NA	NA	NA	NA	NA	NA	NA	NA	NA	NA	NA	NA	NA	10.3268	NA	NA	NA	NA	NA	NA	NA	NA	NA	NA	NA	NA	NA	NA	NA	NA	NA	NA	NA	NA	NA	NA
LPGLGLSGPVPR	2	1002230556	14.2608	13.9509	13.844	13.5474	13.5069	14.4097	12.0704	13.2128	NA	12.8621	NA	NA	NA	NA	NA	NA	NA	NA	NA	NA	NA	NA	NA	NA	NA	NA	NA	NA	NA	NA	14.2608	13.9509	13.844	13.5474	13.5069	14.4097	12.0704	13.2128	NA	12.8621	NA	NA	NA	NA	NA	NA	NA
LTALQVLSLR	2	1002230556	15.4626	15.7717	15.6411	15.2965	15.0743	15.6316	14.8626	14.9773	14.7043	14.9844	15.1131	14.7677	15.1475	15.0748	14.9133	14.2058	15.0291	13.508	14.7664	14.38	14.6083	NA	NA	NA	14.2743	13.788	13.8847	13.182	NA	13.0863	15.4626	15.7717	15.6411	15.2965	15.0743	15.6316	14.8626	14.9773	14.7043	14.9844	15.1131	14.7677	15.1475	15.0748	14.9133	14.2058	15.0291
ALSSSDQLQNVLDSLAVYSNPSGMK	3	1002230841	13.1576	16.6373	16.7877	16.345	14.7127	16.7106	15.6203	13.0341	15.6663	15.8191	16.125	15.7087	14.6857	15.1913	14.6685	14.8701	15.0215	11.7026	14.5189	14.6134	14.5969	14.5112	14.6432	13.9119	14.4066	14.5632	14.4316	14.1644	NA	14.3923	13.1576	16.6373	16.7877	16.345	14.7127	16.7106	15.6203	13.0341	15.6663	15.8191	16.125	15.7087	14.6857	15.1913	14.6685	14.8701	15.0215
LATFVEMGHPSWENPTK	3	1002230841	13.1761	13.272	13.2085	13.1393	13.2334	13.1043	13.0917	13.2837	12.9823	13.0163	13.1399	12.8594	12.4481	12.9254	12.7863	12.1009	11.6289	12.2254	12.0482	12.3384	11.9915	12.5811	12.6668	12.2822	12.9773	NA	12.2889	NA	NA	12.9415	13.1761	13.272	13.2085	13.1393	13.2334	13.1043	13.0917	13.2837	12.9823	13.0163	13.1399	12.8594	12.4481	12.9254	12.7863	12.1009	11.6289
LLSLVQGMDPQK	2	1002230841	14.9729	14.3889	15.1571	14.6846	14.7366	14.8126	NA	14.7607	14.4938	NA	14.8537	14.6403	NA	NA	NA	NA	NA	NA	12.2715	NA	14.143	NA	NA	NA	NA	NA	NA	13.4996	NA	NA	14.9729	14.3889	15.1571	14.6846	14.7366	14.8126	NA	14.7607	14.4938	NA	14.8537	14.6403	NA	NA	NA	NA	NA
MLSFLLR	2	1002230841	13.8722	14.1638	14.3048	14.1079	14.119	14.0243	13.8354	14.0259	14.0267	14.0228	13.8625	14.0641	13.4745	13.7032	13.6587	11.7212	NA	12.6777	NA	NA	11.8909	NA	NA	NA	13.3212	NA	NA	NA	NA	NA	13.8722	14.1638	14.3048	14.1079	14.119	14.0243	13.8354	14.0259	14.0267	14.0228	13.8625	14.0641	13.4745	13.7032	13.6587	11.7212	NA
YAALTYLVASHSLDR	2	1002230841	NA	13.9693	13.6908	13.7672	13.7172	13.575	NA	13.8548	13.166	12.9635	12.7607	13.052	13.3206	NA	13.3053	NA	NA	12.5195	NA	12.8711	NA	NA	12.7832	12.792	13.4296	NA	13.2837	12.7727	NA	12.6609	NA	13.9693	13.6908	13.7672	13.7172	13.575	NA	13.8548	13.166	12.9635	12.7607	13.052	13.3206	NA	13.3053	NA	NA
YAALTYLVASHSLDR	3	1002230841	NA	NA	13.277	NA	NA	NA	NA	NA	13.0114	NA	NA	11.6698	NA	NA	NA	NA	NA	NA	NA	NA	NA	NA	NA	NA	NA	NA	11.8522	12.0144	NA	NA	NA	NA	13.277	NA	NA	NA	NA	NA	13.0114	NA	NA	11.6698	NA	NA	NA	NA	NA
DNVATQLGGHISNSTAK	2	1002230922	12.9669	13.0283	13.0614	12.7765	12.8747	12.9013	12.2305	12.3504	12.1224	12.0657	12.3207	12.2064	11.425	11.6195	11.5092	10.5709	10.9087	NA	NA	10.0697	NA	NA	NA	10.7299	NA	NA	NA	NA	NA	NA	12.9669	13.0283	13.0614	12.7765	12.8747	12.9013	12.2305	12.3504	12.1224	12.0657	12.3207	12.2064	11.425	11.6195	11.5092	10.5709	10.9087
DNVATQLGGHISNSTAK	3	1002230922	12.1592	12.4863	12.4161	12.2413	12.2473	11.5502	11.2941	11.7148	11.5775	11.4087	11.9435	11.8906	NA	9.71301	NA	NA	NA	NA	NA	NA	NA	NA	NA	NA	NA	NA	NA	NA	NA	NA	12.1592	12.4863	12.4161	12.2413	12.2473	11.5502	11.2941	11.7148	11.5775	11.4087	11.9435	11.8906	NA	9.71301	NA	NA	NA
LMPGVLEGTWGGYASDQR	2	1002230922	14.8205	15.0435	15.2261	14.8654	14.9988	14.8815	13.8132	14.0137	14.0049	13.9544	13.9473	13.8994	12.985	13.1443	12.9899	12.4073	12.6199	12.485	NA	12.496	12.4221	11.7273	12.1264	12.1782	11.2443	NA	NA	NA	NA	NA	14.8205	15.0435	15.2261	14.8654	14.9988	14.8815	13.8132	14.0137	14.0049	13.9544	13.9473	13.8994	12.985	13.1443	12.9899	12.4073	12.6199
LTQVLQSSLGGQAK	2	1002230922	16.0302	16.2517	15.906	15.5351	15.8152	15.8564	15.2235	15.4487	15.287	15.4705	15.799	15.46	14.3848	14.5019	14.4504	13.9064	14.2453	13.7141	13.7328	13.8687	13.7373	13.2708	13.8088	13.7594	13.1677	12.7504	13.1401	NA	10.6312	12.2085	16.0302	16.2517	15.906	15.5351	15.8152	15.8564	15.2235	15.4487	15.287	15.4705	15.799	15.46	14.3848	14.5019	14.4504	13.9064	14.2453
IMDNLNLAYPK	2	1002230966	16.6919	16.571	16.8261	16.4544	16.6462	16.6678	NA	15.1547	NA	15.7626	15.5984	14.9559	NA	NA	NA	NA	NA	NA	NA	14.1123	NA	NA	NA	NA	14.8549	14.7015	NA	14.4913	NA	NA	16.6919	16.571	16.8261	16.4544	16.6462	16.6678	NA	15.1547	NA	15.7626	15.5984	14.9559	NA	NA	NA	NA	NA
LVYAMNTHVHADHVTGTGLIK	3	1002230966	10.3526	11.0286	11.4107	11.2329	11.0158	NA	NA	10.6578	NA	NA	NA	9.27794	NA	NA	NA	NA	NA	NA	11.2492	NA	NA	10.6239	NA	NA	NA	NA	NA	NA	NA	11.0409	10.3526	11.0286	11.4107	11.2329	11.0158	NA	NA	10.6578	NA	NA	NA	9.27794	NA	NA	NA	NA	NA
M[+16]AFTGDALLIR	2	1002230966	12.873	11.6866	10.8797	NA	NA	NA	NA	NA	NA	13.5046	13.3286	13.4877	NA	NA	NA	NA	NA	NA	NA	NA	NA	NA	NA	NA	NA	NA	NA	NA	NA	NA	12.873	11.6866	10.8797	NA	NA	NA	NA	NA	NA	13.5046	13.3286	13.4877	NA	NA	NA	NA	NA
MAFTGDALLIR	2	1002230966	17.0441	17.1325	17.0453	16.9883	17.1726	17.1993	16.5402	16.6996	16.606	16.8572	16.8869	16.917	16.3238	16.1611	16.2559	16.0346	16.0959	16.0088	15.9324	16.2544	16.0233	16.0695	16.0516	16.1213	15.713	15.7548	15.7713	15.7547	15.6084	15.9014	17.0441	17.1325	17.0453	16.9883	17.1726	17.1993	16.5402	16.6996	16.606	16.8572	16.8869	16.917	16.3238	16.1611	16.2559	16.0346	16.0959
LAASALAAVR	2	1002231075	NA	11.1182	12.7911	12.3975	13.3502	13.9434	NA	12.134	NA	NA	11.9367	12.3691	13.2122	13.7786	12.61	13.0781	13.2165	12.5429	12.932	12.7058	12.5537	12.5652	12.5257	12.8913	NA	12.6363	12.3023	NA	NA	NA	NA	11.1182	12.7911	12.3975	13.3502	13.9434	NA	12.134	NA	NA	11.9367	12.3691	13.2122	13.7786	12.61	13.0781	13.2165
MNSGMPAK	2	1002231075	NA	NA	NA	NA	0.333338	NA	0.802939	NA	NA	5.78765	NA	NA	NA	NA	NA	NA	NA	NA	NA	NA	NA	NA	NA	NA	NA	NA	NA	NA	NA	NA	NA	NA	NA	NA	0.333338	NA	0.802939	NA	NA	5.78765	NA	NA	NA	NA	NA	NA	NA
LLVISGER	2	1002231095	17.5894	17.4781	17.5749	18.1173	17.8816	18.1677	17.9467	18.3871	18.4313	18.5218	18.5546	18.6139	18.8429	18.7014	19.0326	18.8624	19.3729	19.5919	19.2222	19.5058	19.251	20.4445	20.1733	20.8923	19.1321	19.2197	19.3382	19.0318	19.7325	19.806	17.5894	17.4781	17.5749	18.1173	17.8816	18.1677	17.9467	18.3871	18.4313	18.5218	18.5546	18.6139	18.8429	18.7014	19.0326	18.8624	19.3729
FHQQNTGGQLHALTTEWQELC[+57]QK	3	1002231148	13.2622	12.8979	13.1719	13.2959	13.1384	13.0205	12.7302	12.8414	13.0427	12.9096	12.7089	12.5604	NA	NA	12.1067	NA	12.0177	NA	NA	NA	10.569	10.9061	NA	NA	NA	NA	NA	NA	NA	NA	13.2622	12.8979	13.1719	13.2959	13.1384	13.0205	12.7302	12.8414	13.0427	12.9096	12.7089	12.5604	NA	NA	12.1067	NA	12.0177
FHQQNTGGQLHALTTEWQELC[+57]QK	4	1002231148	14.2167	14.2143	13.8179	14.3898	14.4997	13.9745	14.0914	14.3771	14.1122	13.7872	14.3106	14.2618	12.9406	13.3102	NA	12.0743	13.5436	NA	NA	NA	NA	NA	NA	NA	NA	NA	NA	NA	NA	NA	14.2167	14.2143	13.8179	14.3898	14.4997	13.9745	14.0914	14.3771	14.1122	13.7872	14.3106	14.2618	12.9406	13.3102	NA	12.0743	13.5436
NAQSQLHHQIIR	3	1002231148	14.0415	13.8199	14.255	13.6195	14.1983	14.0098	12.0097	12.732	NA	NA	14.0376	12.8344	12.7844	13.129	NA	NA	11.8936	9.08726	12.3279	11.8388	11.739	11.9475	11.908	12.0098	NA	NA	NA	NA	NA	NA	14.0415	13.8199	14.255	13.6195	14.1983	14.0098	12.0097	12.732	NA	NA	14.0376	12.8344	12.7844	13.129	NA	NA	11.8936
GITLPTTNYMHDYMVTK	2	1002231345	15.8975	15.9674	16.0407	16.0282	15.7188	15.351	16.3938	16.0476	16.0148	15.9217	15.8604	16.1158	16.4559	16.4285	15.5619	16.0807	16.4841	15.7091	16.2004	16.5059	16.3343	15.9062	15.6881	15.6677	15.9724	15.6707	15.9843	14.3134	13.3379	16.1655	15.8975	15.9674	16.0407	16.0282	15.7188	15.351	16.3938	16.0476	16.0148	15.9217	15.8604	16.1158	16.4559	16.4285	15.5619	16.0807	16.4841
GITLPTTNYMHDYMVTK	3	1002231345	14.84	15.2012	14.6656	15.1119	14.7905	14.0347	15.4661	14.4903	15.1624	14.4619	14.8762	15.0829	14.8194	15.4413	13.5574	13.4894	14.9532	14.0695	12.2073	13.8399	12.5165	12.2296	NA	11.2275	13.7084	12.949	NA	NA	12.1536	12.3078	14.84	15.2012	14.6656	15.1119	14.7905	14.0347	15.4661	14.4903	15.1624	14.4619	14.8762	15.0829	14.8194	15.4413	13.5574	13.4894	14.9532
LEFTC[+57]TAFR	2	1002231345	17.798	17.5166	17.7622	17.5647	17.3602	17.1761	17.8448	17.5245	17.9054	17.6303	17.4907	17.787	17.9614	18.1484	17.6802	16.9998	18.0622	17.6501	17.362	17.7098	17.6605	17.3385	17.4025	17.4482	17.5838	17.2975	17.5465	17.329	17.2038	17.6093	17.798	17.5166	17.7622	17.5647	17.3602	17.1761	17.8448	17.5245	17.9054	17.6303	17.4907	17.787	17.9614	18.1484	17.6802	16.9998	18.0622
IFPPFWR	2	1002231641	18.7816	19.1697	20.3488	19.513	20.3773	18.4053	16.22	16.9133	14.8942	16.7718	18.0296	19.2222	15.2394	16.293	14.8345	17.8041	15.9908	15.4548	16.387	16.2694	16.243	17.2316	15.8432	17.0597	17.2752	17.6046	18.3665	17.595	16.8131	18.1988	18.7816	19.1697	20.3488	19.513	20.3773	18.4053	16.22	16.9133	14.8942	16.7718	18.0296	19.2222	15.2394	16.293	14.8345	17.8041	15.9908
MNPPTC[+57]R	2	1002231641	17.8222	17.6528	18.4335	17.9316	16.4262	19.2358	15.8564	15.6639	NA	15.3651	16.946	15.6949	15.8627	NA	16.7702	18.7805	17.513	17.6521	18.628	16.4084	18.8762	20.0562	19.932	20.3148	20.808	20.5868	20.295	21.1097	20.6038	21.1542	17.8222	17.6528	18.4335	17.9316	16.4262	19.2358	15.8564	15.6639	NA	15.3651	16.946	15.6949	15.8627	NA	16.7702	18.7805	17.513
SVFKPWEQR	2	1002232190	16.4706	16.0532	16.209	16.7047	16.5383	16.6829	15.4258	15.689	15.6487	15.9491	16.2019	16.069	15.6134	15.9606	16.2879	NA	16.6106	16.372	16.0727	16.4273	16.7565	16.8827	16.6065	16.602	16.5556	NA	16.6774	17.1676	NA	16.6916	16.4706	16.0532	16.209	16.7047	16.5383	16.6829	15.4258	15.689	15.6487	15.9491	16.2019	16.069	15.6134	15.9606	16.2879	NA	16.6106
VVALNESVAGSVK	3	1002232190	NA	13.7267	14.9621	NA	15.1436	15.0731	NA	NA	NA	15.6612	15.0552	15.628	NA	NA	NA	16.6511	NA	NA	17.2305	15.9568	NA	16.8156	NA	17.0513	NA	17.4392	NA	16.912	17.5214	NA	NA	13.7267	14.9621	NA	15.1436	15.0731	NA	NA	NA	15.6612	15.0552	15.628	NA	NA	NA	16.6511	NA
[+42]GIPAASVAAR	2	1002232336	19.0709	18.5076	NA	18.8679	18.3665	NA	21.4932	21.2513	21.3276	20.892	20.833	20.8409	21.6601	21.2512	21.69	21.6539	21.6061	21.6949	NA	NA	21.7468	21.7166	21.6391	21.5274	NA	NA	NA	NA	21.5167	21.6491	19.0709	18.5076	NA	18.8679	18.3665	NA	21.4932	21.2513	21.3276	20.892	20.833	20.8409	21.6601	21.2512	21.69	21.6539	21.6061
GIPAASVAAR	2	1002232336	14.649	14.559	14.4658	14.1471	14.3493	13.9792	13.3122	13.7864	NA	13.8363	13.9602	14.1623	14.8213	14.9052	15.0422	NA	14.2656	11.7739	NA	12.0351	NA	NA	NA	13.5815	NA	NA	NA	NA	NA	NA	14.649	14.559	14.4658	14.1471	14.3493	13.9792	13.3122	13.7864	NA	13.8363	13.9602	14.1623	14.8213	14.9052	15.0422	NA	14.2656
IAYALSQGIK	2	1002232374	17.3407	17.0998	16.991	17.0936	17.108	16.7911	16.9678	16.8986	16.9643	16.4439	16.4008	15.9112	16.2607	16.5696	16.2355	16.0556	16.0239	16.0831	16.1235	15.5533	15.8001	13.8932	14.3344	13.6394	16.9985	16.289	16.4171	15.8296	15.4451	15.7822	17.3407	17.0998	16.991	17.0936	17.108	16.7911	16.9678	16.8986	16.9643	16.4439	16.4008	15.9112	16.2607	16.5696	16.2355	16.0556	16.0239
WLVTNVSPAVAESTR	2	1002232374	18.2172	17.9862	17.7766	17.8223	17.7683	17.5596	17.6116	17.7187	17.8648	17.3362	17.4311	17.1023	16.7571	17.1791	17.3708	17.4619	17.4006	17.4227	16.6447	16.8899	16.877	14.9328	15.3913	15.477	16.7851	17.0477	17.4916	14.8743	13.4014	17.5703	18.2172	17.9862	17.7766	17.8223	17.7683	17.5596	17.6116	17.7187	17.8648	17.3362	17.4311	17.1023	16.7571	17.1791	17.3708	17.4619	17.4006
WLVTNVSPAVAESTR	3	1002232374	NA	12.316	13.5928	12.2735	NA	NA	NA	NA	NA	NA	NA	NA	NA	NA	NA	NA	NA	NA	NA	NA	NA	NA	NA	NA	NA	NA	NA	NA	NA	NA	NA	12.316	13.5928	12.2735	NA	NA	NA	NA	NA	NA	NA	NA	NA	NA	NA	NA	NA
FDVPVMLR	2	1002232775	14.8868	14.6067	14.7812	14.7844	14.5211	14.4393	14.8561	14.8159	14.8221	14.8117	14.6785	14.485	14.4828	14.697	14.7487	14.4534	14.5741	14.1831	14.133	14.278	14.244	13.9287	13.8695	14.1073	13.8414	13.6537	NA	12.7024	NA	NA	14.8868	14.6067	14.7812	14.7844	14.5211	14.4393	14.8561	14.8159	14.8221	14.8117	14.6785	14.485	14.4828	14.697	14.7487	14.4534	14.5741
ILEIPVVWNK	2	1002232975	13.8553	13.6658	13.6767	13.8051	13.6225	13.6578	14.0447	13.8925	14.0998	13.7706	13.5247	13.736	14.1266	14.4164	14.3018	14.4042	13.9105	14.3828	14.4047	14.5178	14.2527	14.4642	14.4284	14.4213	14.6709	14.1022	14.4156	14.3911	14.4316	14.6791	13.8553	13.6658	13.6767	13.8051	13.6225	13.6578	14.0447	13.8925	14.0998	13.7706	13.5247	13.736	14.1266	14.4164	14.3018	14.4042	13.9105
LLDGTIGGIDLGR	2	1002232975	11.9775	NA	NA	10.7272	11.9014	NA	NA	NA	13.5655	NA	NA	NA	NA	13.4788	NA	NA	NA	NA	NA	NA	NA	NA	NA	NA	NA	NA	NA	NA	NA	NA	11.9775	NA	NA	10.7272	11.9014	NA	NA	NA	13.5655	NA	NA	NA	NA	13.4788	NA	NA	NA
SISVPAGFDQR	2	1002232975	NA	NA	13.8488	NA	14.2469	13.3274	13.3223	14.3111	NA	NA	NA	NA	NA	NA	NA	NA	NA	NA	NA	NA	NA	NA	NA	NA	13.5598	NA	NA	NA	NA	NA	NA	NA	13.8488	NA	14.2469	13.3274	13.3223	14.3111	NA	NA	NA	NA	NA	NA	NA	NA	NA
VLASGSFSNNDGLR	2	1002232975	11.9839	12.2685	12.0882	NA	12.0119	NA	11.6559	NA	12.0631	NA	10.9172	NA	NA	NA	NA	NA	NA	NA	NA	NA	NA	NA	NA	NA	12.5878	NA	NA	NA	12.2687	NA	11.9839	12.2685	12.0882	NA	12.0119	NA	11.6559	NA	12.0631	NA	10.9172	NA	NA	NA	NA	NA	NA
DVEKPILNFK	3	1002232979	13.9573	15.1135	14.6398	15.287	15.0215	15.0889	NA	NA	14.2916	NA	NA	NA	NA	NA	NA	NA	NA	NA	NA	NA	NA	NA	NA	NA	NA	NA	NA	NA	NA	NA	13.9573	15.1135	14.6398	15.287	15.0215	15.0889	NA	NA	14.2916	NA	NA	NA	NA	NA	NA	NA	NA
ITALPGQPR	2	1002232979	17.5363	17.3738	17.4183	17.2152	17.3838	17.4492	15.9497	16.4202	16.2935	16.3333	16.4738	16.5556	NA	14.5573	14.8048	14.113	14.1353	13.6473	NA	NA	NA	NA	NA	NA	9.25956	NA	NA	NA	NA	NA	17.5363	17.3738	17.4183	17.2152	17.3838	17.4492	15.9497	16.4202	16.2935	16.3333	16.4738	16.5556	NA	14.5573	14.8048	14.113	14.1353
LFEHFLQDK	2	1002232979	16.5871	15.8388	15.852	16.0233	16.6367	16.5549	NA	10.8233	NA	13.9597	16.2914	15.4396	NA	NA	14.2798	NA	NA	NA	NA	NA	NA	NA	NA	NA	NA	NA	NA	NA	NA	NA	16.5871	15.8388	15.852	16.0233	16.6367	16.5549	NA	10.8233	NA	13.9597	16.2914	15.4396	NA	NA	14.2798	NA	NA
SLYLNPYPWNR	2	1002232979	16.3	16.5096	16.65	16.4841	14.5686	16.2281	NA	13.5045	NA	NA	15.884	15.5946	14.5333	NA	15.263	13.8604	14.7462	NA	14.0176	NA	13.9216	13.874	NA	13.1172	NA	NA	NA	12.6254	12.6556	NA	16.3	16.5096	16.65	16.4841	14.5686	16.2281	NA	13.5045	NA	NA	15.884	15.5946	14.5333	NA	15.263	13.8604	14.7462
LVTLC[+57]DNAPATPIDVVR	2	1002233389	15.9259	16.0275	15.9458	15.8559	15.8999	15.5682	15.2664	15.5964	15.2278	15.3481	15.5703	15.4321	15.0223	15.591	15.3169	14.6048	14.8388	13.4783	14.5004	13.9106	14.1525	14.0214	13.6934	13.6338	NA	13.3037	13.05	NA	16.2191	NA	15.9259	16.0275	15.9458	15.8559	15.8999	15.5682	15.2664	15.5964	15.2278	15.3481	15.5703	15.4321	15.0223	15.591	15.3169	14.6048	14.8388
PLALAQLQDIGDR	2	1002233389	15.8822	15.7673	16.0202	16.0459	15.8878	16.0215	15.4453	15.6782	15.2142	15.3669	15.6343	15.4873	14.5092	14.8029	15.0324	13.3717	14.4333	NA	NA	NA	NA	NA	NA	NA	NA	NA	NA	NA	NA	NA	15.8822	15.7673	16.0202	16.0459	15.8878	16.0215	15.4453	15.6782	15.2142	15.3669	15.6343	15.4873	14.5092	14.8029	15.0324	13.3717	14.4333
PLALAQLQDIGDR	3	1002233389	12.2962	12.546	12.758	11.6538	12.2424	12.6258	10.8081	11.7496	11.5399	11.4225	NA	11.6542	NA	NA	10.7026	NA	NA	NA	NA	NA	NA	NA	NA	NA	NA	NA	NA	NA	NA	NA	12.2962	12.546	12.758	11.6538	12.2424	12.6258	10.8081	11.7496	11.5399	11.4225	NA	11.6542	NA	NA	10.7026	NA	NA
FNQLQVDGVLLR	2	1002233422	14.9781	15.0011	15.2438	15.0932	15.0226	15.265	14.8288	14.3378	14.0922	14.269	15.059	14.5176	13.6375	13.7051	13.4966	13.5141	13.9082	13.9927	13.4853	12.9909	13.4221	13.5529	13.6962	13.4673	13.0494	NA	12.2126	NA	NA	NA	14.9781	15.0011	15.2438	15.0932	15.0226	15.265	14.8288	14.3378	14.0922	14.269	15.059	14.5176	13.6375	13.7051	13.4966	13.5141	13.9082
GLQFVTAK	2	1002233422	NA	NA	11.1883	10.7556	NA	NA	10.7318	NA	NA	10.7976	NA	NA	NA	NA	NA	NA	NA	NA	NA	NA	NA	NA	NA	NA	NA	NA	NA	NA	NA	NA	NA	NA	11.1883	10.7556	NA	NA	10.7318	NA	NA	10.7976	NA	NA	NA	NA	NA	NA	NA
SHSWWWDSHISPK	3	1002233478	13.8335	13.4796	13.4151	14.1327	13.4082	13.6364	13.382	12.9527	13.1428	13.1655	13.5508	NA	13.7248	NA	13.8456	NA	13.5436	NA	13.7915	13.214	13.5728	12.3618	NA	NA	13.4302	NA	NA	NA	NA	NA	13.8335	13.4796	13.4151	14.1327	13.4082	13.6364	13.382	12.9527	13.1428	13.1655	13.5508	NA	13.7248	NA	13.8456	NA	13.5436
VASLLTDVTAR	2	1002233478	16.1903	16.2577	16.1573	15.8131	16.2778	16.5151	15.5556	15.2506	15.0904	15.4651	15.7909	15.5195	15.3227	15.3089	14.9231	NA	15.6761	15.4986	15.0088	12.8802	15.8319	14.3813	13.1875	14.5315	15.6384	15.2355	14.7449	14.6877	15.2677	12.9335	16.1903	16.2577	16.1573	15.8131	16.2778	16.5151	15.5556	15.2506	15.0904	15.4651	15.7909	15.5195	15.3227	15.3089	14.9231	NA	15.6761
LNWISLASNR	2	1002233666	16.8295	16.6862	NA	NA	NA	NA	NA	16.2248	16.4485	16.6596	16.4281	16.3291	15.7206	14.4721	14.596	15.5892	15.8851	15.7226	15.6079	15.8964	16.1174	15.3139	15.4606	15.6389	13.6121	14.1437	14.4856	NA	13.8683	15.556	16.8295	16.6862	NA	NA	NA	NA	NA	16.2248	16.4485	16.6596	16.4281	16.3291	15.7206	14.4721	14.596	15.5892	15.8851
LQALDLSGNAALR	2	1002233666	13.8121	14.032	13.8459	13.3309	13.4981	14.0915	12.7544	13.1503	13.2905	13.47	13.3425	13.069	14.2935	13.5839	13.2113	13.4429	14.2843	13.9569	14.4585	14.1796	14.3971	19.0577	NA	NA	NA	NA	NA	NA	18.6721	NA	13.8121	14.032	13.8459	13.3309	13.4981	14.0915	12.7544	13.1503	13.2905	13.47	13.3425	13.069	14.2935	13.5839	13.2113	13.4429	14.2843
NLVPLLGYC[+57]K	2	1002233666	NA	14.7962	15.4374	NA	15.5141	NA	14.8945	NA	NA	14.4703	NA	14.4821	NA	14.9278	NA	13.2785	14.9484	NA	14.2719	14.5078	NA	11.3968	NA	NA	14.4092	NA	NA	NA	14.4705	14.3435	NA	14.7962	15.4374	NA	15.5141	NA	14.8945	NA	NA	14.4703	NA	14.4821	NA	14.9278	NA	13.2785	14.9484
VGGGGGPGFAGLDSLDLSNNK	2	1002233666	NA	13.5808	NA	NA	12.5886	13.6105	NA	13.1308	13.4424	13.1521	12.9391	NA	13.4239	13.5364	NA	NA	14.0547	NA	13.8162	NA	14.2021	NA	NA	NA	NA	NA	NA	NA	NA	NA	NA	13.5808	NA	NA	12.5886	13.6105	NA	13.1308	13.4424	13.1521	12.9391	NA	13.4239	13.5364	NA	NA	14.0547
WLDLALNR	2	1002233666	13.1188	13.4704	12.3679	NA	NA	13.1241	11.1669	13.3042	12.0961	12.5774	13.6087	12.3156	13.6774	12.943	13.2299	13.3213	14.5988	13.4197	14.5186	14.2639	14.8464	13.2166	13.2906	13.1655	12.6082	12.9667	12.7083	NA	NA	12.2901	13.1188	13.4704	12.3679	NA	NA	13.1241	11.1669	13.3042	12.0961	12.5774	13.6087	12.3156	13.6774	12.943	13.2299	13.3213	14.5988
WMVDAGVGAVR	2	1002233666	14.7692	NA	NA	NA	NA	NA	NA	NA	NA	12.7071	NA	NA	14.1552	13.2595	13.6825	13.2753	14.5462	13.865	14.2534	13.7951	14.5038	13.2561	NA	13.1485	11.868	12.8906	12.5653	NA	NA	12.1769	14.7692	NA	NA	NA	NA	NA	NA	NA	NA	12.7071	NA	NA	14.1552	13.2595	13.6825	13.2753	14.5462
TPMAELVASR	2	1002233987	18.2159	17.4879	17.9314	17.6575	18.1915	18.4834	16.7399	17.1011	17.278	17.4051	17.1003	16.8534	15.1588	14.7065	NA	NA	15.2388	NA	NA	NA	14.9319	13.957	NA	NA	NA	NA	NA	NA	NA	NA	18.2159	17.4879	17.9314	17.6575	18.1915	18.4834	16.7399	17.1011	17.278	17.4051	17.1003	16.8534	15.1588	14.7065	NA	NA	15.2388
VYGMALSANVVR	2	1002233987	16.803	16.6784	17.1956	17.2382	17.1747	17.2987	16.6413	17.0282	17.1427	17.0834	16.7336	16.9053	16.4466	15.4589	15.7778	15.3535	14.8674	15.2677	15.9566	16.0646	15.8973	14.6587	15.7843	15.4579	14.8887	14.9469	14.7361	13.6034	NA	NA	16.803	16.6784	17.1956	17.2382	17.1747	17.2987	16.6413	17.0282	17.1427	17.0834	16.7336	16.9053	16.4466	15.4589	15.7778	15.3535	14.8674
ALLTHLQQLR	2	1002234022	12.9174	14.8685	15.0985	15.0601	15.0842	14.8365	NA	13.8199	NA	NA	NA	NA	NA	NA	NA	NA	NA	NA	NA	NA	NA	NA	NA	NA	NA	NA	NA	NA	NA	NA	12.9174	14.8685	15.0985	15.0601	15.0842	14.8365	NA	13.8199	NA	NA	NA	NA	NA	NA	NA	NA	NA
FGGFSNTGSK	2	1002234022	NA	NA	NA	NA	NA	NA	NA	NA	NA	NA	NA	NA	NA	12.2951	12.4337	9.98577	NA	12.2537	NA	NA	10.7625	10.7518	NA	NA	10.2958	NA	NA	NA	NA	11.5086	NA	NA	NA	NA	NA	NA	NA	NA	NA	NA	NA	NA	NA	12.2951	12.4337	9.98577	NA
GIITGSSDGLIR	2	1002234022	15.6618	15.6708	15.6964	15.441	15.4461	15.7221	15.9291	15.8738	16.1145	15.7507	15.6811	15.707	15.6231	15.1293	15.1667	14.5913	15.2313	15.022	14.4151	14.9167	14.9194	15.073	14.4847	15.1001	14.9738	NA	14.2223	NA	NA	14.3544	15.6618	15.6708	15.6964	15.441	15.4461	15.7221	15.9291	15.8738	16.1145	15.7507	15.6811	15.707	15.6231	15.1293	15.1667	14.5913	15.2313
SILAVASGASK	2	1002234022	16.3869	15.9272	16.2623	16.1391	16.3384	15.7653	16.5371	NA	15.936	15.5408	NA	NA	NA	14.5146	NA	NA	NA	14.6112	12.9755	NA	14.2469	13.4712	14.0343	14.2685	13.3596	12.3543	11.4113	12.3487	12.5285	12.9839	16.3869	15.9272	16.2623	16.1391	16.3384	15.7653	16.5371	NA	15.936	15.5408	NA	NA	NA	14.5146	NA	NA	NA
DLLFSGVGYLR	2	1002234045	14.1645	13.729	13.7639	14.4153	13.9127	13.5791	14.6162	14.1871	14.1275	14.3034	14.5354	14.3175	13.4685	13.7705	13.531	12.6975	12.9853	12.1549	NA	12.3025	NA	NA	NA	12.0451	12.3371	NA	NA	NA	NA	NA	14.1645	13.729	13.7639	14.4153	13.9127	13.5791	14.6162	14.1871	14.1275	14.3034	14.5354	14.3175	13.4685	13.7705	13.531	12.6975	12.9853
GYLLYGPPGTGK	2	1002234045	15.2957	15.2314	15.5448	15.2868	15.298	15.2249	15.0939	15.1423	14.9256	13.833	15.1116	14.8445	NA	14.1205	NA	NA	NA	NA	NA	NA	NA	NA	NA	13.4877	NA	NA	NA	NA	NA	NA	15.2957	15.2314	15.5448	15.2868	15.298	15.2249	15.0939	15.1423	14.9256	13.833	15.1116	14.8445	NA	14.1205	NA	NA	NA
LLIGMTNR	2	1002234045	NA	12.6979	12.835	13.4361	NA	9.54501	13.0409	12.2767	NA	12.6717	13.651	NA	11.9915	NA	13.4473	NA	NA	NA	NA	NA	NA	NA	NA	NA	NA	NA	NA	NA	NA	NA	NA	12.6979	12.835	13.4361	NA	9.54501	13.0409	12.2767	NA	12.6717	13.651	NA	11.9915	NA	13.4473	NA	NA
AALEAAC[+57]PGTVSC[+57]ADILALAAR	3	1002234374	NA	NA	NA	13.9805	NA	NA	14.5656	14.7849	14.4422	14.7827	15.425	15.2483	13.5843	13.84	13.2956	13.0454	13.5176	NA	NA	12.0092	NA	NA	NA	11.6433	NA	NA	NA	NA	NA	NA	NA	NA	NA	13.9805	NA	NA	14.5656	14.7849	14.4422	14.7827	15.425	15.2483	13.5843	13.84	13.2956	13.0454	13.5176
SGGDNNLFPLDFVSPAK	2	1002234374	16.4495	15.7766	13.3515	16.6194	16.4165	16.0575	17.071	16.5449	14.2197	17.5237	17.7459	17.5729	15.5423	15.7815	15.1257	14.1513	15.8881	14.6981	NA	NA	NA	NA	15.1125	14.9338	NA	NA	NA	NA	NA	NA	16.4495	15.7766	13.3515	16.6194	16.4165	16.0575	17.071	16.5449	14.2197	17.5237	17.7459	17.5729	15.5423	15.7815	15.1257	14.1513	15.8881
ATLFDALQDTVR	2	1002234401	16.7159	16.6169	16.5751	16.6448	16.6498	16.5513	16.1541	16.3163	16.2665	16.3112	16.2789	16.1261	15.4491	15.7253	15.6689	15.027	15.4512	14.7961	15.0221	15.1319	14.813	14.8263	14.8723	15.0381	14.5936	14.0796	NA	NA	NA	12.7066	16.7159	16.6169	16.5751	16.6448	16.6498	16.5513	16.1541	16.3163	16.2665	16.3112	16.2789	16.1261	15.4491	15.7253	15.6689	15.027	15.4512
GANGVLVPGGFGDR	2	1002234401	14.2461	14.2878	14.4061	14.6773	14.403	14.4034	14.9717	15.3589	14.9957	14.6995	14.5695	14.6659	17.169	NA	NA	NA	NA	18.0614	NA	NA	NA	NA	NA	NA	NA	NA	NA	NA	NA	NA	14.2461	14.2878	14.4061	14.6773	14.403	14.4034	14.9717	15.3589	14.9957	14.6995	14.5695	14.6659	17.169	NA	NA	NA	NA
GVTASSIGVVLK	2	1002234401	16.2608	16.0085	16.0818	16.1938	16.0144	15.9745	15.6715	15.747	15.7243	15.834	15.6013	15.8944	NA	15.2523	14.8198	NA	NA	NA	NA	NA	NA	NA	NA	NA	NA	NA	NA	NA	NA	NA	16.2608	16.0085	16.0818	16.1938	16.0144	15.9745	15.6715	15.747	15.7243	15.834	15.6013	15.8944	NA	15.2523	14.8198	NA	NA
TPC[+57]VIFMPEGSK	2	1002234401	15.4543	15.216	14.9808	15.2453	15.3186	14.9649	NA	15.1077	NA	NA	NA	NA	NA	NA	NA	NA	NA	NA	NA	NA	NA	NA	NA	NA	NA	NA	NA	NA	NA	NA	15.4543	15.216	14.9808	15.2453	15.3186	14.9649	NA	15.1077	NA	NA	NA	NA	NA	NA	NA	NA	NA
VLNLDSFAR	2	1002234401	15.6261	15.8337	15.5504	15.6517	15.724	15.6009	15.5577	15.9038	15.7582	15.7716	15.8476	15.826	15.1399	15.3392	14.9551	NA	14.5923	14.4656	13.56	NA	NA	13.4642	NA	NA	NA	NA	12.3712	NA	NA	NA	15.6261	15.8337	15.5504	15.6517	15.724	15.6009	15.5577	15.9038	15.7582	15.7716	15.8476	15.826	15.1399	15.3392	14.9551	NA	14.5923
YTGLSDSYLSVLK	2	1002234401	16.3659	16.301	16.526	16.3487	16.2335	15.9887	15.3316	15.8786	15.7948	15.7721	15.9011	15.8445	14.4966	14.8802	14.5893	13.8364	13.3018	14.0887	13.2085	13.5144	12.9504	NA	12.8651	13.1814	12.5961	NA	NA	11.6219	NA	NA	16.3659	16.301	16.526	16.3487	16.2335	15.9887	15.3316	15.8786	15.7948	15.7721	15.9011	15.8445	14.4966	14.8802	14.5893	13.8364	13.3018
YVLVTGGVVSGLGK	2	1002234401	16.4278	16.4019	16.5281	16.3279	16.4493	16.3498	15.4346	15.986	15.851	15.9064	15.88	15.86	14.8521	14.9971	14.4563	14.5884	NA	14.2043	14.1772	14.1049	13.7362	12.8431	13.8794	14.3086	13.4777	NA	12.4937	NA	NA	13.0429	16.4278	16.4019	16.5281	16.3279	16.4493	16.3498	15.4346	15.986	15.851	15.9064	15.88	15.86	14.8521	14.9971	14.4563	14.5884	NA
IALLPVLC[+57]WALDHVAR	3	1002234501	12.1916	12.5845	11.6879	12.8968	12.8255	10.6536	11.7722	12.3496	12.2529	NA	11.6579	12.5396	11.9532	10.8593	11.6867	11.5132	10.7539	10.3574	9.95329	NA	NA	NA	NA	NA	NA	NA	NA	NA	NA	NA	12.1916	12.5845	11.6879	12.8968	12.8255	10.6536	11.7722	12.3496	12.2529	NA	11.6579	12.5396	11.9532	10.8593	11.6867	11.5132	10.7539
YAPFLNTPISAVQR	2	1002234501	16.8442	16.5184	16.5994	16.6899	16.6611	16.2116	16.5252	16.894	16.8902	16.7033	16.5814	16.5603	15.5708	16.1422	15.4951	14.4432	NA	NA	NA	NA	NA	NA	13.631	NA	NA	NA	13.8884	NA	13.6102	NA	16.8442	16.5184	16.5994	16.6899	16.6611	16.2116	16.5252	16.894	16.8902	16.7033	16.5814	16.5603	15.5708	16.1422	15.4951	14.4432	NA
YAPFLNTPISAVQR	3	1002234501	12.8175	NA	13.6545	13.3412	NA	NA	NA	NA	NA	NA	NA	NA	NA	NA	NA	NA	NA	NA	NA	NA	NA	NA	NA	NA	NA	NA	NA	NA	NA	NA	12.8175	NA	13.6545	13.3412	NA	NA	NA	NA	NA	NA	NA	NA	NA	NA	NA	NA	NA
YIDPDLIVEPMSSTSSSQSTKPAAR	3	1002234501	NA	NA	NA	NA	NA	NA	NA	11.4553	NA	NA	NA	NA	11.3872	11.332	NA	NA	NA	NA	NA	NA	NA	NA	NA	NA	NA	NA	NA	NA	NA	NA	NA	NA	NA	NA	NA	NA	NA	11.4553	NA	NA	NA	NA	11.3872	11.332	NA	NA	NA
EINAINFSTGR	2	1002234527	13.0036	14.9501	14.9477	14.2855	14.7943	15.2495	14.5433	14.0201	NA	14.6445	14.5121	14.4185	NA	13.6423	12.1841	NA	NA	NA	NA	NA	NA	NA	NA	NA	NA	NA	NA	NA	NA	NA	13.0036	14.9501	14.9477	14.2855	14.7943	15.2495	14.5433	14.0201	NA	14.6445	14.5121	14.4185	NA	13.6423	12.1841	NA	NA
SPVTTIQYR	2	1002234527	12.4384	12.2623	12.7792	12.14	12.4903	NA	13.7043	14.322	NA	NA	12.6191	12.3224	NA	NA	NA	15.1777	NA	NA	NA	15.4683	15.8443	NA	NA	16.1259	NA	16.5272	14.9244	NA	NA	NA	12.4384	12.2623	12.7792	12.14	12.4903	NA	13.7043	14.322	NA	NA	12.6191	12.3224	NA	NA	NA	15.1777	NA
FDQC[+57]PVSPLSLK	2	1002234796	NA	14.9483	14.5598	NA	14.7137	14.7333	14.1009	14.6454	14.3608	14.452	NA	14.1225	13.959	14.2839	13.8497	NA	13.5242	13.3923	NA	13.1477	12.9673	13.1577	13.4399	13.4092	12.9097	12.7216	NA	NA	NA	NA	NA	14.9483	14.5598	NA	14.7137	14.7333	14.1009	14.6454	14.3608	14.452	NA	14.1225	13.959	14.2839	13.8497	NA	13.5242
GLILVSSDVSAR	2	1002234796	17.1048	17.4809	17.5022	17.2665	17.1429	17.0537	16.3849	16.58	16.4209	16.286	16.4419	16.0728	15.1894	16.1812	NA	NA	13.6621	NA	13.5777	13.7266	NA	NA	NA	13.2606	NA	NA	NA	NA	NA	NA	17.1048	17.4809	17.5022	17.2665	17.1429	17.0537	16.3849	16.58	16.4209	16.286	16.4419	16.0728	15.1894	16.1812	NA	NA	13.6621
LLDMGFR	2	1002234796	15.9716	15.7919	16.0989	15.9701	15.9104	15.7426	14.8481	15.1213	14.9162	14.8396	14.9723	14.6758	13.9887	14.6693	14.0653	13.2986	13.5978	13.3197	13.2955	13.5959	13.2519	13.0213	13.1913	13.5661	13.2522	12.8131	12.8225	12.9651	11.9333	12.6617	15.9716	15.7919	16.0989	15.9701	15.9104	15.7426	14.8481	15.1213	14.9162	14.8396	14.9723	14.6758	13.9887	14.6693	14.0653	13.2986	13.5978
LVAEVLSQLK	2	1002234796	15.4182	15.4878	15.4299	15.3784	15.2586	15.2477	14.5428	14.9525	14.8146	14.7416	14.7657	14.4295	13.8632	14.1179	14.1124	13.3452	12.8487	13.3081	12.9508	13.2898	NA	NA	13.0866	12.9535	12.6542	NA	12.4241	11.4313	11.7608	12.6377	15.4182	15.4878	15.4299	15.3784	15.2586	15.2477	14.5428	14.9525	14.8146	14.7416	14.7657	14.4295	13.8632	14.1179	14.1124	13.3452	12.8487
MGLNNVPGLR	2	1002234796	16.1521	16.3181	16.37	16.17	15.9989	15.9034	15.1382	15.3271	15.5224	15.2457	15.1465	15.0447	NA	15.1106	14.3027	NA	13.9468	13.9517	NA	NA	NA	NA	NA	NA	NA	NA	NA	NA	NA	NA	16.1521	16.3181	16.37	16.17	15.9989	15.9034	15.1382	15.3271	15.5224	15.2457	15.1465	15.0447	NA	15.1106	14.3027	NA	13.9468
SMQSNPC[+57]QILVATPGR	2	1002234796	14.4479	14.5584	14.4602	14.4927	14.6553	14.3859	14.016	14.3401	14.1251	13.8295	13.9466	13.9274	13.8493	14.1329	13.6665	13.3512	13.0399	12.9105	12.8863	NA	NA	NA	12.7638	13.2287	NA	NA	12.2225	NA	NA	NA	14.4479	14.5584	14.4602	14.4927	14.6553	14.3859	14.016	14.3401	14.1251	13.8295	13.9466	13.9274	13.8493	14.1329	13.6665	13.3512	13.0399
C[+57]GVSVVPEIFGGDPC[+57]PGTMK	2	1002234826	13.8885	13.9174	13.7792	13.9429	13.9783	13.5866	13.5353	13.7009	13.5725	13.7129	13.8727	13.9944	13.1366	12.9179	NA	13.0524	NA	13.1842	NA	12.8117	12.6804	12.5821	12.5003	NA	NA	NA	11.0675	NA	NA	12.3966	13.8885	13.9174	13.7792	13.9429	13.9783	13.5866	13.5353	13.7009	13.5725	13.7129	13.8727	13.9944	13.1366	12.9179	NA	13.0524	NA
YDLVHFIK	2	1002234826	12.6472	12.8428	13.2608	12.6192	12.7311	12.8272	NA	NA	NA	NA	12.8596	NA	NA	NA	NA	NA	NA	NA	NA	NA	NA	NA	NA	NA	NA	NA	NA	NA	NA	NA	12.6472	12.8428	13.2608	12.6192	12.7311	12.8272	NA	NA	NA	NA	12.8596	NA	NA	NA	NA	NA	NA
LILSGAAPLSNHVEEYLR	3	1002235046	15.8247	15.8092	15.8072	15.5002	15.6956	15.8239	NA	14.1659	NA	NA	NA	NA	14.2664	14.5786	14.4991	NA	NA	NA	NA	NA	NA	NA	12.4087	NA	13.3847	12.8327	12.7537	NA	12.807	13.4321	15.8247	15.8092	15.8072	15.5002	15.6956	15.8239	NA	14.1659	NA	NA	NA	NA	14.2664	14.5786	14.4991	NA	NA
SIITIISAVDGFLANSK	3	1002235046	14.222	14.168	11.3609	8.97614	8.88153	14.9819	9.16324	15.1234	15.4747	9.25686	11.6344	12.9015	14.6133	11.7902	12.1451	NA	11.5154	NA	10.8013	13.0588	13.0946	12.7056	13.6456	13.0303	NA	12.9768	NA	11.3826	13.483	NA	14.222	14.168	11.3609	8.97614	8.88153	14.9819	9.16324	15.1234	15.4747	9.25686	11.6344	12.9015	14.6133	11.7902	12.1451	NA	11.5154
YYQNVIDSMYK	2	1002235046	15.6228	15.7828	15.8167	15.5434	15.6624	15.6515	15.4188	15.6328	15.4993	15.5852	15.4627	15.4903	15.2145	15.1294	15.1309	14.6097	14.8245	14.8034	14.6849	14.6902	14.6833	14.3798	14.5202	14.5372	14.2146	NA	14.4037	NA	13.8665	13.9485	15.6228	15.7828	15.8167	15.5434	15.6624	15.6515	15.4188	15.6328	15.4993	15.5852	15.4627	15.4903	15.2145	15.1294	15.1309	14.6097	14.8245
LVQQAVAAAFK	2	1002235232	14.6464	14.8033	14.631	13.8255	13.6054	14.4532	13.1331	13.5217	13.087	13.9236	13.5819	13.431	NA	11.2154	NA	NA	11.4876	NA	NA	11.2703	12.0476	12.6875	NA	14.0602	NA	NA	NA	NA	NA	NA	14.6464	14.8033	14.631	13.8255	13.6054	14.4532	13.1331	13.5217	13.087	13.9236	13.5819	13.431	NA	11.2154	NA	NA	11.4876
VVSC[+57]ADILAFAAR	3	1002235232	NA	NA	NA	10.481	10.8105	NA	NA	11.5079	NA	NA	10.7762	NA	NA	10.7966	NA	NA	NA	NA	NA	NA	NA	NA	NA	NA	NA	NA	NA	NA	NA	NA	NA	NA	NA	10.481	10.8105	NA	NA	11.5079	NA	NA	10.7762	NA	NA	10.7966	NA	NA	NA
HMLGGPSLK	2	1002235399	15.2143	14.2901	14.6357	14.3355	15.2907	15.789	14.4678	15.1363	14.867	15.6886	15.4349	15.1743	15.5716	13.824	14.9611	14.9758	15.2854	14.931	15.4276	15.1976	16.3849	14.2255	14.7616	14.7423	NA	15.2635	14.0424	NA	13.5898	NA	15.2143	14.2901	14.6357	14.3355	15.2907	15.789	14.4678	15.1363	14.867	15.6886	15.4349	15.1743	15.5716	13.824	14.9611	14.9758	15.2854
HIVVPNPDVR	2	1002235403	NA	12.5508	13.7391	NA	NA	NA	NA	12.7424	12.5567	NA	NA	NA	NA	NA	NA	NA	NA	NA	NA	NA	NA	NA	NA	NA	NA	NA	NA	NA	NA	NA	NA	12.5508	13.7391	NA	NA	NA	NA	12.7424	12.5567	NA	NA	NA	NA	NA	NA	NA	NA
LAAAQLEFAK	2	1002235403	13.3556	13.0206	NA	12.1715	12.6485	11.7713	15.3766	15.1739	NA	NA	14.6749	15.1046	14.2074	14.5512	NA	NA	NA	NA	NA	NA	17.992	NA	13.4614	NA	NA	NA	NA	NA	NA	NA	13.3556	13.0206	NA	12.1715	12.6485	11.7713	15.3766	15.1739	NA	NA	14.6749	15.1046	14.2074	14.5512	NA	NA	NA
DANWMHILYQSR	2	1002235492	15.4171	15.3043	15.6008	15.1865	15.572	15.2838	12.0286	15.1755	15.0705	15.45	15.0494	14.7624	14.2951	14.3657	14.44	14.2556	14.2205	13.6536	14.2058	14.142	13.818	13.923	13.7899	13.862	13.9281	13.6687	13.7204	NA	12.9763	NA	15.4171	15.3043	15.6008	15.1865	15.572	15.2838	12.0286	15.1755	15.0705	15.45	15.0494	14.7624	14.2951	14.3657	14.44	14.2556	14.2205
DANWMHILYQSR	3	1002235492	13.2631	13.2802	13.6776	13.7089	13.6504	13.9022	13.6296	13.7369	13.8829	13.9494	13.7371	13.5607	14.0657	13.7235	13.4935	13.0643	13.5727	12.9037	13.3128	13.3218	13.3014	11.8456	12.9027	13.2735	12.1313	12.0732	12.5977	NA	NA	NA	13.2631	13.2802	13.6776	13.7089	13.6504	13.9022	13.6296	13.7369	13.8829	13.9494	13.7371	13.5607	14.0657	13.7235	13.4935	13.0643	13.5727
TNENFQVGATDPFPSQHVAPSSFTTR	3	1002235492	11.5048	11.354	NA	11.3974	NA	NA	12.2816	12.7987	12.9709	13.1793	12.8628	12.7722	13.2764	13.143	13.0101	13.8744	13.6835	13.3419	13.9404	13.6643	13.9056	NA	13.627	13.3674	13.424	13.8369	13.4486	NA	NA	13.4691	11.5048	11.354	NA	11.3974	NA	NA	12.2816	12.7987	12.9709	13.1793	12.8628	12.7722	13.2764	13.143	13.0101	13.8744	13.6835
KELIMGLEDMLTGR	2	1002235721	14.3651	14.5948	14.4767	14.2928	14.6126	14.4573	13.5164	13.6317	13.6862	13.5686	13.6093	13.5932	NA	13.0071	13.6365	NA	13.0014	12.7631	NA	NA	NA	NA	NA	NA	NA	NA	NA	NA	NA	NA	14.3651	14.5948	14.4767	14.2928	14.6126	14.4573	13.5164	13.6317	13.6862	13.5686	13.6093	13.5932	NA	13.0071	13.6365	NA	13.0014
LNGTLQVMK	2	1002235721	NA	15.4596	15.4354	13.7674	NA	13.6894	NA	NA	NA	NA	NA	12.7373	NA	NA	NA	NA	NA	NA	NA	15.9053	NA	NA	NA	NA	NA	13.9832	NA	NA	NA	NA	NA	15.4596	15.4354	13.7674	NA	13.6894	NA	NA	NA	NA	NA	12.7373	NA	NA	NA	NA	NA
MVAILATQIEAK	2	1002235721	14.8111	14.2874	NA	NA	NA	NA	NA	NA	NA	NA	NA	NA	NA	NA	NA	NA	NA	NA	NA	NA	NA	NA	NA	NA	NA	NA	NA	NA	NA	NA	14.8111	14.2874	NA	NA	NA	NA	NA	NA	NA	NA	NA	NA	NA	NA	NA	NA	NA
YVVPELWNFR	2	1002235721	16.9966	17.3111	17.3294	17.0735	17.2366	17.0735	16.2237	16.2688	16.1943	16.1415	16.4694	16.1934	15.5532	15.8174	15.6266	15.0508	15.537	15.0897	15.1234	15.397	15.5059	14.7377	15.0181	14.8797	15.2361	12.5947	14.8237	14.5809	14.271	15.0832	16.9966	17.3111	17.3294	17.0735	17.2366	17.0735	16.2237	16.2688	16.1943	16.1415	16.4694	16.1934	15.5532	15.8174	15.6266	15.0508	15.537
DVGLAAALIR	2	1002235766	17.938	17.9939	18.2192	17.924	18.2789	18.5054	15.9	15.7772	15.8058	16.5443	16.4251	16.0667	NA	15.2533	13.1726	12.7207	13.5685	13.4725	13.4804	13.4957	14.9127	14.7273	14.4929	15.467	15.1604	14.2115	13.7552	14.5621	14.3857	14.5668	17.938	17.9939	18.2192	17.924	18.2789	18.5054	15.9	15.7772	15.8058	16.5443	16.4251	16.0667	NA	15.2533	13.1726	12.7207	13.5685
MGQIQVLTGSQGQIR	2	1002235766	16.9321	17.2772	17.4159	17.0669	17.4241	17.739	15.2535	15.2457	15.3399	15.8476	15.4678	15.5799	12.9903	14.7138	12.9958	12.4755	13.1254	12.9791	13.1197	13.6593	14.0388	14.4034	14.3055	14.8856	15.0996	13.9843	13.8535	13.9939	13.8802	14.2813	16.9321	17.2772	17.4159	17.0669	17.4241	17.739	15.2535	15.2457	15.3399	15.8476	15.4678	15.5799	12.9903	14.7138	12.9958	12.4755	13.1254
MGQIQVLTGSQGQIR	3	1002235766	14.9786	14.9424	15.1061	15.2307	15.3591	15.2986	NA	NA	NA	14.3219	NA	NA	NA	NA	NA	NA	NA	NA	NA	NA	NA	NA	NA	NA	NA	NA	NA	NA	NA	NA	14.9786	14.9424	15.1061	15.2307	15.3591	15.2986	NA	NA	NA	14.3219	NA	NA	NA	NA	NA	NA	NA
VVSC[+57]SDIVTLAAR	2	1002235766	16.68	16.5986	17.0817	16.6092	17.1506	17.4215	14.4933	14.5409	14.606	15.3387	14.9226	15.162	11.8027	14.1794	12.4921	11.6885	12.0992	10.5027	NA	12.67	13.4888	14.1095	13.8115	14.1	14.6068	13.5401	12.645	13.3454	13.2451	14.0835	16.68	16.5986	17.0817	16.6092	17.1506	17.4215	14.4933	14.5409	14.606	15.3387	14.9226	15.162	11.8027	14.1794	12.4921	11.6885	12.0992
ANPEYQVYPIFK	2	1002235823	17.2942	17.3698	17.2593	17.5358	17.4343	17.148	16.7016	16.6851	16.7359	16.5633	16.9843	16.7141	15.4228	16.0801	15.7806	15.0714	14.7875	NA	NA	NA	12.4722	NA	NA	NA	NA	NA	NA	NA	NA	NA	17.2942	17.3698	17.2593	17.5358	17.4343	17.148	16.7016	16.6851	16.7359	16.5633	16.9843	16.7141	15.4228	16.0801	15.7806	15.0714	14.7875
GKTEIQETLLTPR	3	1002235823	NA	14.4127	NA	15.3182	NA	NA	15.0099	15.61	14.2852	13.9828	14.1861	13.9172	NA	14.4028	13.1451	NA	NA	NA	NA	NA	NA	NA	NA	NA	NA	NA	NA	NA	NA	NA	NA	14.4127	NA	15.3182	NA	NA	15.0099	15.61	14.2852	13.9828	14.1861	13.9172	NA	14.4028	13.1451	NA	NA
HGDFFSALLK	2	1002235823	17.0236	16.9916	16.6995	17.2215	17.1575	16.852	16.3862	16.4656	16.1961	16.0526	16.6846	16.1966	14.3921	15.1204	15.3307	NA	NA	14.7393	14.0917	14.098	13.6597	13.4568	14.0492	14.1187	12.8768	11.1737	NA	NA	12.1586	12.6762	17.0236	16.9916	16.6995	17.2215	17.1575	16.852	16.3862	16.4656	16.1961	16.0526	16.6846	16.1966	14.3921	15.1204	15.3307	NA	NA
AAAVFSLK	2	1002236090	11.7462	12.0753	12.5224	12.2003	12.9556	11.1644	NA	13.3889	NA	13.3538	11.472	NA	NA	NA	NA	NA	NA	NA	NA	NA	NA	NA	13.228	NA	NA	NA	NA	NA	NA	NA	11.7462	12.0753	12.5224	12.2003	12.9556	11.1644	NA	13.3889	NA	13.3538	11.472	NA	NA	NA	NA	NA	NA
LLFSTPSSWAPQQVEK	2	1002236090	15.5101	15.3935	15.5894	15.557	15.4839	15.468	15.0429	15.2852	15.3124	15.2075	15.2166	15.1893	15.0847	15.1055	15.1059	14.8089	15.0254	14.5907	14.5671	14.8153	14.5591	14.3165	14.6983	14.4802	14.1913	NA	14.1585	NA	NA	NA	15.5101	15.3935	15.5894	15.557	15.4839	15.468	15.0429	15.2852	15.3124	15.2075	15.2166	15.1893	15.0847	15.1055	15.1059	14.8089	15.0254
LTLPALLSQDK	2	1002236090	NA	NA	NA	NA	NA	NA	NA	NA	NA	NA	NA	12.7145	NA	12.7727	NA	NA	NA	NA	NA	15.2951	NA	NA	NA	NA	NA	NA	NA	NA	NA	NA	NA	NA	NA	NA	NA	NA	NA	NA	NA	NA	NA	12.7145	NA	12.7727	NA	NA	NA
VISPVNC[+57]AR	2	1002236090	14.9978	14.7694	14.9927	14.7912	14.875	14.7924	14.5108	14.6309	14.2788	14.7065	15.5235	14.5396	15.1519	15.6561	14.4558	16.0045	NA	16.1373	16.231	16.1635	15.6604	16.1123	15.7778	16.1617	NA	NA	13.2309	NA	15.4831	NA	14.9978	14.7694	14.9927	14.7912	14.875	14.7924	14.5108	14.6309	14.2788	14.7065	15.5235	14.5396	15.1519	15.6561	14.4558	16.0045	NA
SAHEVIAHLIGR	3	1002236139	14.0757	12.8536	NA	15.3997	NA	NA	15.7346	15.7721	15.1421	15.0956	11.562	NA	14.0756	NA	NA	NA	NA	NA	13.251	13.065	13.1578	14.1526	13.0498	NA	NA	13.8057	14.3229	NA	14.1239	NA	14.0757	12.8536	NA	15.3997	NA	NA	15.7346	15.7721	15.1421	15.0956	11.562	NA	14.0756	NA	NA	NA	NA
AVIVATNMLESMIVHPTPTR	3	1002236291	17.4089	17.517	17.2684	17.3799	17.3583	17.2127	16.4363	16.7237	16.9286	16.9934	16.5067	16.596	NA	NA	NA	NA	15.0217	NA	NA	NA	NA	NA	NA	NA	NA	NA	NA	NA	NA	NA	17.4089	17.517	17.2684	17.3799	17.3583	17.2127	16.4363	16.7237	16.9286	16.9934	16.5067	16.596	NA	NA	NA	NA	15.0217
FGVENQVDYYAVSFVK	2	1002236291	17.757	17.7257	17.7582	17.6926	17.6947	17.6543	17.3861	17.4746	17.4456	17.5699	17.3792	17.6027	16.594	16.6963	16.5148	NA	16.6497	16.1404	16.0991	16.3756	16.3531	15.8619	16.4115	16.285	15.6341	15.4922	15.4727	NA	NA	NA	17.757	17.7257	17.7582	17.6926	17.6947	17.6543	17.3861	17.4746	17.4456	17.5699	17.3792	17.6027	16.594	16.6963	16.5148	NA	16.6497
FGVENQVDYYAVSFVK	3	1002236291	14.9228	15.1054	14.9477	14.913	15.0931	14.8713	14.8926	14.9554	15.0268	14.8923	14.9538	14.7238	13.7605	14.0247	14.1099	NA	NA	12.885	13.1751	NA	12.759	12.6446	13.2948	NA	NA	NA	NA	NA	NA	NA	14.9228	15.1054	14.9477	14.913	15.0931	14.8713	14.8926	14.9554	15.0268	14.8923	14.9538	14.7238	13.7605	14.0247	14.1099	NA	NA
TGFMAILLSHYR	2	1002236291	14.4827	15.2307	15.0616	15.292	15.2539	15.019	14.8912	15.0933	15.1096	14.7111	15.0031	14.868	14.2394	14.5745	13.7712	13.6981	13.1284	13.8009	13.6984	14.009	13.4779	12.9912	13.787	13.4754	12.8508	12.9226	13.09	12.3782	NA	NA	14.4827	15.2307	15.0616	15.292	15.2539	15.019	14.8912	15.0933	15.1096	14.7111	15.0031	14.868	14.2394	14.5745	13.7712	13.6981	13.1284
TGFMAILLSHYR	3	1002236291	14.7096	15.5533	15.6684	15.3031	14.999	14.9896	15.0866	15.2291	15.3446	15.3997	14.9923	15.331	14.3364	14.602	13.9438	14.0392	13.0651	13.7792	13.9607	14.1788	13.3389	13.6463	14.2201	14.1559	13.6158	13.3635	12.9117	12.0558	NA	12.224	14.7096	15.5533	15.6684	15.3031	14.999	14.9896	15.0866	15.2291	15.3446	15.3997	14.9923	15.331	14.3364	14.602	13.9438	14.0392	13.0651
LLFLGNDC[+57]NAPK	2	1002236329	15.7758	15.5715	15.6525	15.2652	15.4438	15.5421	14.1797	14.6189	14.4584	14.942	15.0234	14.863	13.7825	14.1521	NA	NA	13.7702	13.4647	13.5122	NA	13.2006	NA	NA	NA	NA	NA	NA	NA	NA	NA	15.7758	15.5715	15.6525	15.2652	15.4438	15.5421	14.1797	14.6189	14.4584	14.942	15.0234	14.863	13.7825	14.1521	NA	NA	13.7702
VFSDPITGLVR	2	1002236329	17.3738	17.4791	17.3118	17.1492	17.271	17.5207	16.429	16.9068	16.7077	16.918	16.7918	16.873	NA	15.1998	14.509	NA	NA	15.2993	NA	15.7087	NA	13.4258	NA	NA	14.9617	14.9928	NA	NA	14.443	15.0299	17.3738	17.4791	17.3118	17.1492	17.271	17.5207	16.429	16.9068	16.7077	16.918	16.7918	16.873	NA	15.1998	14.509	NA	NA
SPLPSDAIAALSR	2	1002236383	15.5438	15.2727	15.6251	15.7388	14.8548	14.7122	14.2617	12.8907	14.5917	14.6769	15.3351	14.8095	NA	13.664	14.3722	NA	NA	14.1973	NA	NA	NA	NA	NA	NA	NA	NA	NA	NA	NA	NA	15.5438	15.2727	15.6251	15.7388	14.8548	14.7122	14.2617	12.8907	14.5917	14.6769	15.3351	14.8095	NA	13.664	14.3722	NA	NA
AIQNLQC[+57]IK	2	1002236458	NA	NA	NA	12.7881	NA	NA	13.6733	12.0386	13.0787	NA	NA	13.4945	14.4468	13.9507	14.6678	14.37	14.9655	15.1307	14.7671	15.0808	14.7358	14.2812	14.3246	14.8746	14.4039	14.6591	14.8826	14.0261	14.6168	14.3507	NA	NA	NA	12.7881	NA	NA	13.6733	12.0386	13.0787	NA	NA	13.4945	14.4468	13.9507	14.6678	14.37	14.9655
HVDDASHC[+57]LGYNIQNAWK	2	1002236458	NA	NA	NA	NA	NA	NA	11.6719	9.88302	NA	10.4596	NA	10.461	12.9267	12.2491	13.3549	12.7567	12.3411	13.4567	13.1302	12.989	12.7771	12.799	12.5474	12.9932	13.2748	13.0295	13.0761	12.8232	13.074	12.9427	NA	NA	NA	NA	NA	NA	11.6719	9.88302	NA	10.4596	NA	10.461	12.9267	12.2491	13.3549	12.7567	12.3411
HVDDASHC[+57]LGYNIQNAWK	4	1002236458	NA	NA	NA	NA	NA	NA	NA	NA	12.0879	12.0155	NA	12.3224	NA	NA	NA	12.2206	NA	14.3557	13.4683	13.7725	NA	13.3819	13.0453	13.8959	13.8294	13.2021	13.5421	12.9901	13.4093	13.3187	NA	NA	NA	NA	NA	NA	NA	NA	12.0879	12.0155	NA	12.3224	NA	NA	NA	12.2206	NA
ILSTVNSYTK	2	1002236458	NA	NA	NA	NA	NA	NA	14.3532	13.4712	13.2814	13.1042	12.8561	13.5902	15.3569	15.056	15.2768	15.3345	15.3527	16.0555	15.3205	15.7381	15.6486	15.2648	14.8963	15.4371	15.1713	15.5067	15.2202	14.8813	15.1452	15.162	NA	NA	NA	NA	NA	NA	14.3532	13.4712	13.2814	13.1042	12.8561	13.5902	15.3569	15.056	15.2768	15.3345	15.3527
LVSSVVDGIK	2	1002236458	NA	NA	NA	NA	NA	NA	16.8665	15.7599	15.4595	15.4886	NA	NA	17.5407	17.595	17.5201	17.1957	NA	17.4913	17.7227	17.4034	NA	NA	NA	17.1841	NA	16.9675	NA	NA	NA	16.5727	NA	NA	NA	NA	NA	NA	16.8665	15.7599	15.4595	15.4886	NA	NA	17.5407	17.595	17.5201	17.1957	NA
MALHIGLNTLR	3	1002236458	NA	NA	NA	NA	NA	NA	11.7861	10.8378	10.784	10.2595	10.482	11.0916	13.9409	13.6276	13.5825	13.8486	13.5615	14.2255	13.9376	13.9382	13.6878	13.4275	13.371	13.9007	13.4911	13.2042	13.6266	12.7639	13.1938	13.3645	NA	NA	NA	NA	NA	NA	11.7861	10.8378	10.784	10.2595	10.482	11.0916	13.9409	13.6276	13.5825	13.8486	13.5615
NLVTLEAEGSVLEVMHSVSLR	3	1002236458	12.6229	NA	NA	NA	NA	13.0549	13.9541	12.8282	10.0985	NA	NA	12.2129	15.3361	14.8988	15.4538	15.5589	16.3438	15.941	16.1745	16.1066	16.3576	15.6319	14.9079	15.6793	15.7324	16.0271	16.1144	15.655	16.097	16.0463	12.6229	NA	NA	NA	NA	13.0549	13.9541	12.8282	10.0985	NA	NA	12.2129	15.3361	14.8988	15.4538	15.5589	16.3438
VNIIDTPGLR	2	1002236458	NA	NA	NA	NA	NA	NA	17.3754	16.5908	16.2694	16.2914	15.9224	16.4879	18.3931	18.0994	18.4507	18.3828	18.4671	18.9565	18.28	18.5616	18.4632	18.0057	17.7176	18.2985	18.4786	17.7087	18.3246	17.9715	17.8092	18.2463	NA	NA	NA	NA	NA	NA	17.3754	16.5908	16.2694	16.2914	15.9224	16.4879	18.3931	18.0994	18.4507	18.3828	18.4671
LMQFVSSTGNEQLLK	2	1002236483	13.3767	13.4266	13.5586	13.8233	13.7044	13.5995	13.883	13.9844	13.9654	13.7982	13.9168	13.9623	14.1545	14.2348	14.3771	14.1061	14.3099	14.0456	14.3859	14.4066	14.2408	13.9124	14.0241	13.8715	14.1277	14.0332	14.1233	13.866	12.9655	13.6024	13.3767	13.4266	13.5586	13.8233	13.7044	13.5995	13.883	13.9844	13.9654	13.7982	13.9168	13.9623	14.1545	14.2348	14.3771	14.1061	14.3099
LQNIISK	2	1002236483	NA	11.8058	NA	12.1435	12.6824	12.3605	11.2938	12.0755	12.4102	10.7021	11.7442	11.8568	13.8265	NA	NA	NA	NA	NA	NA	NA	NA	NA	NA	NA	NA	NA	NA	NA	NA	NA	NA	11.8058	NA	12.1435	12.6824	12.3605	11.2938	12.0755	12.4102	10.7021	11.7442	11.8568	13.8265	NA	NA	NA	NA
NIMLNYATFQPGTTVVDNGNR	3	1002236502	NA	NA	NA	NA	NA	NA	NA	NA	NA	NA	NA	NA	NA	NA	NA	NA	NA	NA	NA	16.1938	NA	NA	14.2238	NA	14.0032	14.9437	NA	NA	13.307	NA	NA	NA	NA	NA	NA	NA	NA	NA	NA	NA	NA	NA	NA	NA	NA	NA	NA
NVNSALVAAGLGNIK	2	1002236502	13.923	14.1657	14.7933	15.058	15.0531	15.3626	NA	11.5751	NA	13.3107	12.9016	13.2375	NA	11.0743	NA	NA	11.7417	11.078	NA	NA	NA	11.4998	11.8635	12.5167	NA	NA	NA	NA	NA	NA	13.923	14.1657	14.7933	15.058	15.0531	15.3626	NA	11.5751	NA	13.3107	12.9016	13.2375	NA	11.0743	NA	NA	11.7417
VGASVNNAQTYNQGLINHVR	3	1002236502	13.0642	13.7074	14.0744	14.4685	14.5593	14.9031	11.4515	NA	NA	12.9121	12.8038	12.6561	NA	NA	10.3299	NA	11.693	NA	NA	NA	NA	NA	11.3675	NA	NA	NA	NA	NA	NA	NA	13.0642	13.7074	14.0744	14.4685	14.5593	14.9031	11.4515	NA	NA	12.9121	12.8038	12.6561	NA	NA	10.3299	NA	11.693
PGGGAPAPGGAAAPAPNVAR	3	1002236511	13.4956	13.5607	NA	15.4772	14.2582	NA	15.8344	14.5404	15.9292	15.6798	15.3636	16.0177	14.5963	15.332	14.3722	NA	NA	15.425	14.8237	14.8752	14.6871	16.3809	16.4984	14.8157	16.8194	15.5222	16.9719	16.4338	NA	NA	13.4956	13.5607	NA	15.4772	14.2582	NA	15.8344	14.5404	15.9292	15.6798	15.3636	16.0177	14.5963	15.332	14.3722	NA	NA
EGHLDNFDILGWWK	3	1002236513	11.8986	12.273	12.2765	12.0069	12.2166	12.0074	10.637	10.6764	10.8621	NA	10.9164	NA	8.57368	NA	NA	NA	NA	NA	NA	8.86314	NA	NA	NA	NA	NA	NA	NA	NA	NA	NA	11.8986	12.273	12.2765	12.0069	12.2166	12.0074	10.637	10.6764	10.8621	NA	10.9164	NA	8.57368	NA	NA	NA	NA
LIYAADQFR	2	1002236513	14.2048	14.3996	14.1942	14.3058	14.1142	14.4724	12.8305	NA	NA	NA	NA	12.7443	NA	NA	NA	NA	NA	NA	NA	NA	NA	NA	NA	NA	NA	NA	NA	NA	NA	NA	14.2048	14.3996	14.1942	14.3058	14.1142	14.4724	12.8305	NA	NA	NA	NA	12.7443	NA	NA	NA	NA	NA
NHLAIC[+57]TTTSTR	2	1002236513	NA	11.3899	11.5176	NA	10.8313	NA	NA	NA	10.0205	NA	NA	NA	NA	NA	NA	NA	NA	NA	NA	NA	NA	NA	NA	NA	NA	NA	NA	NA	NA	NA	NA	11.3899	11.5176	NA	10.8313	NA	NA	NA	10.0205	NA	NA	NA	NA	NA	NA	NA	NA
SAVWQDFTK	2	1002236513	NA	NA	NA	NA	NA	NA	NA	NA	NA	NA	NA	NA	NA	NA	NA	NA	NA	NA	NA	NA	NA	NA	12.9565	NA	NA	NA	NA	NA	NA	13.3037	NA	NA	NA	NA	NA	NA	NA	NA	NA	NA	NA	NA	NA	NA	NA	NA	NA
EVISILM[+16]QR	2	1002236527	14.911	15.3469	14.3369	15.8378	15.0354	13.8207	14.9625	14.8267	15.1017	15.2346	14.6452	14.9219	NA	14.7786	13.2397	NA	NA	13.6769	NA	11.8858	NA	12.9435	NA	12.8939	13.7684	13.4822	13.3427	13.7373	NA	14.455	14.911	15.3469	14.3369	15.8378	15.0354	13.8207	14.9625	14.8267	15.1017	15.2346	14.6452	14.9219	NA	14.7786	13.2397	NA	NA
EVISILMQR	2	1002236527	21.357	21.8381	21.4132	22.3728	22.1777	19.9914	21.8175	21.2321	21.7953	21.632	21.4584	21.5737	20.3055	21.8538	21.1681	20.7777	18.8357	21.1901	20.1384	19.937	19.1344	21.1698	21.1632	21.1959	21.6463	20.9271	21.3159	21.3261	21.111	21.4278	21.357	21.8381	21.4132	22.3728	22.1777	19.9914	21.8175	21.2321	21.7953	21.632	21.4584	21.5737	20.3055	21.8538	21.1681	20.7777	18.8357
FDVGNVVM[+16]VTGGR	2	1002236527	15.1497	16.0517	14.9693	15.4207	15.4858	14.4235	16.1557	15.5958	16.1096	16.4724	15.0305	16.4138	13.5313	14.6455	14.7403	12.8969	13.5084	14.0269	12.5379	13.4381	12.9544	13.9285	13.4709	14.4849	14.9823	13.9761	14.9941	14.8657	14.2401	14.9918	15.1497	16.0517	14.9693	15.4207	15.4858	14.4235	16.1557	15.5958	16.1096	16.4724	15.0305	16.4138	13.5313	14.6455	14.7403	12.8969	13.5084
FDVGNVVMVTGGR	2	1002236527	21.9456	22.5336	22.067	23.0964	22.7952	20.8602	22.669	22.1306	22.7999	22.5926	22.1742	22.5649	21.2305	22.7485	22.0198	21.664	20.4647	22.0877	21.2505	20.9494	20.7148	22.0872	22.2317	22.0848	22.5167	22.0954	22.165	22.1651	22.0475	22.2992	21.9456	22.5336	22.067	23.0964	22.7952	20.8602	22.669	22.1306	22.7999	22.5926	22.1742	22.5649	21.2305	22.7485	22.0198	21.664	20.4647
FDVGNVVMVTGGR	3	1002236527	15.0479	15.9196	15.0691	16.547	16.0152	13.993	16.2912	15.4227	16.4075	15.9729	15.634	15.6821	14.9867	16.2507	15.7703	15.3434	14.026	15.8815	15.0312	15.1077	14.4626	16.2451	16.1552	15.8418	16.2589	16.0363	15.9974	16.2166	16.0752	16.4613	15.0479	15.9196	15.0691	16.547	16.0152	13.993	16.2912	15.4227	16.4075	15.9729	15.634	15.6821	14.9867	16.2507	15.7703	15.3434	14.026
GIPYLNTYDGR	2	1002236527	20.3237	20.9405	20.2398	21.527	21.1493	19.1786	21.0924	20.4538	21.2345	21.0737	20.6958	21.0423	19.651	21.016	20.5359	20.1805	18.743	20.4448	19.5196	19.3	19.1348	20.5304	20.6056	20.4107	20.7189	20.3604	20.5942	20.5218	20.3671	20.8003	20.3237	20.9405	20.2398	21.527	21.1493	19.1786	21.0924	20.4538	21.2345	21.0737	20.6958	21.0423	19.651	21.016	20.5359	20.1805	18.743
GSFETIHVEDALGHAFATR	3	1002236527	17.2462	17.5835	16.8947	18.3659	17.9922	16.0509	18.2411	17.7092	18.2764	18.1391	17.8727	18.1713	17.0205	18.3831	17.7631	17.3953	16.1809	17.9058	17.0905	16.7538	16.5857	17.8265	17.9595	17.7288	18.2227	17.8888	18.0306	18.023	17.7545	17.9802	17.2462	17.5835	16.8947	18.3659	17.9922	16.0509	18.2411	17.7092	18.2764	18.1391	17.8727	18.1713	17.0205	18.3831	17.7631	17.3953	16.1809
GSFETIHVEDALGHAFATR	4	1002236527	16.5798	17.1707	16.0072	17.815	17.7012	14.8611	17.947	17.3395	17.805	17.7828	17.5033	17.5055	16.634	18.0401	17.4768	17.0029	15.2143	17.443	16.5993	15.9537	16.0476	17.5559	17.6478	17.2184	17.7693	17.4801	17.602	17.6875	17.3792	17.7652	16.5798	17.1707	16.0072	17.815	17.7012	14.8611	17.947	17.3395	17.805	17.7828	17.5033	17.5055	16.634	18.0401	17.4768	17.0029	15.2143
LGNVFTIGK	2	1002236527	20.4502	21.1646	20.5728	21.7231	21.1762	19.3931	21.2601	20.8218	21.3517	21.2141	20.8085	21.2833	19.8706	21.2925	20.62	20.4079	19.1053	20.848	19.9206	19.7714	19.4668	20.9695	21.0485	20.7376	21.116	20.9123	20.9983	21.0698	21.0054	21.1619	20.4502	21.1646	20.5728	21.7231	21.1762	19.3931	21.2601	20.8218	21.3517	21.2141	20.8085	21.2833	19.8706	21.2925	20.62	20.4079	19.1053
TYPAGFM[+16]DVISIPK	2	1002236527	14.9069	15.1689	14.6869	15.5249	15.4636	14.5196	14.6884	14.4403	13.5	15.1703	14.7231	15.1206	NA	NA	NA	NA	NA	13.9487	NA	NA	12.8661	NA	NA	NA	NA	NA	NA	NA	NA	14.2455	14.9069	15.1689	14.6869	15.5249	15.4636	14.5196	14.6884	14.4403	13.5	15.1703	14.7231	15.1206	NA	NA	NA	NA	NA
TYPAGFMDVISIPK	2	1002236527	20.5176	20.9179	20.3195	21.6449	21.2406	19.2511	20.8825	20.4099	21.0104	20.9443	20.6382	20.8947	19.3826	20.9145	20.4151	19.9867	18.6936	20.3694	19.21	19.0326	18.7636	20.421	20.4562	20.2176	20.6311	20.1875	20.4337	20.5091	20.3062	20.651	20.5176	20.9179	20.3195	21.6449	21.2406	19.2511	20.8825	20.4099	21.0104	20.9443	20.6382	20.8947	19.3826	20.9145	20.4151	19.9867	18.6936
VLDEFFLSTAGK	2	1002236543	16.698	16.692	16.6332	16.4637	16.6842	16.6965	16.1473	16.1661	16.3577	16.3446	16.2715	15.8919	15.6317	15.4041	15.3318	15.6804	15.8681	14.7606	15.286	15.1653	14.9181	14.2954	14.9767	14.8044	14.381	14.5143	14.3876	13.6307	NA	12.8111	16.698	16.692	16.6332	16.4637	16.6842	16.6965	16.1473	16.1661	16.3577	16.3446	16.2715	15.8919	15.6317	15.4041	15.3318	15.6804	15.8681
ALYQPELPPC[+57]LQGTTVR	3	1002236984	15.7189	15.9745	15.8412	15.4565	13.5048	15.7037	15.0763	15.3866	15.1327	15.2661	15.0397	14.014	13.7738	14.1477	14.4694	NA	14.1484	13.4661	13.0172	13.8162	14.0845	13.6069	13.6404	13.7432	NA	NA	13.776	NA	12.6285	12.8784	15.7189	15.9745	15.8412	15.4565	13.5048	15.7037	15.0763	15.3866	15.1327	15.2661	15.0397	14.014	13.7738	14.1477	14.4694	NA	14.1484
GPAATQIGK	2	1002236984	14.2931	15.3925	15.5249	14.7703	15.0624	15.0141	14.467	14.6205	15.678	14.9827	14.1634	12.8813	13.4039	13.6745	14.2353	13.812	13.2253	13.9577	12.9056	14.4718	14.2513	12.5374	13.1618	13.5162	12.8416	13.1076	12.2635	11.5536	12.1268	12.6361	14.2931	15.3925	15.5249	14.7703	15.0624	15.0141	14.467	14.6205	15.678	14.9827	14.1634	12.8813	13.4039	13.6745	14.2353	13.812	13.2253
KTANVPDATVISEHPVVR	3	1002236984	12.6868	14.0367	13.7964	14.2447	13.9649	13.2609	14.1928	14.3306	14.558	14.3019	14.1072	14.0482	14.4203	13.8395	13.6005	NA	NA	13.7458	14.2197	14.0834	13.7313	13.2517	13.6546	13.8761	13.6431	13.6066	13.5196	12.4927	12.4568	12.5154	12.6868	14.0367	13.7964	14.2447	13.9649	13.2609	14.1928	14.3306	14.558	14.3019	14.1072	14.0482	14.4203	13.8395	13.6005	NA	NA
LIGFLGGSDGLLAQK	2	1002236984	19.4591	19.4239	19.3736	19.3603	19.3718	19.1841	18.9973	19.0809	18.9744	19.0964	19.0467	18.8993	18.6036	18.6859	18.5598	18.135	18.2139	18.0776	17.9696	18.1415	18.1934	17.7273	17.8556	17.9216	17.5042	17.1444	15.6444	13.9413	14.897	16.988	19.4591	19.4239	19.3736	19.3603	19.3718	19.1841	18.9973	19.0809	18.9744	19.0964	19.0467	18.8993	18.6036	18.6859	18.5598	18.135	18.2139
PAVHMATVDLK	2	1002236984	15.4931	15.6198	15.8552	15.4834	15.4734	15.5534	14.7343	14.8387	15.0159	15.1646	14.8312	14.7955	14.2522	14.318	14.2292	13.8058	14.0276	14.0793	13.8366	13.9787	13.8359	13.8613	13.8379	14.209	13.3202	13.2736	13.1526	11.5859	NA	NA	15.4931	15.6198	15.8552	15.4834	15.4734	15.5534	14.7343	14.8387	15.0159	15.1646	14.8312	14.7955	14.2522	14.318	14.2292	13.8058	14.0276
VGVVFC[+57]GR	2	1002236984	18.8803	19.0841	18.9823	18.9895	18.9536	18.794	18.4822	18.7957	18.5995	18.553	18.5463	18.6706	18.3519	18.4055	18.345	17.745	17.8181	18.016	17.9222	18.1038	17.88	17.7209	18.0002	17.8297	17.6512	17.3116	17.5095	16.7069	16.6848	17.3345	18.8803	19.0841	18.9823	18.9895	18.9536	18.794	18.4822	18.7957	18.5995	18.553	18.5463	18.6706	18.3519	18.4055	18.345	17.745	17.8181
YPPGLFANEC[+57]R	2	1002237422	16.2192	16.7353	16.5209	15.4561	16.0809	16.3538	15.6723	15.751	15.716	15.7946	17.1604	15.5216	14.7252	13.9462	15.4256	13.4409	13.2293	15.0942	NA	16.3799	15.681	14.8661	13.1196	14.1403	16.703	NA	13.0807	15.9013	NA	NA	16.2192	16.7353	16.5209	15.4561	16.0809	16.3538	15.6723	15.751	15.716	15.7946	17.1604	15.5216	14.7252	13.9462	15.4256	13.4409	13.2293
LAAQIANR	2	1002237645	14.934	NA	14.3723	14.0801	NA	14.5588	14.2229	14.2465	13.6867	13.5166	NA	13.6308	NA	NA	NA	NA	NA	NA	NA	NA	NA	NA	NA	NA	NA	NA	NA	NA	NA	NA	14.934	NA	14.3723	14.0801	NA	14.5588	14.2229	14.2465	13.6867	13.5166	NA	13.6308	NA	NA	NA	NA	NA
LLASC[+57]EQILSMR	2	1002237645	NA	13.6058	13.674	13.303	NA	13.4808	13.9651	13.8338	14.2487	14.1264	NA	13.9856	13.9898	13.7726	13.584	13.6128	NA	NA	NA	NA	NA	NA	12.9743	NA	13.3812	13.1003	13.4219	NA	NA	12.5433	NA	13.6058	13.674	13.303	NA	13.4808	13.9651	13.8338	14.2487	14.1264	NA	13.9856	13.9898	13.7726	13.584	13.6128	NA
LVFFFPVVR	2	1002237645	15.2166	15.0293	15.6226	14.9953	15.0534	15.2706	15.4106	15.2773	15.3224	15.1009	14.9591	14.8992	15.1853	15.2088	15.1895	14.6057	13.8811	14.4195	14.4533	14.7913	14.5218	14.2176	14.5344	14.3167	14.1781	14.2546	14.2261	13.8556	13.9393	14.0691	15.2166	15.0293	15.6226	14.9953	15.0534	15.2706	15.4106	15.2773	15.3224	15.1009	14.9591	14.8992	15.1853	15.2088	15.1895	14.6057	13.8811
AMAANLLR	2	1002237949	15.1967	15.5511	16.0157	16.3202	16.2413	15.5122	15.326	15.3403	15.2344	15.3604	13.5931	15.4495	14.5495	13.6578	14.2785	13.9123	13.0412	13.7812	13.9493	13.8961	13.9715	13.6433	13.931	13.8282	13.0567	NA	NA	NA	NA	NA	15.1967	15.5511	16.0157	16.3202	16.2413	15.5122	15.326	15.3403	15.2344	15.3604	13.5931	15.4495	14.5495	13.6578	14.2785	13.9123	13.0412
C[+57]QELVALGAAVGETPAAVVAK	3	1002237949	15.7058	15.1453	15.1895	15.4744	16.0069	15.8167	14.2376	14.5196	14.4581	15.1057	14.9707	14.9033	NA	NA	NA	NA	12.6939	NA	NA	NA	NA	NA	NA	NA	NA	NA	NA	NA	NA	NA	15.7058	15.1453	15.1895	15.4744	16.0069	15.8167	14.2376	14.5196	14.4581	15.1057	14.9707	14.9033	NA	NA	NA	NA	12.6939
GPSMLQGSYNPAFPLK	2	1002237949	18.8043	18.4822	18.8352	18.6641	19.0807	19.2614	17.3592	17.6617	17.8991	18.1323	18.0507	17.785	16.8387	16.295	16.9442	16.8318	17.0754	16.3621	16.577	16.4645	16.8937	16.4583	16.5842	16.3602	15.7336	15.7871	15.0276	14.8858	11.9365	15.6063	18.8043	18.4822	18.8352	18.6641	19.0807	19.2614	17.3592	17.6617	17.8991	18.1323	18.0507	17.785	16.8387	16.295	16.9442	16.8318	17.0754
LALALGDENAVSMPVAAASNEAFK	2	1002237949	18.2232	17.8253	17.8984	18.263	18.7227	18.8167	17.0188	17.2208	17.2182	17.6577	17.594	17.2051	16.2377	15.6838	16.1308	16.0384	16.3223	15.2395	16.022	15.7722	16.0313	15.8051	15.6695	15.7029	14.8871	15.1668	14.7097	14.2235	13.8194	14.5804	18.2232	17.8253	17.8984	18.263	18.7227	18.8167	17.0188	17.2208	17.2182	17.6577	17.594	17.2051	16.2377	15.6838	16.1308	16.0384	16.3223
LALALGDENAVSMPVAAASNEAFK	3	1002237949	17.1789	16.9422	16.8595	17.244	17.6723	17.7273	15.9383	16.2748	16.1312	16.6003	16.6153	16.1584	15.2529	14.863	15.1985	15.277	15.3208	14.6932	15.0422	15.0041	15.0589	14.7229	14.6501	14.7239	13.9442	14.2642	13.839	12.7747	12.9696	13.8795	17.1789	16.9422	16.8595	17.244	17.6723	17.7273	15.9383	16.2748	16.1312	16.6003	16.6153	16.1584	15.2529	14.863	15.1985	15.277	15.3208
SFFLGEIGNGAK	2	1002237949	17.8612	17.3603	17.9974	17.75	17.9015	18.2425	16.6906	17.0715	16.9676	17.1289	16.9598	17.0935	15.8969	15.1482	15.8397	15.564	15.8286	15.5925	15.4041	15.803	15.7484	15.3768	15.8752	15.5111	14.4415	14.4031	14.4762	13.8259	NA	14.2849	17.8612	17.3603	17.9974	17.75	17.9015	18.2425	16.6906	17.0715	16.9676	17.1289	16.9598	17.0935	15.8969	15.1482	15.8397	15.564	15.8286
DGVLVEGLFWK	2	1002238129	14.7735	11.1366	NA	14.6428	14.6692	13.8229	14.3723	14.4349	14.3014	14.0597	14.5035	13.9979	13.8634	13.5648	13.7136	13.2838	13.482	12.8132	13.4209	13.4736	13.4733	12.4745	13.0382	12.6086	11.8537	11.9328	NA	NA	NA	NA	14.7735	11.1366	NA	14.6428	14.6692	13.8229	14.3723	14.4349	14.3014	14.0597	14.5035	13.9979	13.8634	13.5648	13.7136	13.2838	13.482
IYIIGGLVDR	2	1002238155	17.1038	16.8662	17.0731	17.187	17.1722	16.9601	17.1317	16.8112	16.7961	16.4222	16.6229	16.2346	16.2511	16.8289	16.1726	16.1004	15.8881	15.8355	16.056	16.0188	16.0697	15.6566	16.0018	15.7445	15.8773	16.3055	16.0496	15.0291	15.0201	15.6907	17.1038	16.8662	17.0731	17.187	17.1722	16.9601	17.1317	16.8112	16.7961	16.4222	16.6229	16.2346	16.2511	16.8289	16.1726	16.1004	15.8881
KAVDQGIQC[+57]AK	2	1002238155	NA	8.10087	9.02415	NA	NA	NA	NA	9.0424	8.48862	NA	NA	NA	NA	NA	NA	NA	NA	NA	NA	NA	NA	NA	NA	NA	NA	NA	NA	NA	NA	NA	NA	8.10087	9.02415	NA	NA	NA	NA	9.0424	8.48862	NA	NA	NA	NA	NA	NA	NA	NA
TSFFHVIPQR	3	1002238155	15.6431	15.7457	15.6468	15.4384	15.5231	15.6471	15.8201	15.6988	15.6997	15.2962	15.7095	15.2519	14.6701	15.1954	15.2154	14.7483	14.7944	NA	14.6523	14.7423	14.6064	14.2622	NA	NA	14.4339	14.5969	14.3976	13.6599	12.7489	NA	15.6431	15.7457	15.6468	15.4384	15.5231	15.6471	15.8201	15.6988	15.6997	15.2962	15.7095	15.2519	14.6701	15.1954	15.2154	14.7483	14.7944
VADWNSFK	2	1002238611	15.1075	14.745	13.7468	15.1648	14.9129	14.9132	NA	12.1146	NA	14.414	15.0654	14.7956	13.4963	14.0903	14.3085	13.9569	14.1378	NA	12.6663	13.9482	12.2831	14.003	13.6952	13.6886	NA	11.2286	13.0109	NA	NA	12.2017	15.1075	14.745	13.7468	15.1648	14.9129	14.9132	NA	12.1146	NA	14.414	15.0654	14.7956	13.4963	14.0903	14.3085	13.9569	14.1378
FSSSGEPIAEAWLLK	2	1002238746	NA	NA	12.6965	NA	NA	NA	NA	NA	NA	NA	NA	NA	NA	NA	NA	NA	NA	NA	NA	NA	NA	NA	NA	NA	NA	NA	NA	NA	NA	NA	NA	NA	12.6965	NA	NA	NA	NA	NA	NA	NA	NA	NA	NA	NA	NA	NA	NA
VLASLSLLNLVR	2	1002238746	12.5242	13.1104	13.4267	NA	11.8298	12.0554	10.4033	10.7837	10.9639	11.8301	11.9951	11.8265	NA	NA	NA	NA	NA	NA	NA	NA	NA	NA	NA	NA	NA	NA	NA	NA	NA	NA	12.5242	13.1104	13.4267	NA	11.8298	12.0554	10.4033	10.7837	10.9639	11.8301	11.9951	11.8265	NA	NA	NA	NA	NA
AELEGFQFIAFK	2	1002238885	16.9904	NA	NA	16.6071	15.3806	15.5976	21.1163	20.7964	21.0583	20.8287	20.3241	20.6584	21.8289	21.1219	21.4741	21.7055	21.7282	21.5947	21.4015	21.9064	21.7947	21.1707	21.517	21.1897	21.3853	21.5351	21.0884	20.9478	20.4994	21.1439	16.9904	NA	NA	16.6071	15.3806	15.5976	21.1163	20.7964	21.0583	20.8287	20.3241	20.6584	21.8289	21.1219	21.4741	21.7055	21.7282
AELEGFQFIAFK	3	1002238885	NA	NA	NA	NA	NA	NA	14.8833	14.2203	15.1007	14.4428	13.9635	14.0601	15.9056	15.4807	15.8998	15.5846	15.4044	15.7051	16.0497	16.2795	16.4655	15.166	15.8164	15.5444	15.8585	15.9556	15.3311	15.2613	14.8197	14.6367	NA	NA	NA	NA	NA	NA	14.8833	14.2203	15.1007	14.4428	13.9635	14.0601	15.9056	15.4807	15.8998	15.5846	15.4044
AVFNGVLR	2	1002238885	16.427	NA	NA	15.7502	NA	NA	19.6995	19.5457	19.866	19.6978	19.1565	19.2154	20.0883	19.3905	20.2699	19.9066	21.0401	20.1354	19.9397	20.1078	20.4833	19.9188	19.7595	19.5159	19.8002	20.1224	19.3141	19.2961	19.4626	19.575	16.427	NA	NA	15.7502	NA	NA	19.6995	19.5457	19.866	19.6978	19.1565	19.2154	20.0883	19.3905	20.2699	19.9066	21.0401
EFLLAGNNIEQQVSNPSINK	2	1002238885	16.4011	13.2747	11.1655	16.1015	14.7184	15.0702	21.4848	20.8051	21.022	20.6349	20.1718	20.4639	21.5057	21.1012	21.8546	21.6016	21.9102	21.5671	21.3193	21.4074	21.5039	21.49	21.112	21.0841	21.7298	21.5101	21.793	21.6481	21.0686	21.3626	16.4011	13.2747	11.1655	16.1015	14.7184	15.0702	21.4848	20.8051	21.022	20.6349	20.1718	20.4639	21.5057	21.1012	21.8546	21.6016	21.9102
EFLLAGNNIEQQVSNPSINK	3	1002238885	15.056	NA	NA	14.4581	13.6195	14.1298	19.9577	19.2273	19.5687	19.0815	18.6452	18.9685	20.1824	19.8305	20.5161	20.1857	20.5442	20.1863	20.0944	20.0834	20.1235	20.1589	19.7949	19.7133	20.4111	20.2238	20.3861	20.2794	19.8606	20.1086	15.056	NA	NA	14.4581	13.6195	14.1298	19.9577	19.2273	19.5687	19.0815	18.6452	18.9685	20.1824	19.8305	20.5161	20.1857	20.5442
FSILNLVQM[+16]SATR	2	1002238885	NA	NA	NA	NA	NA	NA	17.427	17.2033	17.1232	17.0211	16.5322	16.711	17.7248	16.9631	17.2973	17.0445	17.4572	17.477	17.5251	17.6355	17.7815	17.1452	17.234	17.196	17.2201	17.3989	16.9128	17.0331	16.9062	17.0832	NA	NA	NA	NA	NA	NA	17.427	17.2033	17.1232	17.0211	16.5322	16.711	17.7248	16.9631	17.2973	17.0445	17.4572
FSILNLVQM[+16]SATR	3	1002238885	NA	NA	NA	NA	NA	NA	15.3233	14.7137	15.3455	14.5482	13.7481	14.0338	16.0162	15.4545	15.362	15.9912	15.3351	16.2475	16.6946	16.8764	16.382	15.9884	15.592	15.9187	16.222	17.3476	16.9438	16.3966	12.8223	12.7283	NA	NA	NA	NA	NA	NA	15.3233	14.7137	15.3455	14.5482	13.7481	14.0338	16.0162	15.4545	15.362	15.9912	15.3351
FSILNLVQMSATR	2	1002238885	16.0222	13.114	12.0441	16.4313	14.8683	14.6525	21.7946	21.536	21.5704	21.2437	20.7202	21.1895	22.9875	21.946	22.3166	22.2208	21.6639	22.5056	22.6471	22.57	22.2797	21.7468	22.2388	21.9814	22.2216	22.8678	22.1012	21.9458	22.4959	21.5041	16.0222	13.114	12.0441	16.4313	14.8683	14.6525	21.7946	21.536	21.5704	21.2437	20.7202	21.1895	22.9875	21.946	22.3166	22.2208	21.6639
FSILNLVQMSATR	3	1002238885	12.3282	NA	NA	12.8392	NA	10.6873	17.6562	17.4526	17.4184	17.1282	16.5101	17.0722	19.0632	18.1047	18.4197	18.2148	17.5785	18.6248	19.0392	18.9069	18.69	18.0571	18.3752	18.2821	18.3826	18.998	18.2517	18.1739	18.8109	17.7294	12.3282	NA	NA	12.8392	NA	10.6873	17.6562	17.4526	17.4184	17.1282	16.5101	17.0722	19.0632	18.1047	18.4197	18.2148	17.5785
HEAGVTEYFDEK	2	1002238885	16.1643	NA	NA	15.2458	14.3341	14.4838	20.6924	20.0357	20.2738	20.0435	19.5331	19.8012	20.4372	20.3792	21.2402	20.756	21.0746	20.7291	20.2112	20.3304	20.4156	20.6252	20.1967	20.3142	20.7605	20.1966	20.8557	20.6352	19.9907	20.6528	16.1643	NA	NA	15.2458	14.3341	14.4838	20.6924	20.0357	20.2738	20.0435	19.5331	19.8012	20.4372	20.3792	21.2402	20.756	21.0746
HEAGVTEYFDEK	3	1002238885	15.0662	NA	NA	13.5448	NA	NA	19.7153	19.3725	19.4603	19.1034	18.7989	19.0342	19.6235	19.4175	20.4037	19.7238	20.3301	20.1276	19.005	19.5541	18.6805	19.0576	19.4859	19.373	19.6353	18.3285	19.9003	19.4206	19.2498	19.9364	15.0662	NA	NA	13.5448	NA	NA	19.7153	19.3725	19.4603	19.1034	18.7989	19.0342	19.6235	19.4175	20.4037	19.7238	20.3301
HFGLEGGSQR	2	1002238885	17.2885	13.0346	11.4304	16.4861	15.1417	15.289	22.0364	21.5103	21.7471	21.47	20.9685	21.4266	22.592	22.2221	22.7684	22.54	22.4902	22.6468	22.3435	22.426	22.2037	22.3457	22.1213	22.2038	22.6928	22.4968	22.7658	22.6484	22.4592	22.1618	17.2885	13.0346	11.4304	16.4861	15.1417	15.289	22.0364	21.5103	21.7471	21.47	20.9685	21.4266	22.592	22.2221	22.7684	22.54	22.4902
HSGQNIFNGFNTK	2	1002238885	13.4257	NA	NA	13.1992	11.7867	NA	18.818	18.3197	18.3229	18.2127	17.336	17.886	18.9611	18.296	19.103	19.1155	19.0567	19.1668	18.9473	19.1375	19.0584	18.775	18.8162	18.623	19.4457	19.3064	19.4371	19.361	19.3857	18.5814	13.4257	NA	NA	13.1992	11.7867	NA	18.818	18.3197	18.3229	18.2127	17.336	17.886	18.9611	18.296	19.103	19.1155	19.0567
HSGQNIFNGFNTK	3	1002238885	NA	NA	NA	NA	NA	NA	19.3302	19.0481	19.068	18.8373	18.0002	18.6232	19.5946	18.6678	19.5852	19.745	19.7831	19.8676	19.3912	19.831	19.3237	19.2688	19.3185	18.8989	19.8403	19.7888	19.7462	19.6065	19.8515	19.519	NA	NA	NA	NA	NA	NA	19.3302	19.0481	19.068	18.8373	18.0002	18.6232	19.5946	18.6678	19.5852	19.745	19.7831
IIEPQGLLLPR	2	1002238885	19.3786	15.8268	14.8121	18.9056	17.6225	17.6532	24.2436	23.7125	23.7782	23.4934	23.0216	23.4536	24.7199	24.3311	24.9775	24.5182	24.4046	24.6174	24.5214	24.4606	24.3795	24.3094	24.315	24.2469	24.7295	24.6779	24.6385	24.4705	24.5422	24.4668	19.3786	15.8268	14.8121	18.9056	17.6225	17.6532	24.2436	23.7125	23.7782	23.4934	23.0216	23.4536	24.7199	24.3311	24.9775	24.5182	24.4046
IIEPQGLLLPR	3	1002238885	15.4262	14.5446	14.707	14.647	14.5767	14.5217	18.855	18.2557	18.4556	18.0228	17.716	18.0061	19.6015	19.2554	19.8563	19.2866	19.0558	19.5499	19.3636	19.5048	19.4533	19.4059	19.2732	19.22	19.3654	19.4657	19.2939	19.243	19.4368	19.3615	15.4262	14.5446	14.707	14.647	14.5767	14.5217	18.855	18.2557	18.4556	18.0228	17.716	18.0061	19.6015	19.2554	19.8563	19.2866	19.0558
ITNLNSQK	2	1002238885	NA	NA	NA	11.3184	NA	NA	16.3492	15.9435	16.6571	15.985	14.6707	13.028	16.2619	15.704	16.3424	16.238	15.8202	16.6143	16.1848	16.9253	17.0461	15.7784	16.1938	16.1075	16.2066	16.6418	15.5965	16.5791	16.4822	16.241	NA	NA	NA	11.3184	NA	NA	16.3492	15.9435	16.6571	15.985	14.6707	13.028	16.2619	15.704	16.3424	16.238	15.8202
KAELEGFQFIAFK	2	1002238885	13.3665	NA	NA	NA	11.6996	NA	18.6891	18.2972	18.4322	18.2868	17.7754	17.9657	19.3092	18.5006	19.0258	18.9141	18.6415	19.0016	19.0528	19.1388	19.1801	18.6184	18.778	18.4889	18.6809	19.1718	18.6733	18.6212	18.6995	18.1348	13.3665	NA	NA	NA	11.6996	NA	18.6891	18.2972	18.4322	18.2868	17.7754	17.9657	19.3092	18.5006	19.0258	18.9141	18.6415
LIKPTITQQQEQTQDQYQQIQYHR	4	1002238885	14.4023	10.4643	NA	14.8535	13.1814	13.3041	20.6297	20.2188	20.2356	19.9256	19.4974	19.8377	21.5316	20.7617	21.2235	21.3308	20.746	21.474	21.6757	21.5524	21.2695	20.7511	20.8083	20.7653	21.7207	21.9929	21.6756	21.7346	21.5177	20.9189	14.4023	10.4643	NA	14.8535	13.1814	13.3041	20.6297	20.2188	20.2356	19.9256	19.4974	19.8377	21.5316	20.7617	21.2235	21.3308	20.746
LLSEALGVNIEVTR	2	1002238885	15.7752	10.4515	NA	15.8513	NA	14.0043	22.1048	21.6704	21.7544	21.5508	21.0936	21.3799	23.0125	22.148	23.0014	22.5898	22.8256	23.0115	23.0015	22.9316	23.0705	22.4914	22.5765	21.6155	21.8467	23.2532	21.8671	21.7566	21.5861	20.941	15.7752	10.4515	NA	15.8513	NA	14.0043	22.1048	21.6704	21.7544	21.5508	21.0936	21.3799	23.0125	22.148	23.0014	22.5898	22.8256
LLSEALGVNIEVTR	3	1002238885	NA	NA	NA	NA	NA	NA	17.5738	16.975	17.2201	16.8717	16.5733	16.7994	18.537	14.8656	18.4816	18.1124	17.988	15.9696	18.8111	17.898	18.8962	18.3043	17.4238	18.1331	17.3968	18.7873	17.3704	17.3082	17.1897	16.8399	NA	NA	NA	NA	NA	NA	17.5738	16.975	17.2201	16.8717	16.5733	16.7994	18.537	14.8656	18.4816	18.1124	17.988
NEQFQC[+57]TGTLVIR	3	1002238885	NA	NA	NA	NA	NA	NA	18.018	17.1866	17.4346	17.1796	16.8239	16.9617	18.2197	18.1755	18.818	18.4495	18.5993	18.5546	18.1252	18.3558	18.1749	18.7478	18.2898	18.2086	18.6347	18.3819	18.7242	18.6168	18.2979	18.5271	NA	NA	NA	NA	NA	NA	18.018	17.1866	17.4346	17.1796	16.8239	16.9617	18.2197	18.1755	18.818	18.4495	18.5993
QKEFLLAGNNIEQQVSNPSINK	3	1002238885	NA	NA	NA	12.7314	NA	NA	18.3423	17.7549	17.741	17.1736	16.4363	17.2582	19.3056	18.5969	18.6699	18.7047	17.5796	18.9651	19.1327	19.0712	18.4593	17.8917	18.3819	18.3035	19.285	19.4271	19.4839	19.3623	19.2412	18.3664	NA	NA	NA	12.7314	NA	NA	18.3423	17.7549	17.741	17.1736	16.4363	17.2582	19.3056	18.5969	18.6699	18.7047	17.5796
RIIEPQGLLLPR	2	1002238885	NA	NA	NA	NA	NA	NA	14.2921	13.4135	13.9978	13.3571	12.5735	13.4726	16.7481	15.3018	15.5064	16.1828	9.55374	16.181	16.9969	16.3982	16.1846	15.5907	16.2449	15.9587	17.4853	17.8153	17.3015	17.567	17.6717	16.2381	NA	NA	NA	NA	NA	NA	14.2921	13.4135	13.9978	13.3571	12.5735	13.4726	16.7481	15.3018	15.5064	16.1828	9.55374
RIIEPQGLLLPR	3	1002238885	NA	NA	NA	NA	NA	NA	18.3716	17.9735	18.0908	17.7451	17.0546	17.7002	20.2497	19.3707	19.106	19.274	15.6901	19.752	20.3644	19.943	19.4765	19.0987	19.6148	19.4693	20.6208	20.7178	20.2515	20.5985	20.6368	19.2988	NA	NA	NA	NA	NA	NA	18.3716	17.9735	18.0908	17.7451	17.0546	17.7002	20.2497	19.3707	19.106	19.274	15.6901
TNPNAMVNHIAGK	2	1002238885	14.3366	NA	NA	14.4507	13.0166	13.326	19.8167	19.4322	19.5865	19.3371	18.7843	19.1022	20.588	19.9117	20.4393	20.0992	20.2063	20.3707	20.4913	20.5501	20.4582	19.9606	20.1709	20.0067	20.209	20.6863	20.1834	20.1591	20.2443	19.694	14.3366	NA	NA	14.4507	13.0166	13.326	19.8167	19.4322	19.5865	19.3371	18.7843	19.1022	20.588	19.9117	20.4393	20.0992	20.2063
TNPNAMVNHIAGK	3	1002238885	14.2638	NA	14.1265	14.1057	NA	NA	18.9918	18.5389	18.7041	18.5454	18.0565	18.4056	19.882	19.1679	19.6747	19.3944	19.3289	19.6103	19.8367	19.7558	19.753	19.2248	19.3887	19.4078	19.6952	19.8315	19.491	19.587	19.5903	19.0641	14.2638	NA	14.1265	14.1057	NA	NA	18.9918	18.5389	18.7041	18.5454	18.0565	18.4056	19.882	19.1679	19.6747	19.3944	19.3289
IFLLMEEVR	2	1002238944	15.2577	15.0077	15.1862	14.2576	14.4486	14.906	NA	NA	NA	NA	NA	NA	NA	NA	NA	NA	NA	NA	NA	NA	NA	NA	NA	NA	NA	NA	NA	NA	NA	NA	15.2577	15.0077	15.1862	14.2576	14.4486	14.906	NA	NA	NA	NA	NA	NA	NA	NA	NA	NA	NA
LGLGGTSYEDFIR	2	1002238944	13.5431	14.0976	14.1069	13.484	13.6456	13.4734	NA	12.2416	NA	NA	10.6071	NA	NA	NA	NA	NA	NA	NA	NA	NA	NA	NA	NA	NA	NA	NA	NA	NA	NA	NA	13.5431	14.0976	14.1069	13.484	13.6456	13.4734	NA	12.2416	NA	NA	10.6071	NA	NA	NA	NA	NA	NA
APVIIYDASPK	2	1002238998	NA	NA	NA	NA	NA	NA	NA	NA	NA	NA	NA	13.3469	NA	NA	NA	NA	NA	NA	NA	NA	NA	NA	NA	11.6249	NA	NA	NA	NA	NA	NA	NA	NA	NA	NA	NA	NA	NA	NA	NA	NA	NA	13.3469	NA	NA	NA	NA	NA
PSEFMALVQR	2	1002238998	11.1001	NA	NA	NA	NA	NA	NA	10.6449	11.4621	11.9147	12.2692	12.2242	11.3069	11.3187	11.9887	11.3327	11.1114	11.4033	NA	12.0158	NA	11.9782	10.7705	11.6738	NA	11.7083	11.8601	12.2595	NA	11.6298	11.1001	NA	NA	NA	NA	NA	NA	10.6449	11.4621	11.9147	12.2692	12.2242	11.3069	11.3187	11.9887	11.3327	11.1114
AGADVVEC[+57]AC[+57]LIGLPK	2	1002239237	16.5456	16.551	16.5741	16.4111	16.7446	16.3748	15.3913	15.7321	15.5266	15.6456	15.3898	15.5015	14.0807	14.288	14.0749	13.3384	13.6663	13.2074	13.262	13.4623	13.3038	13.057	13.3178	13.1299	12.6388	NA	NA	NA	NA	NA	16.5456	16.551	16.5741	16.4111	16.7446	16.3748	15.3913	15.7321	15.5266	15.6456	15.3898	15.5015	14.0807	14.288	14.0749	13.3384	13.6663
AGADVVEC[+57]AC[+57]LIGLPK	3	1002239237	12.4249	13.2165	12.785	12.4149	12.9383	13.0893	11.9871	11.7697	12.3099	12.2027	12.0446	12.2503	NA	NA	NA	NA	NA	NA	NA	NA	NA	NA	NA	NA	NA	NA	NA	NA	NA	NA	12.4249	13.2165	12.785	12.4149	12.9383	13.0893	11.9871	11.7697	12.3099	12.2027	12.0446	12.2503	NA	NA	NA	NA	NA
GFIFGPAIALAIGAK	2	1002239237	17.9628	18.0908	18.3213	18.0343	18.1338	17.8169	16.9496	17.2315	17.104	17.0166	16.974	17.101	15.4385	15.5222	15.2603	14.4196	14.3458	14.5464	12.8451	13.4286	13.7555	12.3925	NA	13.9078	12.547	NA	NA	NA	NA	NA	17.9628	18.0908	18.3213	18.0343	18.1338	17.8169	16.9496	17.2315	17.104	17.0166	16.974	17.101	15.4385	15.5222	15.2603	14.4196	14.3458
GMAIAAVAGIEAR	2	1002239237	17.3323	17.5175	17.531	17.3796	17.3436	16.1521	15.8156	16.0993	16.0939	16.2933	16.2444	16.2203	NA	NA	NA	13.9632	14.3765	13.9936	14.3466	14.3327	14.2133	13.6704	14.0503	13.6577	13.0618	NA	NA	NA	12.5385	NA	17.3323	17.5175	17.531	17.3796	17.3436	16.1521	15.8156	16.0993	16.0939	16.2933	16.2444	16.2203	NA	NA	NA	13.9632	14.3765
PTPPPAAVAVDPR	2	1002239237	14.7184	14.2907	14.0947	14.1022	14.5	14.479	11.6109	11.4706	11.5478	11.9514	NA	NA	NA	NA	NA	NA	NA	NA	NA	NA	NA	NA	NA	NA	9.3147	NA	NA	9.35422	NA	NA	14.7184	14.2907	14.0947	14.1022	14.5	14.479	11.6109	11.4706	11.5478	11.9514	NA	NA	NA	NA	NA	NA	NA
PVYVLVESR	2	1002239237	15.9606	15.6269	15.5207	14.7526	15.6135	15.7056	13.3241	13.6194	13.3449	13.6148	13.6901	13.2605	NA	NA	NA	NA	NA	NA	NA	NA	NA	NA	NA	NA	NA	NA	NA	NA	NA	14.1573	15.9606	15.6269	15.5207	14.7526	15.6135	15.7056	13.3241	13.6194	13.3449	13.6148	13.6901	13.2605	NA	NA	NA	NA	NA
QGIMFNDITPLLLRPGVFK	3	1002239237	14.8103	15.3902	15.5201	15.6355	15.3839	14.722	14.596	15.0681	15.0097	14.5628	14.3355	14.7722	13.6507	13.8009	13.0143	12.598	11.1425	12.7544	12.0928	12.5652	11.8148	NA	12.082	11.5054	NA	NA	NA	NA	NA	NA	14.8103	15.3902	15.5201	15.6355	15.3839	14.722	14.596	15.0681	15.0097	14.5628	14.3355	14.7722	13.6507	13.8009	13.0143	12.598	11.1425
LGTVPAGEASVFVAASAVHR	3	1002239357	16.043	16.0331	16.0737	15.8664	16.2071	16.0985	15.237	15.2581	15.168	15.2946	15.6666	15.3365	15.4007	15.3462	14.9112	15.0092	14.7346	14.9656	15.5754	15.1857	15.2047	14.6088	15.002	14.855	NA	NA	14.7506	14.8533	15.1245	14.3091	16.043	16.0331	16.0737	15.8664	16.2071	16.0985	15.237	15.2581	15.168	15.2946	15.6666	15.3365	15.4007	15.3462	14.9112	15.0092	14.7346
TTTDGTTASSPAPATRPAK	3	1002239357	11.6129	11.5124	11.3062	12.5554	11.6342	11.338	12.0202	12.0089	10.8949	11.5358	12.1906	13.3586	12.1771	12.4945	11.6387	NA	NA	NA	11.9016	NA	NA	NA	11.5445	11.6889	11.7279	NA	11.0812	NA	NA	9.62491	11.6129	11.5124	11.3062	12.5554	11.6342	11.338	12.0202	12.0089	10.8949	11.5358	12.1906	13.3586	12.1771	12.4945	11.6387	NA	NA
LQAFEPLQNVR	2	1002239619	NA	NA	NA	15.3373	NA	NA	19.6969	19.0172	19.2745	18.3049	17.5421	18.5368	19.9282	19.1347	20.2232	20.152	19.7165	20.3368	19.9351	19.8308	19.7571	20.0251	20.007	19.8202	20.9355	20.889	21.0723	21.2123	21.0672	20.8379	NA	NA	NA	15.3373	NA	NA	19.6969	19.0172	19.2745	18.3049	17.5421	18.5368	19.9282	19.1347	20.2232	20.152	19.7165
LQAFEPLQNVR	3	1002239619	NA	NA	NA	NA	NA	NA	14.2595	NA	13.4009	NA	NA	NA	14.7985	NA	15.2127	14.8519	NA	14.7337	14.6791	14.5896	14.6995	14.5854	14.2128	NA	14.7674	15.3442	14.9407	14.8999	15.048	14.5051	NA	NA	NA	NA	NA	NA	14.2595	NA	13.4009	NA	NA	NA	14.7985	NA	15.2127	14.8519	NA
SIQQHSGQNIFNGFSVEPLSEALNINTVTTK	3	1002239619	NA	NA	NA	NA	NA	NA	16.269	15.5493	15.8325	14.8821	14.2291	15.2717	16.2967	15.5324	16.4244	16.7898	15.8754	16.8547	16.8335	16.4136	16.1709	16.2363	16.2826	16.3024	17.7616	17.7978	17.8503	18.1703	18.3515	17.5243	NA	NA	NA	NA	NA	NA	16.269	15.5493	15.8325	14.8821	14.2291	15.2717	16.2967	15.5324	16.4244	16.7898	15.8754
SIQQHSGQNIFNGFSVEPLSEALNINTVTTK	4	1002239619	NA	NA	NA	NA	NA	NA	13.5877	13.0948	13.2171	11.5877	NA	12.5619	14.1032	12.5997	14.0023	14.4284	13.357	14.7348	14.5657	14.2751	13.8983	13.9137	13.9165	13.8551	15.4123	15.5653	15.4477	15.8287	16.3027	15.3804	NA	NA	NA	NA	NA	NA	13.5877	13.0948	13.2171	11.5877	NA	12.5619	14.1032	12.5997	14.0023	14.4284	13.357
VIQPQGLLIPR	2	1002239619	NA	NA	NA	NA	NA	NA	18.8235	18.2504	18.3593	17.4942	16.6981	17.8328	19.1592	18.1302	19.4806	19.5725	18.5759	19.3775	18.9649	18.9434	18.8948	19.1243	19.1026	18.895	20.2985	20.5588	20.6088	20.9181	20.8372	20.2843	NA	NA	NA	NA	NA	NA	18.8235	18.2504	18.3593	17.4942	16.6981	17.8328	19.1592	18.1302	19.4806	19.5725	18.5759
VIQPQGLLIPR	3	1002239619	11.3562	9.9162	12.8784	NA	NA	17.8091	14.0184	13.235	14.0088	NA	NA	14.4378	14.8362	14.2904	15.5116	15.1843	14.4253	14.8939	14.8762	15.1162	15.0348	15.1534	15.1957	14.6504	15.8136	16.1642	16.0329	16.4703	16.4566	15.9632	11.3562	9.9162	12.8784	NA	NA	17.8091	14.0184	13.235	14.0088	NA	NA	14.4378	14.8362	14.2904	15.5116	15.1843	14.4253
VQQVYGR	2	1002239619	NA	NA	NA	NA	NA	NA	16.3723	15.6469	16.3239	15.1583	14.2618	14.4384	16.7168	15.7592	16.8468	17.0752	16.2353	17.1153	16.9761	16.8932	16.8703	16.5228	16.7885	16.7784	17.8997	18.1301	17.8433	18.6897	18.4987	17.9035	NA	NA	NA	NA	NA	NA	16.3723	15.6469	16.3239	15.1583	14.2618	14.4384	16.7168	15.7592	16.8468	17.0752	16.2353
YANTPGMVYIIQGR	2	1002239619	16.2807	NA	NA	NA	NA	NA	18.8941	18.3129	18.5171	17.7239	16.8736	18.0909	19.0914	18.3055	19.4402	19.6766	18.7487	19.8519	19.3928	19.3576	19.1431	19.3332	19.479	19.3025	20.5885	20.4637	20.9136	21.0946	20.4593	20.3615	16.2807	NA	NA	NA	NA	NA	18.8941	18.3129	18.5171	17.7239	16.8736	18.0909	19.0914	18.3055	19.4402	19.6766	18.7487
AGYGGC[+57]TVTGPSK	2	1002239774	14.0237	12.9588	NA	15.0547	14.3069	13.9909	14.9933	15.2727	15.2094	15.3763	15.8205	15.6638	13.957	14.71	13.8483	12.9224	14.7872	13.2745	12.4163	13.0448	12.7258	NA	12.744	12.8335	NA	10.7095	13.223	NA	NA	NA	14.0237	12.9588	NA	15.0547	14.3069	13.9909	14.9933	15.2727	15.2094	15.3763	15.8205	15.6638	13.957	14.71	13.8483	12.9224	14.7872
LAGGEAFFIC[+57]SIR	2	1002239774	12.5945	11.7331	NA	14.2805	13.5656	12.9587	14.8827	14.7189	15.2157	15.0414	15.2307	15.3664	13.456	14.3083	13.0116	NA	13.51	NA	12.1167	12.9072	12.8066	NA	12.8522	12.2153	12.5259	NA	12.9657	NA	NA	NA	12.5945	11.7331	NA	14.2805	13.5656	12.9587	14.8827	14.7189	15.2157	15.0414	15.2307	15.3664	13.456	14.3083	13.0116	NA	13.51
IIQPQGLLVPR	2	1002239810	17.9493	NA	NA	17.2309	NA	NA	16.1648	15.6302	15.6598	23.6444	23.3576	24.4799	17.572	16.1361	17.8349	17.2695	16.9907	17.2234	17.3851	17.5923	17.3272	17.7033	17.39	17.0506	17.8815	18.2587	18.183	18.4559	18.6861	18.0406	17.9493	NA	NA	17.2309	NA	NA	16.1648	15.6302	15.6598	23.6444	23.3576	24.4799	17.572	16.1361	17.8349	17.2695	16.9907
LQAFESLQK	2	1002239810	17.3624	NA	NA	NA	NA	NA	NA	13.7318	14.5668	13.8297	NA	14.0105	15.246	14.786	15.5717	15.3894	14.8466	15.313	15.7542	15.3406	15.5353	15.0056	15.2999	15.5537	16.3955	16.1475	16.4929	15.8784	15.2573	16.3405	17.3624	NA	NA	NA	NA	NA	NA	13.7318	14.5668	13.8297	NA	14.0105	15.246	14.786	15.5717	15.3894	14.8466
YTNTLSMVYIIQGR	2	1002239810	10.208	NA	NA	NA	NA	NA	14.4824	13.7856	13.7345	12.9047	NA	13.6635	14.8788	13.8829	15.2315	15.0132	13.6148	15.4252	15.4895	15.4481	15.2007	15.2737	15.6668	15.5232	16.3412	16.4992	16.4579	16.427	16.2183	15.9449	10.208	NA	NA	NA	NA	NA	14.4824	13.7856	13.7345	12.9047	NA	13.6635	14.8788	13.8829	15.2315	15.0132	13.6148
YTNTLSMVYIIQGR	3	1002239810	12.0474	NA	NA	NA	NA	NA	17.8252	11.8028	12.357	17.1928	16.8946	17.1903	13.673	12.1447	18.8713	19.6168	18.3394	19.8709	14.0345	14.1591	13.7958	19.5545	13.8945	13.8843	14.5687	20.7451	14.7946	15.0144	19.6513	20.601	12.0474	NA	NA	NA	NA	NA	17.8252	11.8028	12.357	17.1928	16.8946	17.1903	13.673	12.1447	18.8713	19.6168	18.3394
AVELLAGR	2	1002239852	18.7732	18.7375	18.7929	18.5435	18.8468	18.9902	16.9072	17.1239	17.2613	18.014	18.126	18.0904	15.3385	16.2875	15.8907	NA	16.6809	NA	NA	NA	NA	NA	NA	NA	14.7648	NA	14.0813	14.4579	NA	NA	18.7732	18.7375	18.7929	18.5435	18.8468	18.9902	16.9072	17.1239	17.2613	18.014	18.126	18.0904	15.3385	16.2875	15.8907	NA	16.6809
KQGDMVLVVPEGSHAVR	3	1002239852	16.6696	16.9496	16.783	17.1572	17.3691	16.7836	14.9585	15.706	16.1145	16.7454	16.296	17.0798	14.7058	14.7478	14.5504	12.7997	14.0716	14.4146	14.0893	NA	13.7773	13.4471	14.3291	14.4	13.764	13.3466	NA	13.0827	NA	NA	16.6696	16.9496	16.783	17.1572	17.3691	16.7836	14.9585	15.706	16.1145	16.7454	16.296	17.0798	14.7058	14.7478	14.5504	12.7997	14.0716
KQGDMVLVVPEGSHAVR	4	1002239852	15.1042	15.664	15.8531	16.172	16.1988	14.154	13.5227	14.7953	12.3742	15.1266	15.1693	15.1021	12.693	NA	NA	NA	NA	NA	NA	NA	NA	NA	NA	NA	NA	NA	NA	NA	NA	NA	15.1042	15.664	15.8531	16.172	16.1988	14.154	13.5227	14.7953	12.3742	15.1266	15.1693	15.1021	12.693	NA	NA	NA	NA
TSGFVEYIPSGR	2	1002239852	19.9991	19.9625	20.0746	20.0362	20.2047	20.4617	18.252	18.6328	18.6656	19.4474	19.4699	19.6587	17.3353	17.4666	17.1958	16.8592	18.0414	17.0111	16.4451	16.6718	16.8572	16.8137	17.1085	16.9688	16.2613	16.1956	15.5762	15.8091	15.416	16.3944	19.9991	19.9625	20.0746	20.0362	20.2047	20.4617	18.252	18.6328	18.6656	19.4474	19.4699	19.6587	17.3353	17.4666	17.1958	16.8592	18.0414
VVGASAIPSWR	2	1002239852	19.9494	19.8849	20.2176	19.9431	20.1784	20.1989	18.1639	18.5648	18.4718	19.4046	19.3365	19.4007	17.1438	17.5899	16.9613	16.7192	17.6059	16.7602	16.3496	16.5173	16.6675	16.5554	17.1045	16.8381	16.1513	NA	15.5081	15.776	15.2331	16.0692	19.9494	19.8849	20.2176	19.9431	20.1784	20.1989	18.1639	18.5648	18.4718	19.4046	19.3365	19.4007	17.1438	17.5899	16.9613	16.7192	17.6059
YALTFSAAR	2	1002239852	17.3713	17.8811	18.1452	18.2391	17.956	17.5589	16.9662	17.212	16.9513	17.7791	17.4132	17.8966	16.0165	15.8592	14.8661	14.8498	15.3177	15.5616	15.1411	14.9453	14.2021	NA	15.6293	15.0096	14.4161	14.823	NA	NA	NA	NA	17.3713	17.8811	18.1452	18.2391	17.956	17.5589	16.9662	17.212	16.9513	17.7791	17.4132	17.8966	16.0165	15.8592	14.8661	14.8498	15.3177
ALGFGVVTSR	2	1002239880	13.9532	13.452	12.5938	14.7448	14.1316	13.4905	15.9433	15.6736	15.599	16.4953	16.4831	16.252	NA	NA	NA	NA	NA	NA	14.5623	14.5815	14.3232	NA	14.0561	NA	NA	NA	NA	NA	NA	NA	13.9532	13.452	12.5938	14.7448	14.1316	13.4905	15.9433	15.6736	15.599	16.4953	16.4831	16.252	NA	NA	NA	NA	NA
FSIYIENIHK	3	1002239880	NA	NA	NA	9.72306	NA	NA	NA	10.3291	11.1367	NA	13.0448	12.7449	12.0625	12.5698	11.834	NA	12.1253	NA	NA	NA	NA	NA	NA	NA	NA	NA	NA	NA	NA	NA	NA	NA	NA	9.72306	NA	NA	NA	10.3291	11.1367	NA	13.0448	12.7449	12.0625	12.5698	11.834	NA	12.1253
LAVVGLDR	2	1002239959	11.3922	NA	NA	NA	13.8449	NA	13.0231	12.7001	11.9154	NA	NA	NA	NA	13.079	17.0766	13.996	13.0973	14.1079	14.3012	14.0226	14.1813	13.6296	13.7644	13.6528	14.5235	14.0229	NA	13.9013	14.1283	NA	11.3922	NA	NA	NA	13.8449	NA	13.0231	12.7001	11.9154	NA	NA	NA	NA	13.079	17.0766	13.996	13.0973
LPGSLVSVVAR	2	1002239959	13.2552	13.5694	13.5846	13.0424	13.4292	13.6019	12.9602	12.7127	12.8011	12.5496	12.5672	12.5533	14.0367	13.5002	14.04	14.0777	14.129	14.0569	14.6337	14.1254	14.562	14.3011	14.0388	14.1839	14.7366	14.6835	14.3408	14.9555	14.5205	14.1266	13.2552	13.5694	13.5846	13.0424	13.4292	13.6019	12.9602	12.7127	12.8011	12.5496	12.5672	12.5533	14.0367	13.5002	14.04	14.0777	14.129
NMFAGGIPDQYAAR	2	1002239959	12.3149	12.9771	13.3995	NA	13.1824	NA	12.8413	12.7858	NA	NA	10.8936	12.908	13.4433	13.1398	13.8767	13.6955	14.2221	13.8564	14.6691	13.8767	14.3445	13.4583	13.6045	13.7249	14.8035	14.1169	14.2556	14.7855	14.4862	14.1237	12.3149	12.9771	13.3995	NA	13.1824	NA	12.8413	12.7858	NA	NA	10.8936	12.908	13.4433	13.1398	13.8767	13.6955	14.2221
LHPVVPLLVAR	3	1002239965	11.9221	11.1235	NA	11.744	8.86117	10.0419	12.7944	12.5314	12.8972	12.7075	12.5482	12.2507	12.1663	13.0908	12.7559	12.4607	12.7136	13.1824	12.7689	12.7149	11.5973	12.7937	12.7476	12.3289	13.2536	12.4448	13.4397	13.4823	13.4862	13.7646	11.9221	11.1235	NA	11.744	8.86117	10.0419	12.7944	12.5314	12.8972	12.7075	12.5482	12.2507	12.1663	13.0908	12.7559	12.4607	12.7136
PVFTIEGR	2	1002240053	NA	12.9906	NA	13.2758	NA	NA	NA	NA	NA	NA	NA	NA	NA	NA	NA	13.8258	14.0974	NA	13.7294	13.4884	14.7271	13.3215	13.8323	13.3665	NA	NA	12.348	NA	NA	NA	NA	12.9906	NA	13.2758	NA	NA	NA	NA	NA	NA	NA	NA	NA	NA	NA	13.8258	14.0974
TTGTTPPPAAPK	2	1002240053	NA	NA	NA	NA	NA	NA	13.0311	13.378	NA	14.2284	NA	14.6888	16.0942	14.3026	15.9225	15.7847	16.3407	15.147	16.9329	15.4381	16.076	16.0984	16.2136	16.2113	14.0157	14.9486	14.8746	13.1384	NA	12.8505	NA	NA	NA	NA	NA	NA	13.0311	13.378	NA	14.2284	NA	14.6888	16.0942	14.3026	15.9225	15.7847	16.3407
VVEPPTLTAAQLDMIR	2	1002240053	NA	15.1649	12.6912	NA	NA	NA	13.4542	13.8223	14.1019	13.2232	NA	12.6514	16.6056	14.7161	16.077	17.0413	16.7752	16.6406	17.447	17.2489	17.7563	16.7423	17.1941	16.8454	15.428	16.5174	15.8764	14.066	14.5973	15.1076	NA	15.1649	12.6912	NA	NA	NA	13.4542	13.8223	14.1019	13.2232	NA	12.6514	16.6056	14.7161	16.077	17.0413	16.7752
ALGLDYLR	2	1002240133	13.577	14.0618	14.3722	12.7483	NA	14.0785	12.4465	12.9286	13.3957	12.7246	12.524	13.5455	12.347	13.0154	13.848	12.7888	11.8461	NA	NA	11.6019	12.5352	13.1245	NA	NA	NA	10.5583	12.8618	NA	NA	NA	13.577	14.0618	14.3722	12.7483	NA	14.0785	12.4465	12.9286	13.3957	12.7246	12.524	13.5455	12.347	13.0154	13.848	12.7888	11.8461
DSWGVVSPLLNR	2	1002240133	NA	NA	NA	NA	NA	NA	NA	NA	NA	NA	NA	NA	12.0033	13.152	13.2206	NA	NA	NA	NA	NA	NA	NA	NA	12.542	NA	NA	NA	NA	NA	NA	NA	NA	NA	NA	NA	NA	NA	NA	NA	NA	NA	NA	12.0033	13.152	13.2206	NA	NA
LLEVFDSLNK	2	1002240133	13.1964	13.104	13.1461	12.9782	12.9727	13.2033	13.3459	12.8398	13.2404	12.9216	NA	12.8724	NA	NA	NA	NA	NA	NA	NA	NA	NA	NA	NA	NA	NA	NA	NA	NA	NA	NA	13.1964	13.104	13.1461	12.9782	12.9727	13.2033	13.3459	12.8398	13.2404	12.9216	NA	12.8724	NA	NA	NA	NA	NA
ATIVGEAISFIR	2	1002240385	NA	NA	NA	NA	13.0644	NA	15.923	16.0307	15.9705	15.8266	NA	15.3463	16.205	16.2524	16.0858	15.3923	15.7253	15.2379	15.2656	14.9075	14.6683	14.0313	14.6966	14.8193	NA	14.1852	NA	NA	13.7234	14.3666	NA	NA	NA	NA	13.0644	NA	15.923	16.0307	15.9705	15.8266	NA	15.3463	16.205	16.2524	16.0858	15.3923	15.7253
HSIDVVTAQIASDLSR	3	1002240385	11.5452	NA	NA	NA	NA	NA	14.0599	13.8742	14.1437	13.4591	13.3872	13.1802	13.9516	13.9361	NA	NA	NA	NA	NA	NA	NA	NA	NA	NA	NA	NA	NA	NA	NA	NA	11.5452	NA	NA	NA	NA	NA	14.0599	13.8742	14.1437	13.4591	13.3872	13.1802	13.9516	13.9361	NA	NA	NA
ESTNPQFHFIR	3	1002240716	15.8634	15.9141	16.3062	15.821	15.931	15.8017	16.1497	15.8465	16.0232	16.1797	16.1404	15.9209	14.9924	15.8073	14.7897	NA	15.1261	12.5893	14.3293	NA	NA	NA	13.0361	12.9031	14.1811	NA	12.3039	NA	NA	NA	15.8634	15.9141	16.3062	15.821	15.931	15.8017	16.1497	15.8465	16.0232	16.1797	16.1404	15.9209	14.9924	15.8073	14.7897	NA	15.1261
LTAQFVAR	2	1002240716	16.3081	NA	16.5242	16.3432	16.2701	16.27	15.422	16.1104	NA	15.8634	15.8987	15.4091	14.933	NA	15.5465	14.9855	NA	NA	14.0955	NA	NA	NA	NA	NA	NA	14.5775	NA	NA	NA	14.0392	16.3081	NA	16.5242	16.3432	16.2701	16.27	15.422	16.1104	NA	15.8634	15.8987	15.4091	14.933	NA	15.5465	14.9855	NA
PLGIIHPPPDIR	2	1002240716	NA	NA	NA	NA	NA	NA	13.2873	NA	13.159	13.3977	NA	12.8611	12.5848	NA	NA	NA	NA	NA	NA	NA	11.787	NA	NA	NA	NA	NA	NA	NA	NA	NA	NA	NA	NA	NA	NA	NA	13.2873	NA	13.159	13.3977	NA	12.8611	12.5848	NA	NA	NA	NA
PLGIIHPPPDIR	3	1002240716	14.5962	14.083	14.0505	13.3083	13.1506	13.8246	15.0642	15.1081	14.7661	15.0217	14.8218	14.928	14.7425	14.8139	15.0422	NA	14.6862	NA	NA	14.3938	NA	NA	NA	NA	NA	NA	NA	NA	NA	NA	14.5962	14.083	14.0505	13.3083	13.1506	13.8246	15.0642	15.1081	14.7661	15.0217	14.8218	14.928	14.7425	14.8139	15.0422	NA	14.6862
PTHSMFTFFTK	2	1002240716	NA	NA	NA	12.0674	12.5836	NA	NA	NA	13.2435	NA	12.5306	12.2422	NA	NA	NA	11.6511	NA	NA	NA	NA	NA	NA	NA	NA	NA	NA	NA	NA	NA	NA	NA	NA	NA	12.0674	12.5836	NA	NA	NA	13.2435	NA	12.5306	12.2422	NA	NA	NA	11.6511	NA
PTHSMFTFFTK	3	1002240716	13.0236	13.5541	13.9175	13.7228	13.3813	12.6901	12.3791	13.8626	13.5931	13.2043	13.5475	13.4486	13.5189	13.4434	12.9386	12.7592	12.4711	12.8611	13.1815	13.1738	12.5496	11.965	12.7566	12.7331	12.2037	12.1013	12.3447	10.4366	11.523	11.8307	13.0236	13.5541	13.9175	13.7228	13.3813	12.6901	12.3791	13.8626	13.5931	13.2043	13.5475	13.4486	13.5189	13.4434	12.9386	12.7592	12.4711
QVIWDGHSGSIGR	2	1002240716	13.4059	13.2187	13.6632	13.1388	13.4619	13.868	13.6434	13.6705	13.7971	14.1	13.5206	13.4941	13.4929	13.5297	13.6973	13.3437	13.6436	13.2763	13.5321	13.5641	13.7729	13.1889	13.6227	13.4862	13.3073	13.1147	13.224	12.7001	12.2481	12.9643	13.4059	13.2187	13.6632	13.1388	13.4619	13.868	13.6434	13.6705	13.7971	14.1	13.5206	13.4941	13.4929	13.5297	13.6973	13.3437	13.6436
QVIWDGHSGSIGR	3	1002240716	NA	NA	13.2574	NA	NA	NA	NA	NA	NA	NA	NA	NA	NA	NA	NA	NA	NA	NA	NA	NA	NA	NA	NA	NA	NA	NA	NA	NA	NA	NA	NA	NA	13.2574	NA	NA	NA	NA	NA	NA	NA	NA	NA	NA	NA	NA	NA	NA
DVLLLGNANK	2	1002240900	15.8819	16.1814	16.5096	15.9183	16.1731	15.6992	13.8679	13.5842	14.148	14.4168	13.9252	13.867	NA	NA	NA	NA	NA	NA	NA	NA	NA	NA	NA	NA	NA	NA	NA	NA	NA	NA	15.8819	16.1814	16.5096	15.9183	16.1731	15.6992	13.8679	13.5842	14.148	14.4168	13.9252	13.867	NA	NA	NA	NA	NA
LNIETWVIPR	2	1002240900	17.0003	16.9533	17.1065	16.7919	16.909	16.6076	14.4689	14.9354	14.4712	15.0133	14.7538	14.8312	NA	11.0093	NA	NA	NA	NA	8.86729	NA	NA	NA	9.55215	NA	NA	NA	NA	NA	NA	NA	17.0003	16.9533	17.1065	16.7919	16.909	16.6076	14.4689	14.9354	14.4712	15.0133	14.7538	14.8312	NA	11.0093	NA	NA	NA
VLTLGLLNQGYDLNR	2	1002240900	16.8423	16.8864	16.9389	16.5165	16.7824	16.5698	14.8277	15.2033	15.1153	15.2277	15.004	14.8287	NA	12.5373	NA	NA	12.507	NA	NA	NA	NA	NA	11.7157	NA	NA	NA	NA	NA	NA	NA	16.8423	16.8864	16.9389	16.5165	16.7824	16.5698	14.8277	15.2033	15.1153	15.2277	15.004	14.8287	NA	12.5373	NA	NA	12.507
YALVAPSAAYSTYR	2	1002240900	17.0813	17.1906	17.3775	16.985	17.1493	16.7869	14.9756	15.5481	15.2049	15.2485	15.259	15.3039	NA	NA	NA	NA	NA	12.9123	NA	NA	NA	NA	NA	NA	NA	NA	NA	NA	NA	NA	17.0813	17.1906	17.3775	16.985	17.1493	16.7869	14.9756	15.5481	15.2049	15.2485	15.259	15.3039	NA	NA	NA	NA	NA
AMKPITSLPADK	3	1002240948	NA	15.0264	15.8812	15.6119	15.4322	16.754	NA	NA	NA	NA	NA	NA	NA	NA	NA	NA	NA	NA	NA	NA	NA	NA	NA	NA	NA	NA	NA	NA	NA	NA	NA	15.0264	15.8812	15.6119	15.4322	16.754	NA	NA	NA	NA	NA	NA	NA	NA	NA	NA	NA
ASDGQMYLGAPGAAC[+57]VAK	2	1002240948	13.494	13.6557	15.2783	14.585	14.532	16.3228	NA	NA	12.0247	NA	NA	12.8668	NA	NA	NA	NA	NA	NA	NA	NA	NA	NA	NA	NA	NA	NA	NA	NA	NA	NA	13.494	13.6557	15.2783	14.585	14.532	16.3228	NA	NA	12.0247	NA	NA	12.8668	NA	NA	NA	NA	NA
SASLLVLQDK	2	1002240948	14.8572	15.0176	16.319	15.6832	15.6129	16.9634	14.1234	13.2653	NA	13.7478	13.8125	14.0564	16.9488	15.3088	15.5059	15.6732	15.132	NA	14.9668	14.2971	NA	14.6892	14.6179	NA	NA	NA	NA	NA	NA	NA	14.8572	15.0176	16.319	15.6832	15.6129	16.9634	14.1234	13.2653	NA	13.7478	13.8125	14.0564	16.9488	15.3088	15.5059	15.6732	15.132
IMAQHTLDVC[+57]YQQGVL	2	1002240966	14.0853	14.0198	13.9875	14.2607	14.2949	13.6939	13.6762	13.8098	13.8617	13.8594	13.9417	14.0229	NA	12.4893	12.7288	11.2248	NA	11.9713	NA	11.4896	NA	NA	11.5332	NA	NA	NA	NA	NA	NA	NA	14.0853	14.0198	13.9875	14.2607	14.2949	13.6939	13.6762	13.8098	13.8617	13.8594	13.9417	14.0229	NA	12.4893	12.7288	11.2248	NA
TPAM[+16]TGDFPSK	2	1002241127	19.1411	13.9406	19.2687	19.1176	19.9738	21.5424	16.9955	17.5257	NA	20.8011	20.9989	21.5861	21.5831	16.9384	NA	21.8328	18.2587	22.1312	18.2922	17.8507	21.2686	19.0887	21.8159	15.914	21.4777	20.4728	21.6305	21.5581	18.7435	22.4166	19.1411	13.9406	19.2687	19.1176	19.9738	21.5424	16.9955	17.5257	NA	20.8011	20.9989	21.5861	21.5831	16.9384	NA	21.8328	18.2587
GVSAATGVPLHYK	2	1002241236	14.4159	14.1445	13.8037	14.3596	14.074	13.9169	15.1101	15.1242	15.1566	14.8797	14.6387	14.8115	14.8104	15.0172	15.0298	14.0755	14.547	14.4155	14.7623	14.0118	14.5554	14.0243	14.3679	14.0919	14.0563	14.1514	14.0227	13.691	13.2574	13.3072	14.4159	14.1445	13.8037	14.3596	14.074	13.9169	15.1101	15.1242	15.1566	14.8797	14.6387	14.8115	14.8104	15.0172	15.0298	14.0755	14.547
GVSAATGVPLHYK	3	1002241236	13.1803	15.3987	14.0502	NA	NA	NA	13.3737	13.5734	13.6339	12.9586	13.6825	12.3709	13.1115	NA	15.7436	NA	NA	NA	NA	NA	NA	NA	NA	NA	12.3334	NA	10.993	11.2592	NA	NA	13.1803	15.3987	14.0502	NA	NA	NA	13.3737	13.5734	13.6339	12.9586	13.6825	12.3709	13.1115	NA	15.7436	NA	NA
GYVGQHGVATLR	2	1002241974	14.0904	14.5164	14.3097	14.0794	14.6007	13.987	14.7067	15.0525	14.5125	13.864	12.9196	NA	13.3633	NA	14.7851	NA	14.0784	NA	13.9587	12.719	14.0263	13.9854	NA	12.538	NA	NA	NA	NA	NA	NA	14.0904	14.5164	14.3097	14.0794	14.6007	13.987	14.7067	15.0525	14.5125	13.864	12.9196	NA	13.3633	NA	14.7851	NA	14.0784
DTAPALC[+57]SSWLGVR	2	1002242047	14.7106	14.0684	14.7721	14.0478	14.4742	14.1475	NA	NA	NA	13.4469	13.3922	13.56	NA	NA	NA	NA	NA	NA	NA	NA	NA	NA	NA	NA	NA	NA	NA	NA	NA	NA	14.7106	14.0684	14.7721	14.0478	14.4742	14.1475	NA	NA	NA	13.4469	13.3922	13.56	NA	NA	NA	NA	NA
LSGEIPSVLATK	2	1002242047	14.4472	14.3328	15.2433	13.9387	15.4292	15.4364	NA	NA	13.821	NA	11.6773	13.9052	NA	NA	11.3193	NA	NA	NA	NA	NA	NA	NA	NA	NA	NA	NA	NA	NA	NA	NA	14.4472	14.3328	15.2433	13.9387	15.4292	15.4364	NA	NA	13.821	NA	11.6773	13.9052	NA	NA	11.3193	NA	NA
SNALTGPIPDALPAALPNLK	2	1002242047	15.9601	16.1161	15.9498	15.9301	16.0428	16.2147	14.0547	14.4776	14.2055	14.9064	14.9639	14.6968	NA	NA	NA	NA	NA	NA	NA	NA	NA	NA	NA	NA	NA	NA	NA	NA	NA	NA	15.9601	16.1161	15.9498	15.9301	16.0428	16.2147	14.0547	14.4776	14.2055	14.9064	14.9639	14.6968	NA	NA	NA	NA	NA
FYFNPGDTGFK	2	1002242065	18.7992	18.7467	18.9392	18.6966	18.731	18.7999	18.4606	18.3039	18.4259	18.3659	18.2965	18.4976	17.825	17.9319	17.8613	17.6939	17.7693	17.5673	17.7712	17.831	17.7936	17.2925	17.9032	17.8046	17.5576	17.172	17.1812	15.4605	17.0477	NA	18.7992	18.7467	18.9392	18.6966	18.731	18.7999	18.4606	18.3039	18.4259	18.3659	18.2965	18.4976	17.825	17.9319	17.8613	17.6939	17.7693
YISGTMLDDRPIR	2	1002242141	13.5553	14.0221	14.2948	14.171	13.9496	13.1192	12.9532	13.2802	12.8955	13.202	NA	13.1343	13.2554	12.9988	13.6475	11.9168	NA	12.2828	12.2863	12.4781	12.3853	12.419	12.8551	13.126	12.3581	12.1208	11.6762	NA	10.7927	NA	13.5553	14.0221	14.2948	14.171	13.9496	13.1192	12.9532	13.2802	12.8955	13.202	NA	13.1343	13.2554	12.9988	13.6475	11.9168	NA
AVVLSSAVSR	2	1002242246	15.1524	15.2241	15.2929	15.416	15.3198	15.0666	14.6057	14.3231	14.5964	14.8347	14.6351	14.6364	NA	NA	NA	NA	NA	NA	NA	NA	NA	NA	NA	NA	NA	NA	NA	NA	NA	NA	15.1524	15.2241	15.2929	15.416	15.3198	15.0666	14.6057	14.3231	14.5964	14.8347	14.6351	14.6364	NA	NA	NA	NA	NA
EIAAPPPSPALAAFPAFTPK	3	1002242246	NA	NA	NA	NA	NA	12.534	13.9041	NA	NA	11.5513	12.7818	14.4464	11.7157	NA	NA	NA	NA	NA	13.9198	15.3242	13.8186	13.8462	14.1329	NA	15.817	NA	NA	NA	NA	12.4545	NA	NA	NA	NA	NA	12.534	13.9041	NA	NA	11.5513	12.7818	14.4464	11.7157	NA	NA	NA	NA
VAENC[+57]GQLSSMAFR	2	1002242246	12.4481	NA	12.4032	12.4642	12.9514	12.7295	12.0661	13.127	12.9578	12.9445	NA	13.199	17.2707	16.9375	NA	11.8451	NA	17.8802	11.3743	17.8571	11.3253	NA	NA	12.291	12.1441	NA	NA	NA	NA	NA	12.4481	NA	12.4032	12.4642	12.9514	12.7295	12.0661	13.127	12.9578	12.9445	NA	13.199	17.2707	16.9375	NA	11.8451	NA
VVAANMVR	2	1002242246	NA	NA	13.8829	NA	NA	NA	NA	NA	NA	12.7991	NA	NA	NA	NA	NA	13.4013	NA	NA	NA	12.3158	NA	NA	NA	NA	NA	NA	NA	NA	NA	NA	NA	NA	13.8829	NA	NA	NA	NA	NA	NA	12.7991	NA	NA	NA	NA	NA	13.4013	NA
AIWVNYLSQC[+57]DESLGVK	3	1002242329	17.1936	17.3894	17.4079	17.3236	17.3716	17.0339	15.8724	16.4504	16.2248	16.6783	16.7426	16.6293	14.7239	15.4858	14.3373	14.6534	13.9691	14.2034	13.9843	14.2296	14.361	13.536	13.7603	14.095	12.2975	12.2235	12.2071	NA	NA	NA	17.1936	17.3894	17.4079	17.3236	17.3716	17.0339	15.8724	16.4504	16.2248	16.6783	16.7426	16.6293	14.7239	15.4858	14.3373	14.6534	13.9691
C[+57]AHHNNHYDGAMNFMHR	4	1002242329	15.025	15.563	15.417	16.0127	15.8479	15.5173	14.3111	14.556	14.6026	15.1995	14.8011	15.2006	NA	13.5396	14.1669	11.4844	13.7071	NA	NA	NA	NA	NA	NA	11.5552	NA	NA	NA	NA	NA	NA	15.025	15.563	15.417	16.0127	15.8479	15.5173	14.3111	14.556	14.6026	15.1995	14.8011	15.2006	NA	13.5396	14.1669	11.4844	13.7071
HAPPTPITPR	2	1002242329	20.6599	20.3264	20.5475	20.5657	20.452	20.3852	18.9452	19.2921	18.9768	19.5416	19.6959	19.7907	17.8455	18.2699	17.779	17.1455	17.7758	14.7814	16.611	14.9616	16.8069	14.2196	15.0295	14.7275	NA	NA	NA	14.5458	13.5487	14.3278	20.6599	20.3264	20.5475	20.5657	20.452	20.3852	18.9452	19.2921	18.9768	19.5416	19.6959	19.7907	17.8455	18.2699	17.779	17.1455	17.7758
HM[+16]DGFGVNTYTFVTR	3	1002242329	16.0315	15.8309	15.6464	15.6375	15.599	16.1846	14.3245	14.2589	14.303	15.0795	14.8794	14.9212	NA	NA	NA	NA	NA	NA	NA	NA	NA	NA	NA	NA	NA	NA	NA	NA	NA	NA	16.0315	15.8309	15.6464	15.6375	15.599	16.1846	14.3245	14.2589	14.303	15.0795	14.8794	14.9212	NA	NA	NA	NA	NA
HMDGFGVNTYTFVTR	3	1002242329	18.3181	18.7776	18.953	18.7369	18.6584	18.3416	17.333	17.6383	17.3937	17.7798	17.7849	17.7549	16.3654	16.3873	15.0017	15.5433	15.5618	15.3472	15.1938	15.3529	15.3044	14.7619	15.0459	15.2862	14.5774	14.4812	14.0669	13.8735	13.4891	14.0614	18.3181	18.7776	18.953	18.7369	18.6584	18.3416	17.333	17.6383	17.3937	17.7798	17.7849	17.7549	16.3654	16.3873	15.0017	15.5433	15.5618
NHSHATQDLYDSIAAGNFPEWK	3	1002242329	19.5159	19.5452	19.6992	19.5343	19.595	19.6321	18.1987	18.3954	18.4639	18.7834	18.78	18.8662	17.024	17.258	17.0618	16.585	16.9832	14.8302	16.233	15.7519	16.2181	15.7981	16.0016	16.4096	15.3764	15.3854	14.992	13.7032	14.0688	15.4533	19.5159	19.5452	19.6992	19.5343	19.595	19.6321	18.1987	18.3954	18.4639	18.7834	18.78	18.8662	17.024	17.258	17.0618	16.585	16.9832
NHSHATQDLYDSIAAGNFPEWK	4	1002242329	18.784	18.8203	18.9873	18.7308	18.9423	18.8659	17.4925	17.5864	17.5572	18.0328	18.0579	17.9066	16.2641	16.3234	15.9791	15.6088	15.7628	14.8259	14.7522	14.1859	14.6042	14.0019	14.6331	14.8202	13.344	13.7465	12.1298	NA	NA	13.3633	18.784	18.8203	18.9873	18.7308	18.9423	18.8659	17.4925	17.5864	17.5572	18.0328	18.0579	17.9066	16.2641	16.3234	15.9791	15.6088	15.7628
SHVQEYWR	2	1002242329	19.4985	19.3545	19.466	19.6137	19.6551	19.5388	18.0936	18.1929	18.3366	18.7089	18.6536	18.6006	16.9529	17.0793	16.7665	16.5566	17.0765	16.4924	15.9552	15.7954	16.0858	15.625	16.0491	16.1091	15.5086	15.2138	14.7034	14.6692	14.4841	14.9085	19.4985	19.3545	19.466	19.6137	19.6551	19.5388	18.0936	18.1929	18.3366	18.7089	18.6536	18.6006	16.9529	17.0793	16.7665	16.5566	17.0765
SPGAQTPVIVR	2	1002242329	20.693	20.7403	20.8256	20.703	20.7329	20.7845	19.2254	19.6421	19.5085	19.8632	19.8367	19.7989	18.0455	18.4739	18.2626	17.5849	18.0762	17.3918	17.1069	17.2714	17.2438	16.8263	16.9972	17.3357	16.194	15.9074	15.6057	NA	NA	16.0304	20.693	20.7403	20.8256	20.703	20.7329	20.7845	19.2254	19.6421	19.5085	19.8632	19.8367	19.7989	18.0455	18.4739	18.2626	17.5849	18.0762
GVLLVGLPGTGK	2	1002242361	15.2187	15.0836	15.0263	14.8133	14.9294	14.8595	14.48	14.5031	14.5177	14.0976	14.4058	13.9872	13.5332	14.1656	14.0644	13.4923	NA	NA	NA	NA	NA	NA	NA	NA	NA	9.52602	NA	NA	NA	NA	15.2187	15.0836	15.0263	14.8133	14.9294	14.8595	14.48	14.5031	14.5177	14.0976	14.4058	13.9872	13.5332	14.1656	14.0644	13.4923	NA
LVTLLGGR	2	1002242361	14.4998	14.9246	14.9949	14.4664	15.2265	14.717	15.1056	14.9869	15.1159	14.8765	NA	13.7463	14.9762	14.9838	NA	NA	14.3292	NA	NA	13.326	NA	NA	NA	13.274	NA	NA	12.7422	NA	NA	NA	14.4998	14.9246	14.9949	14.4664	15.2265	14.717	15.1056	14.9869	15.1159	14.8765	NA	13.7463	14.9762	14.9838	NA	NA	14.3292
ALPVDVVANAYR	2	1002242479	21.0068	16.7813	16.1298	20.4112	18.7909	18.8812	26.7912	26.2822	26.3451	25.8821	25.3699	26.0965	27.9777	27.3321	28.0432	27.9855	27.8885	28.2636	28.4022	28.3461	28.3014	28.0296	28.1431	28.1089	28.6065	28.7742	28.3006	28.5045	28.7159	28.1131	21.0068	16.7813	16.1298	20.4112	18.7909	18.8812	26.7912	26.2822	26.3451	25.8821	25.3699	26.0965	27.9777	27.3321	28.0432	27.9855	27.8885
ALPVDVVANAYR	3	1002242479	13.6687	NA	9.77203	13.2789	11.9359	12.196	19.447	19.2313	19.0509	18.7832	18.261	18.9754	21.0824	20.4895	21.4321	21.173	20.7685	21.4897	21.9186	21.89	21.9171	21.6688	21.3991	21.5644	21.8895	22.1831	21.8395	22.102	22.3817	21.709	13.6687	NA	9.77203	13.2789	11.9359	12.196	19.447	19.2313	19.0509	18.7832	18.261	18.9754	21.0824	20.4895	21.4321	21.173	20.7685
AQQQQVYGSSIEQHSGQNIFSGFGVEMLSEALGINAVAAK	6	1002242479	NA	NA	NA	NA	NA	NA	NA	NA	NA	15.6252	15.2419	15.9704	NA	NA	NA	NA	NA	NA	12.8596	18.551	18.6701	18.6236	18.2014	NA	10.96	NA	11.3598	12.0003	19.6319	11.2968	NA	NA	NA	NA	NA	NA	NA	NA	NA	15.6252	15.2419	15.9704	NA	NA	NA	NA	NA
EFLLAGNNNR	2	1002242479	20.4657	16.2641	15.8881	19.4156	18.1624	18.4374	26.6104	25.6714	25.8301	25.401	24.9084	25.631	18.32	26.7687	27.5881	18.8507	27.7706	19.6102	27.6856	18.995	27.7089	27.8005	27.5481	27.6341	28.4216	28.0704	28.3908	28.4528	28.1985	28.3245	20.4657	16.2641	15.8881	19.4156	18.1624	18.4374	26.6104	25.6714	25.8301	25.401	24.9084	25.631	18.32	26.7687	27.5881	18.8507	27.7706
EGC[+57]QYIAIK	2	1002242479	19.5999	16.0999	15.2236	19.2227	17.8865	17.8471	25.5138	24.8879	25.021	24.6642	24.0416	24.8524	19.5588	26.0062	19.1069	26.6108	26.3205	26.8697	26.8763	20.4425	26.7621	26.6352	26.5805	26.5992	26.9137	27.1949	26.8001	26.8441	27.2544	26.9737	19.5999	16.0999	15.2236	19.2227	17.8865	17.8471	25.5138	24.8879	25.021	24.6642	24.0416	24.8524	19.5588	26.0062	19.1069	26.6108	26.3205
FDRLQAFEPLR	3	1002242479	NA	NA	NA	NA	NA	NA	14.881	12.9237	NA	NA	NA	NA	NA	NA	16.6703	17.4937	17.399	18.1728	18.6406	16.7653	18.2698	15.8275	13.9915	16.3633	19.0452	14.0922	18.4548	15.2529	NA	19.0635	NA	NA	NA	NA	NA	NA	14.881	12.9237	NA	NA	NA	NA	NA	NA	16.6703	17.4937	17.399
FPILNLIQMSATR	2	1002242479	18.261	13.318	NA	18.6121	16.2203	15.8755	25.2968	24.7693	24.736	24.168	23.5656	24.5196	26.912	26.0301	26.4167	26.8129	25.7948	27.1399	27.2886	27.2145	26.8483	26.5655	26.9991	26.9728	27.369	27.9485	27.2181	27.2926	27.8196	27.0057	18.261	13.318	NA	18.6121	16.2203	15.8755	25.2968	24.7693	24.736	24.168	23.5656	24.5196	26.912	26.0301	26.4167	26.8129	25.7948
FPILNLIQMSATR	3	1002242479	12.7197	NA	NA	12.8385	9.34913	10.3479	20.7234	20.1453	20.1463	19.5506	18.9035	19.9464	22.5179	21.696	22.0783	22.2394	21.1553	22.7498	23.1553	23.1034	22.7553	22.3356	22.693	22.7023	22.9833	23.4532	22.8595	22.9759	23.5802	22.7832	12.7197	NA	NA	12.8385	9.34913	10.3479	20.7234	20.1453	20.1463	19.5506	18.9035	19.9464	22.5179	21.696	22.0783	22.2394	21.1553
FRDEHQKIHQFR	3	1002242479	NA	NA	NA	NA	NA	NA	13.9928	13.7025	11.6729	11.3627	10.473	13.8688	13.1905	13.9403	14.0303	14.5953	13.3136	13.9058	13.2437	15.1341	13.3389	13.5252	13.7124	13.3986	14.5643	14.5513	17.2586	15.8301	16.5469	15.5775	NA	NA	NA	NA	NA	NA	13.9928	13.7025	11.6729	11.3627	10.473	13.8688	13.1905	13.9403	14.0303	14.5953	13.3136
FRDEHQKIHQFR	4	1002242479	NA	NA	NA	NA	NA	NA	13.1016	NA	NA	NA	NA	NA	14.6473	14.7088	15.0744	15.9828	14.3192	15.2393	14.4896	15.8166	13.8727	12.4902	14.3944	NA	15.5589	15.4021	17.7114	16.3757	17.3263	15.6873	NA	NA	NA	NA	NA	NA	13.1016	NA	NA	NA	NA	NA	14.6473	14.7088	15.0744	15.9828	14.3192
GEEHGAFTPR	2	1002242479	16.4541	12.8145	13.2866	16.1436	15.0758	15.5073	23.0917	22.4295	22.7878	22.1822	21.5614	21.914	24.225	23.5071	24.3242	24.5622	24.2892	24.6923	24.7322	24.8594	24.8099	24.4503	24.6537	24.4945	24.8186	25.2083	24.6192	25.0796	25.172	24.737	16.4541	12.8145	13.2866	16.1436	15.0758	15.5073	23.0917	22.4295	22.7878	22.1822	21.5614	21.914	24.225	23.5071	24.3242	24.5622	24.2892
ITSVNSQK	2	1002242479	NA	NA	NA	NA	NA	NA	12.638	11.9698	12.5772	11.6022	9.33011	8.40143	12.9019	12.4569	13.1151	13.9863	12.8944	14.1195	13.2758	14.4878	14.0715	13.382	14.1086	13.6806	13.7517	14.9223	12.8747	14.3547	14.6128	14.3343	NA	NA	NA	NA	NA	NA	12.638	11.9698	12.5772	11.6022	9.33011	8.40143	12.9019	12.4569	13.1151	13.9863	12.8944
LQAFEPLR	2	1002242479	21.1853	17.3153	16.218	20.0721	18.9706	19.1695	15.4269	25.9028	26.2078	25.6084	25.2472	25.819	17.7136	26.8198	21.5042	21.5112	21.7037	27.9425	27.7405	21.5426	27.8057	28.2248	27.795	27.8411	28.4805	28.4863	28.4966	28.7288	28.708	28.6822	21.1853	17.3153	16.218	20.0721	18.9706	19.1695	15.4269	25.9028	26.2078	25.6084	25.2472	25.819	17.7136	26.8198	21.5042	21.5112	21.7037
LQAFEPLRK	2	1002242479	17.4224	14.7104	14.2387	17.6926	16.0209	15.5627	24.182	23.5486	23.5386	22.8533	22.3303	23.3259	25.4849	24.8206	25.3092	25.5629	24.2369	25.7732	25.795	25.8159	25.4484	25.4096	25.613	25.5411	26.3768	26.4791	26.5028	26.6047	26.8296	26.0123	17.4224	14.7104	14.2387	17.6926	16.0209	15.5627	24.182	23.5486	23.5386	22.8533	22.3303	23.3259	25.4849	24.8206	25.3092	25.5629	24.2369
NELFQC[+57]TGTFVIR	2	1002242479	20.0208	15.7827	15.0408	18.8546	17.835	18.0945	25.5933	24.7077	24.8401	24.4221	24.044	24.6836	25.9756	25.7095	26.4637	26.5332	26.7016	26.5862	26.1606	26.4675	26.3653	26.7742	26.5292	26.6193	27.075	26.7081	27.1598	27.0466	26.4903	26.8661	20.0208	15.7827	15.0408	18.8546	17.835	18.0945	25.5933	24.7077	24.8401	24.4221	24.044	24.6836	25.9756	25.7095	26.4637	26.5332	26.7016
NELFQC[+57]TGTFVIR	3	1002242479	14.8858	11.4857	NA	13.6218	12.9288	13.0318	20.7128	19.8295	20.1265	19.6757	19.0807	19.8038	21.3193	21.1673	21.9289	21.8068	21.8272	21.9155	21.8229	22.0097	22.0241	22.3839	21.8969	22.1836	22.5178	22.1312	22.6511	22.5973	22.1351	22.5144	14.8858	11.4857	NA	13.6218	12.9288	13.0318	20.7128	19.8295	20.1265	19.6757	19.0807	19.8038	21.3193	21.1673	21.9289	21.8068	21.8272
NGLQLLKPTLTQQQEQAQAQDQYQQVQYSER	4	1002242479	15.2591	11.6711	13.2421	14.8055	13.1583	13.7387	22.0572	21.2481	20.9995	20.5827	20.0987	21.0255	23.0071	22.4975	22.9336	23.3499	23.0942	23.5451	23.6772	23.6729	23.3965	23.6039	23.2486	23.3624	24.5123	24.5045	24.7484	24.7072	24.8141	24.3117	15.2591	11.6711	13.2421	14.8055	13.1583	13.7387	22.0572	21.2481	20.9995	20.5827	20.0987	21.0255	23.0071	22.4975	22.9336	23.3499	23.0942
NGLQLLKPTLTQQQEQAQAQDQYQQVQYSER	5	1002242479	NA	NA	NA	NA	NA	NA	18.0109	17.3546	16.9768	16.5083	16.2827	17.0092	19.0389	18.4923	18.9578	19.2842	18.827	19.4858	19.8072	19.8488	19.7177	19.9343	19.3601	19.5579	20.6099	20.6456	20.8616	20.8825	21.001	20.5006	NA	NA	NA	NA	NA	NA	18.0109	17.3546	16.9768	16.5083	16.2827	17.0092	19.0389	18.4923	18.9578	19.2842	18.827
NNRGEEHGAFTPR	3	1002242479	NA	NA	NA	NA	NA	NA	14.1602	13.755	14.6499	NA	NA	NA	18.022	15.3062	16.2812	18.0402	13.2493	18.1598	18.7627	18.3231	17.4461	15.7296	17.7524	16.917	18.5058	19.7704	18.5774	19.0662	20.4287	17.7054	NA	NA	NA	NA	NA	NA	14.1602	13.755	14.6499	NA	NA	NA	18.022	15.3062	16.2812	18.0402	13.2493
PGQLLIIPQHYAVLK	2	1002242479	16.7587	13.054	NA	16.5061	14.9416	15.1403	22.7973	22.0566	22.1689	21.8515	21.3546	21.7424	23.4884	22.8548	23.9665	23.8886	24.3524	23.9522	23.8525	23.9385	24.3244	24.1975	23.783	23.8959	24.1154	24.4243	23.9052	24.0269	24.0552	24.2657	16.7587	13.054	NA	16.5061	14.9416	15.1403	22.7973	22.0566	22.1689	21.8515	21.3546	21.7424	23.4884	22.8548	23.9665	23.8886	24.3524
PTLTQQQEQAQAQDQYQQVQYSER	3	1002242479	13.8141	NA	NA	13.0291	12.7477	10.1448	19.4806	18.4722	18.6909	18.6927	18.1791	18.3979	19.5652	19.5034	20.3452	20.4376	21.0446	20.5206	20.3817	20.3138	20.3957	20.8185	19.9234	20.3846	20.9167	20.6962	21.0768	20.9601	20.6089	21.4107	13.8141	NA	NA	13.0291	12.7477	10.1448	19.4806	18.4722	18.6909	18.6927	18.1791	18.3979	19.5652	19.5034	20.3452	20.4376	21.0446
QKEFLLAGNNNR	2	1002242479	14.6521	11.8888	NA	15.7352	13.55	NA	23.0961	22.5139	22.3118	21.6204	20.8964	22.2272	24.5832	23.9568	24.2092	24.5477	22.4189	25.0778	25.2429	25.0318	24.3734	24.3217	24.8812	24.6361	25.7413	26.0805	25.9187	26.0412	26.33	25.1595	14.6521	11.8888	NA	15.7352	13.55	NA	23.0961	22.5139	22.3118	21.6204	20.8964	22.2272	24.5832	23.9568	24.2092	24.5477	22.4189
QKEFLLAGNNNR	3	1002242479	NA	NA	NA	15.0425	NA	NA	22.7942	22.12	21.9323	21.4716	20.4983	21.9003	24.248	23.4954	23.868	24.1877	21.9441	24.573	24.9042	24.5498	23.8845	23.8146	24.186	24.1358	25.2837	25.5941	25.611	25.6337	25.8921	24.7423	NA	NA	NA	15.0425	NA	NA	22.7942	22.12	21.9323	21.4716	20.4983	21.9003	24.248	23.4954	23.868	24.1877	21.9441
SEAGVTEYFDEK	2	1002242479	18.7019	14.4141	13.1774	17.6219	16.5854	16.7579	24.9339	24.0027	24.1852	23.8096	23.3325	24.0085	24.9232	24.5694	25.354	25.7348	25.7757	25.8581	25.4526	25.5486	25.5139	25.9851	25.4761	25.6255	26.2475	25.9468	26.5107	26.3594	26.1869	26.3458	18.7019	14.4141	13.1774	17.6219	16.5854	16.7579	24.9339	24.0027	24.1852	23.8096	23.3325	24.0085	24.9232	24.5694	25.354	25.7348	25.7757
SEAGVTEYFDEKNELFQC[+57]TGTFVIR	3	1002242479	16.4314	13.6938	12.8268	16.42	15.0943	15.752	22.8181	22.3363	22.4556	21.9118	21.6791	22.2898	23.9139	23.4046	23.7443	24.083	23.5865	24.1408	24.4244	24.2005	24.0205	23.9878	24.0199	23.9752	24.9447	25.0879	24.8204	24.9773	24.873	24.4308	16.4314	13.6938	12.8268	16.42	15.0943	15.752	22.8181	22.3363	22.4556	21.9118	21.6791	22.2898	23.9139	23.4046	23.7443	24.083	23.5865
SEAGVTEYFDEKNELFQC[+57]TGTFVIR	4	1002242479	14.1081	NA	NA	13.8495	11.6592	13.2978	20.364	19.8843	19.8011	19.2916	19.221	19.6391	21.6223	21.1814	21.3763	21.6567	21.1427	21.7668	22.0798	21.9256	21.6769	21.677	21.5782	21.5377	22.4487	22.7329	22.3785	22.5689	22.5595	22.0825	14.1081	NA	NA	13.8495	11.6592	13.2978	20.364	19.8843	19.8011	19.2916	19.221	19.6391	21.6223	21.1814	21.3763	21.6567	21.1427
TNANAFVSHLAGK	2	1002242479	NA	NA	NA	NA	NA	NA	22.376	21.8755	21.7991	21.3456	20.6553	21.6206	23.5376	22.8987	23.6247	23.701	23.2068	23.9226	24.0083	24.0933	23.993	23.7276	23.929	23.8542	24.2607	24.5542	23.9954	24.1668	24.6457	24.0049	NA	NA	NA	NA	NA	NA	22.376	21.8755	21.7991	21.3456	20.6553	21.6206	23.5376	22.8987	23.6247	23.701	23.2068
TNANAFVSHLAGK	3	1002242479	17.3265	NA	NA	16.6864	NA	NA	23.0811	22.6114	22.6338	22.1512	21.4873	22.526	24.327	23.5947	24.1434	24.4263	23.9423	24.6581	24.61	17.9522	24.4984	24.341	24.4589	24.3789	24.7613	25.2139	24.6045	24.7009	25.2444	24.641	17.3265	NA	NA	16.6864	NA	NA	23.0811	22.6114	22.6338	22.1512	21.4873	22.526	24.327	23.5947	24.1434	24.4263	23.9423
TVFDGVLR	2	1002242479	NA	14.4529	NA	16.2186	NA	NA	19.5656	18.859	19.5589	19.7777	18.8324	19.1485	20.3294	19.1595	20.6366	20.8809	21.0983	21.0808	21.154	20.9445	21.5525	21.4756	20.9264	21.0014	20.6396	21.8177	19.8505	19.8757	19.1889	20.3861	NA	14.4529	NA	16.2186	NA	NA	19.5656	18.859	19.5589	19.7777	18.8324	19.1485	20.3294	19.1595	20.6366	20.8809	21.0983
TVFDGVLRPGQLLIIPQHYAVLK	3	1002242479	16.773	13.5954	NA	16.9808	15.2141	14.9511	23.4017	22.8491	22.816	22.3252	21.6549	22.5808	24.2362	24.2626	24.7936	25.1828	24.3058	25.3195	25.4442	25.467	25.1167	24.9654	25.1515	25.1689	25.679	26.199	25.6378	25.7906	25.7227	25.5091	16.773	13.5954	NA	16.9808	15.2141	14.9511	23.4017	22.8491	22.816	22.3252	21.6549	22.5808	24.2362	24.2626	24.7936	25.1828	24.3058
VIQPQGLLVPR	2	1002242479	20.2006	16.5767	15.7053	19.7747	18.2046	18.2443	26.4038	25.7169	25.7082	25.1999	24.7032	25.6374	17.708	26.9479	27.4552	17.9694	27.1229	18.3248	27.617	18.1044	27.5313	27.5539	27.5772	17.8182	28.2018	28.1401	28.2286	28.2262	28.3245	27.7574	20.2006	16.5767	15.7053	19.7747	18.2046	18.2443	26.4038	25.7169	25.7082	25.1999	24.7032	25.6374	17.708	26.9479	27.4552	17.9694	27.1229
VIQPQGLLVPR	3	1002242479	15.0917	12.8439	11.1323	15.0434	11.6531	9.94843	21.3878	20.5654	20.8409	20.188	19.6966	20.5262	22.6661	22.0333	22.7524	22.6417	22.1369	23.0226	23.0903	23.189	23.1218	23.2823	23.0784	23.0915	23.613	23.709	23.6329	23.8288	24.1011	23.5808	15.0917	12.8439	11.1323	15.0434	11.6531	9.94843	21.3878	20.5654	20.8409	20.188	19.6966	20.5262	22.6661	22.0333	22.7524	22.6417	22.1369
VQVVSNFGK	2	1002242479	19.0003	15.2498	10.4551	18.4855	17.0164	17.288	24.8541	24.2781	24.4557	23.9905	23.5194	24.1558	25.7778	25.1252	25.7359	25.9594	25.7973	26.2177	26.1508	26.236	25.9934	25.9366	25.9766	25.7643	26.1484	26.6761	26.1386	26.0484	26.5973	26.152	19.0003	15.2498	10.4551	18.4855	17.0164	17.288	24.8541	24.2781	24.4557	23.9905	23.5194	24.1558	25.7778	25.1252	25.7359	25.9594	25.7973
YTNIPGVVYIIQGR	2	1002242479	20.6965	16.9884	16.0806	20.1362	18.5532	18.7365	27.0374	26.316	26.4527	25.8443	25.4437	26.2798	28.0027	27.4234	28.0824	28.1367	27.7422	28.3279	28.353	28.2921	28.0875	28.1889	28.2698	28.233	29.0369	28.9786	28.9615	28.9823	29.0369	28.4006	20.6965	16.9884	16.0806	20.1362	18.5532	18.7365	27.0374	26.316	26.4527	25.8443	25.4437	26.2798	28.0027	27.4234	28.0824	28.1367	27.7422
YTNIPGVVYIIQGR	3	1002242479	17.6844	14.1019	13.1653	17.1081	15.4515	15.8928	23.8834	23.2803	23.2395	22.8441	22.3754	23.1199	24.868	24.3843	24.9512	25.2001	24.6484	25.3565	25.3385	25.3509	25.0803	25.1681	25.0735	25.1159	25.8821	25.7596	25.9432	25.9981	26.1099	25.5392	17.6844	14.1019	13.1653	17.1081	15.4515	15.8928	23.8834	23.2803	23.2395	22.8441	22.3754	23.1199	24.868	24.3843	24.9512	25.2001	24.6484
LIGGSSEGGAAVFK	2	1002242511	NA	15.1218	15.1918	15.08	15.0034	NA	15.0955	15.179	15.1241	15.248	15.2348	15.091	14.6958	14.6398	14.9034	14.3385	14.5377	14.7001	14.5239	14.7564	14.7622	NA	14.5716	14.4519	14.2266	14.1337	14.0435	13.8959	NA	NA	NA	15.1218	15.1918	15.08	15.0034	NA	15.0955	15.179	15.1241	15.248	15.2348	15.091	14.6958	14.6398	14.9034	14.3385	14.5377
VVMLFC[+57]GLGNIR	2	1002242511	NA	NA	13.137	14.0479	NA	NA	13.757	14.4525	13.8969	13.3774	13.1803	14.1661	14.6247	14.3601	14.0462	13.6513	NA	14.0614	14.0559	14.1731	13.7111	12.8044	14.0239	13.5647	13.8243	13.8394	13.6035	13.461	13.7195	NA	NA	NA	13.137	14.0479	NA	NA	13.757	14.4525	13.8969	13.3774	13.1803	14.1661	14.6247	14.3601	14.0462	13.6513	NA
YSNSFDVFVR	2	1002242511	14.5527	14.5194	14.6309	14.552	14.0025	NA	14.0687	14.2214	14.1012	14.2988	14.5825	14.6477	13.9514	13.8262	12.5189	NA	NA	11.5969	NA	13.2707	NA	NA	NA	13.0523	NA	NA	NA	NA	NA	NA	14.5527	14.5194	14.6309	14.552	14.0025	NA	14.0687	14.2214	14.1012	14.2988	14.5825	14.6477	13.9514	13.8262	12.5189	NA	NA
QNVGGQVLGYFH	2	1002242521	16.169	16.1511	15.9503	15.9515	15.9098	15.8163	15.5366	15.6296	15.7311	15.506	15.1628	15.0549	NA	14.3413	NA	NA	NA	NA	NA	15.7883	NA	NA	NA	13.5885	NA	NA	NA	NA	NA	12.717	16.169	16.1511	15.9503	15.9515	15.9098	15.8163	15.5366	15.6296	15.7311	15.506	15.1628	15.0549	NA	14.3413	NA	NA	NA
LSAAAAAAAGVVGGR	2	1002242631	14.8656	14.7134	14.8344	15.361	15.0718	14.9882	14.5605	14.4642	14.5178	14.6084	14.0908	14.3304	13.9406	14.1218	13.8454	13.7047	13.8408	13.541	NA	13.4224	13.8972	13.3252	13.7977	13.4344	NA	12.5517	12.6691	11.1669	9.75188	12.1171	14.8656	14.7134	14.8344	15.361	15.0718	14.9882	14.5605	14.4642	14.5178	14.6084	14.0908	14.3304	13.9406	14.1218	13.8454	13.7047	13.8408
AVAEQFHFK	2	1002242694	NA	NA	NA	NA	NA	NA	NA	11.3334	NA	NA	NA	NA	NA	NA	NA	NA	NA	NA	NA	NA	NA	NA	NA	NA	NA	NA	NA	NA	NA	NA	NA	NA	NA	NA	NA	NA	NA	11.3334	NA	NA	NA	NA	NA	NA	NA	NA	NA
NFSSVELSIR	2	1002242694	14.5762	NA	NA	NA	8.80957	NA	NA	NA	NA	NA	NA	NA	11.4991	NA	NA	NA	NA	NA	NA	NA	NA	NA	NA	NA	17.4754	NA	NA	NA	NA	NA	14.5762	NA	NA	NA	8.80957	NA	NA	NA	NA	NA	NA	NA	11.4991	NA	NA	NA	NA
QLFDGVAGLYR	2	1002242694	14.7573	15.1109	15.0875	14.8038	14.9179	14.7551	14.5122	15.1768	14.684	14.5413	14.7026	14.7696	NA	NA	NA	14.4029	NA	14.3635	NA	13.7923	12.9275	12.9709	14.1332	14.1475	NA	14.0051	NA	NA	11.6914	13.8783	14.7573	15.1109	15.0875	14.8038	14.9179	14.7551	14.5122	15.1768	14.684	14.5413	14.7026	14.7696	NA	NA	NA	14.4029	NA
SSLAFNESNMLILSAR	2	1002242694	12.9227	12.9866	13.2669	13.2401	13.0182	12.8708	13.4749	13.1722	13.4856	13.2023	12.5344	12.9907	12.2528	12.7577	12.6843	NA	NA	12.9457	12.526	13.2641	12.5908	12.1289	12.5275	12.9844	12.7595	12.3955	NA	12.3692	NA	12.4182	12.9227	12.9866	13.2669	13.2401	13.0182	12.8708	13.4749	13.1722	13.4856	13.2023	12.5344	12.9907	12.2528	12.7577	12.6843	NA	NA
NHQILFDVDEQHTENVNLGNVKR	5	1002242740	NA	NA	NA	NA	NA	10.0943	NA	NA	11.8824	NA	NA	NA	14.4122	13.0412	13.596	15.0076	NA	15.4727	15.4196	14.9605	14.2022	14.7437	14.8839	15.1032	15.7833	16.1216	15.3726	15.3828	16.0508	14.6298	NA	NA	NA	NA	NA	10.0943	NA	NA	11.8824	NA	NA	NA	14.4122	13.0412	13.596	15.0076	NA
LATLSFSSDSLR	2	1002242755	15.3323	15.4112	15.5584	15.304	15.35	15.5272	15.3523	15.4965	15.4082	15.322	15.27	15.171	14.7217	15.1285	16.6545	14.432	14.0495	14.6792	14.7468	14.5649	14.8757	14.4536	14.3827	14.4409	14.2711	14.3087	14.4465	13.9994	13.1231	14.1906	15.3323	15.4112	15.5584	15.304	15.35	15.5272	15.3523	15.4965	15.4082	15.322	15.27	15.171	14.7217	15.1285	16.6545	14.432	14.0495
VISFETGK	2	1002242755	15.886	16.0689	16.1093	15.5402	15.7209	16.1709	15.5661	15.7911	16.0554	15.3745	15.1251	15.676	14.9406	15.1783	NA	14.1088	14.3305	NA	14.441	14.6612	15.0228	NA	NA	14.29	14.4676	NA	14.26	NA	NA	14.0794	15.886	16.0689	16.1093	15.5402	15.7209	16.1709	15.5661	15.7911	16.0554	15.3745	15.1251	15.676	14.9406	15.1783	NA	14.1088	14.3305
VSVSDGTVTIVAK	2	1002242755	15.0351	14.726	14.8738	15.0776	14.8628	15.041	14.6163	14.6357	14.775	14.684	14.7594	14.543	14.2822	14.397	14.3936	14.0036	14.1948	13.9067	14.297	14.2548	14.3734	13.8968	14.3774	14.2122	13.7793	13.708	13.7123	13.7003	13.0122	13.5791	15.0351	14.726	14.8738	15.0776	14.8628	15.041	14.6163	14.6357	14.775	14.684	14.7594	14.543	14.2822	14.397	14.3936	14.0036	14.1948
VSVSDGTVTIVAK	3	1002242755	14.7382	NA	18.9185	NA	13.7576	14.7411	NA	NA	18.7448	NA	NA	NA	14.7115	17.0037	16.7236	NA	NA	NA	14.8545	NA	14.5381	13.1082	NA	NA	12.9776	NA	NA	NA	NA	17.9653	14.7382	NA	18.9185	NA	13.7576	14.7411	NA	NA	18.7448	NA	NA	NA	14.7115	17.0037	16.7236	NA	NA
NWPPFFPIIHHDIANEIPANAQK	4	1002242989	14.875	13.4691	12.9197	15.9005	14.391	15.5143	14.9681	13.1576	15.0566	15.1956	14.1005	14.2698	15.2299	15.3336	15.0871	15.1995	15.3856	14.9986	14.7827	12.5501	14.7194	15.0418	14.7355	14.8239	14.8307	13.7216	14.2398	13.1998	NA	14.7657	14.875	13.4691	12.9197	15.9005	14.391	15.5143	14.9681	13.1576	15.0566	15.1956	14.1005	14.2698	15.2299	15.3336	15.0871	15.1995	15.3856
LALLMAPVETLDPAPEFVK	3	1002243345	13.9391	13.5479	13.4655	13.7701	13.7303	13.9325	16.313	16.0256	16.125	15.5688	14.7424	15.2086	14.247	13.9137	13.2757	13.1098	14.5993	NA	14.1641	NA	NA	NA	14.4702	NA	NA	14.4017	15.1947	NA	12.2145	NA	13.9391	13.5479	13.4655	13.7701	13.7303	13.9325	16.313	16.0256	16.125	15.5688	14.7424	15.2086	14.247	13.9137	13.2757	13.1098	14.5993
LIPDGATHVTTK	2	1002243409	NA	NA	12.0506	NA	NA	NA	NA	NA	12.5993	12.2367	12.6974	12.2533	13.0024	13.0765	13.3342	13.1294	13.1991	13.2809	12.9121	13.4253	13.1406	13.1782	13.2907	13.2179	13.0816	NA	12.4991	NA	NA	NA	NA	NA	12.0506	NA	NA	NA	NA	NA	12.5993	12.2367	12.6974	12.2533	13.0024	13.0765	13.3342	13.1294	13.1991
LIPDGATHVTTK	3	1002243409	NA	NA	NA	NA	NA	NA	NA	14.1875	NA	NA	10.7704	NA	NA	NA	NA	NA	NA	NA	NA	NA	NA	NA	NA	NA	NA	NA	NA	NA	NA	NA	NA	NA	NA	NA	NA	NA	NA	14.1875	NA	NA	10.7704	NA	NA	NA	NA	NA	NA
ELEVYASQVVHLGGGK	2	1002243414	13.1723	NA	NA	NA	12.6345	12.8902	12.3863	13.0347	13.1844	12.8352	13.0578	12.491	13.1523	12.8847	13.1038	NA	12.8302	NA	12.8838	NA	12.9162	NA	NA	NA	12.4238	NA	NA	NA	NA	NA	13.1723	NA	NA	NA	12.6345	12.8902	12.3863	13.0347	13.1844	12.8352	13.0578	12.491	13.1523	12.8847	13.1038	NA	12.8302
ELEVYASQVVHLGGGK	3	1002243414	9.36888	NA	12.2578	NA	12.1304	12.3438	13.0809	12.7148	12.9922	NA	NA	11.9703	12.1083	NA	NA	NA	NA	NA	12.055	NA	12.0453	NA	NA	NA	NA	NA	NA	NA	NA	NA	9.36888	NA	12.2578	NA	12.1304	12.3438	13.0809	12.7148	12.9922	NA	NA	11.9703	12.1083	NA	NA	NA	NA
FLYIADHC[+57]FTGPSLSHR	4	1002243414	13.5231	14.8426	15.3392	13.2061	14.8315	14.6991	14.1167	13.6343	13.847	14.4157	NA	14.348	NA	NA	12.9254	12.6691	12.4989	12.083	13.1001	12.6701	12.6879	12.2944	12.8928	NA	12.9282	12.8342	13.029	12.4847	NA	12.7367	13.5231	14.8426	15.3392	13.2061	14.8315	14.6991	14.1167	13.6343	13.847	14.4157	NA	14.348	NA	NA	12.9254	12.6691	12.4989
TLPALAAPK	2	1002243414	16.9427	16.698	16.5575	16.7056	16.3077	16.6856	16.5198	16.588	16.7551	16.1724	NA	16.3263	16.168	15.5663	16.021	15.7124	NA	15.5881	14.5706	NA	15.1154	NA	NA	NA	NA	NA	NA	NA	NA	NA	16.9427	16.698	16.5575	16.7056	16.3077	16.6856	16.5198	16.588	16.7551	16.1724	NA	16.3263	16.168	15.5663	16.021	15.7124	NA
SHALVHLSALPEGTVVDSR	2	1002243459	NA	NA	NA	NA	NA	NA	11.9652	11.71	10.2443	10.4586	NA	10.9209	13.1261	13.18	13.3328	13.31	13.4774	13.0378	13.4289	13.3419	12.9673	13.2207	13.3069	13.3189	13.4978	12.9044	13.3512	12.4616	12.349	13.2484	NA	NA	NA	NA	NA	NA	11.9652	11.71	10.2443	10.4586	NA	10.9209	13.1261	13.18	13.3328	13.31	13.4774
SHALVHLSALPEGTVVDSR	3	1002243459	NA	NA	NA	NA	NA	NA	12.9516	NA	12.6207	NA	13.0673	13.1761	15.8033	14.6966	15.5022	16.1609	15.7969	14.8386	16.889	15.04	16.3638	16.1478	15.0282	15.1824	16.4423	NA	16.0705	NA	NA	NA	NA	NA	NA	NA	NA	NA	12.9516	NA	12.6207	NA	13.0673	13.1761	15.8033	14.6966	15.5022	16.1609	15.7969
TFNLAC[+57]IDHR	3	1002243459	NA	NA	NA	NA	NA	NA	NA	NA	NA	NA	NA	NA	8.97353	NA	NA	10.0985	NA	NA	NA	NA	NA	9.95194	9.82168	9.66006	NA	NA	NA	NA	NA	NA	NA	NA	NA	NA	NA	NA	NA	NA	NA	NA	NA	NA	8.97353	NA	NA	10.0985	NA
ALQMVPGVK	2	1002243877	NA	14.1391	NA	NA	NA	NA	NA	11.5485	10.2644	NA	NA	NA	NA	NA	NA	NA	NA	NA	NA	NA	NA	NA	NA	NA	NA	NA	NA	NA	NA	NA	NA	14.1391	NA	NA	NA	NA	NA	11.5485	10.2644	NA	NA	NA	NA	NA	NA	NA	NA
VHFDPNITSR	2	1002243877	12.7599	12.2413	13.2679	13.0737	13.4857	12.9342	13.5806	13.4964	13.7039	12.9032	13.3898	12.9112	13.7925	13.2581	13.7841	13.7268	13.0514	14.0983	13.5338	13.6626	13.542	13.7686	13.716	13.841	14.0267	13.1941	13.9676	13.5128	NA	NA	12.7599	12.2413	13.2679	13.0737	13.4857	12.9342	13.5806	13.4964	13.7039	12.9032	13.3898	12.9112	13.7925	13.2581	13.7841	13.7268	13.0514
DATM[+16]PAFFSDVFR	2	1002244087	12.4489	NA	NA	12.4929	NA	NA	12.4172	14.0855	13.3885	13.7984	13.7639	14.389	12.3789	NA	NA	14.3725	13.7405	NA	NA	NA	13.1362	13.4895	13.1347	14.0465	NA	NA	NA	NA	NA	NA	12.4489	NA	NA	12.4929	NA	NA	12.4172	14.0855	13.3885	13.7984	13.7639	14.389	12.3789	NA	NA	14.3725	13.7405
DATMPAFFSDVFR	2	1002244087	17.3577	17.0039	16.9147	17.3066	17.2343	17.2089	18.0957	18.4486	18.7956	19.1999	19.0219	18.8435	18.5826	18.5096	18.7088	18.2269	18.6825	18.7414	18.3998	18.6367	18.6951	19.246	19.4776	19.9148	17.7278	17.4328	17.7037	17.013	17.8174	18.1557	17.3577	17.0039	16.9147	17.3066	17.2343	17.2089	18.0957	18.4486	18.7956	19.1999	19.0219	18.8435	18.5826	18.5096	18.7088	18.2269	18.6825
DPFSAPQSLGR	2	1002244087	17.0249	16.6239	16.3901	17.1949	16.8771	16.9787	17.8076	18.1827	18.5939	18.8727	18.9432	18.7602	18.5333	18.4138	18.3966	18.3112	18.7823	18.7921	18.5983	18.7674	18.6161	19.3911	19.4738	19.8854	17.9247	17.8229	17.9564	16.969	17.7291	18.4385	17.0249	16.6239	16.3901	17.1949	16.8771	16.9787	17.8076	18.1827	18.5939	18.8727	18.9432	18.7602	18.5333	18.4138	18.3966	18.3112	18.7823
LLSLMDDLATPAGR	2	1002244087	17.98	17.571	17.2212	17.9052	17.8601	17.9009	18.6386	18.9364	19.3886	19.6557	19.5185	19.3777	19.069	18.8865	19.1053	18.9843	19.4948	19.4707	19.0353	19.1112	19.1948	19.9352	19.9888	20.4916	18.4059	18.1464	18.4514	17.5149	18.2124	18.8905	17.98	17.571	17.2212	17.9052	17.8601	17.9009	18.6386	18.9364	19.3886	19.6557	19.5185	19.3777	19.069	18.8865	19.1053	18.9843	19.4948
VWAEQNSLVIK	2	1002244087	18.3765	18.391	18.7762	18.3358	18.5058	18.5014	17.9125	18.3617	18.7277	19.0077	18.6506	18.5433	18.0681	17.6969	17.8857	17.7189	18.0638	18.4625	18.0371	18.039	18.1662	18.8281	18.9866	19.4646	17.3272	17.1567	17.4188	16.4973	17.0069	17.6269	18.3765	18.391	18.7762	18.3358	18.5058	18.5014	17.9125	18.3617	18.7277	19.0077	18.6506	18.5433	18.0681	17.6969	17.8857	17.7189	18.0638
APYSSVITHGFVLDEK	3	1002244111	13.0314	13.3733	14.0163	13.3677	13.3334	13.6322	12.4675	12.9176	NA	13.2653	12.4104	12.9503	14.1308	13.7506	NA	13.601	NA	NA	NA	NA	NA	NA	NA	NA	NA	NA	NA	NA	NA	11.4638	13.0314	13.3733	14.0163	13.3677	13.3334	13.6322	12.4675	12.9176	NA	13.2653	12.4104	12.9503	14.1308	13.7506	NA	13.601	NA
ETLNALTPIK	2	1002244111	16.3611	16.3343	16.0064	16.3246	15.8817	16.2801	13.2745	NA	NA	12.1819	13.8804	NA	NA	NA	NA	NA	NA	NA	NA	NA	NA	NA	NA	NA	NA	NA	NA	NA	NA	NA	16.3611	16.3343	16.0064	16.3246	15.8817	16.2801	13.2745	NA	NA	12.1819	13.8804	NA	NA	NA	NA	NA	NA
FLLSNLHDWKPENSVR	3	1002244111	15.1413	13.9977	NA	15.04	15.1172	14.0244	NA	NA	NA	NA	NA	NA	NA	NA	NA	17.3939	NA	NA	NA	NA	NA	NA	NA	NA	NA	17.2244	17.6192	NA	NA	NA	15.1413	13.9977	NA	15.04	15.1172	14.0244	NA	NA	NA	NA	NA	NA	NA	NA	NA	17.3939	NA
IVAMTSSR	2	1002244111	14.4792	14.6427	14.9491	14.2366	14.5735	13.9703	NA	13.8716	13.5711	NA	13.0319	NA	NA	13.182	NA	12.959	NA	12.7253	NA	12.4955	NA	NA	12.616	NA	NA	NA	NA	NA	NA	NA	14.4792	14.6427	14.9491	14.2366	14.5735	13.9703	NA	13.8716	13.5711	NA	13.0319	NA	NA	13.182	NA	12.959	NA
IYQILQR	2	1002244111	15.8219	15.82	15.7917	15.6381	15.7796	15.5485	14.9421	14.8469	15.0955	14.8165	14.689	15.1628	14.4341	14.1058	NA	13.5022	NA	NA	13.8177	13.1355	NA	12.6188	NA	NA	NA	NA	NA	NA	NA	NA	15.8219	15.82	15.7917	15.6381	15.7796	15.5485	14.9421	14.8469	15.0955	14.8165	14.689	15.1628	14.4341	14.1058	NA	13.5022	NA
GAAAAAAAAAASR	2	1002244179	14.8214	14.9921	15.0168	14.61	14.8719	14.8057	13.5099	14.2315	13.9233	14.4537	14.4942	14.3767	13.1475	13.4573	13.3495	NA	12.2249	12.1229	NA	NA	NA	NA	12.0545	12.1384	NA	NA	NA	NA	NA	NA	14.8214	14.9921	15.0168	14.61	14.8719	14.8057	13.5099	14.2315	13.9233	14.4537	14.4942	14.3767	13.1475	13.4573	13.3495	NA	12.2249
ISGQEFSSGSLFK	2	1002244179	14.5789	13.9563	NA	14.6415	13.7995	NA	13.0738	13.1481	12.5578	NA	NA	12.6372	NA	NA	NA	NA	NA	NA	NA	NA	NA	NA	NA	NA	NA	NA	NA	NA	NA	NA	14.5789	13.9563	NA	14.6415	13.7995	NA	13.0738	13.1481	12.5578	NA	NA	12.6372	NA	NA	NA	NA	NA
TVLDIEC[+57]GFGTLGAHLFQR	3	1002244179	13.9421	14.1572	14.3091	14.0801	14.0333	13.8097	13.244	13.5514	13.7838	13.7806	13.5698	13.6356	11.8675	12.8214	11.7389	NA	10.6711	11.4024	NA	NA	NA	NA	NA	NA	NA	NA	NA	NA	NA	NA	13.9421	14.1572	14.3091	14.0801	14.0333	13.8097	13.244	13.5514	13.7838	13.7806	13.5698	13.6356	11.8675	12.8214	11.7389	NA	10.6711
DEVWFLQFSNNGK	2	1002244183	14.3398	14.2521	14.3667	13.8352	NA	14.2902	12.4157	14.0348	NA	14.2325	12.9844	14.2109	NA	NA	NA	NA	NA	NA	NA	NA	NA	NA	13.301	NA	NA	NA	NA	NA	NA	NA	14.3398	14.2521	14.3667	13.8352	NA	14.2902	12.4157	14.0348	NA	14.2325	12.9844	14.2109	NA	NA	NA	NA	NA
LENLLEQALTVQR	2	1002244183	14.5225	14.2696	14.3599	14.0981	14.3774	14.2432	14.2364	14.2692	14.1621	14.2226	14.2454	14.2127	13.065	NA	NA	12.0473	14.4979	13.3005	NA	12.9002	12.708	12.7943	12.8778	12.5271	12.7387	12.464	12.3454	NA	12.3768	12.7751	14.5225	14.2696	14.3599	14.0981	14.3774	14.2432	14.2364	14.2692	14.1621	14.2226	14.2454	14.2127	13.065	NA	NA	12.0473	14.4979
LIISMNR	2	1002244183	15.1613	15.3292	15.1811	15.3247	15.1267	14.3938	15.2785	15.1497	15.2832	15.2785	15.2877	15.3001	15.2965	NA	14.9296	14.7753	14.3614	14.8852	15.1543	14.9115	15.2021	13.8045	NA	14.6796	14.7112	14.5433	14.9113	14.2246	NA	14.4251	15.1613	15.3292	15.1811	15.3247	15.1267	14.3938	15.2785	15.1497	15.2832	15.2785	15.2877	15.3001	15.2965	NA	14.9296	14.7753	14.3614
RLENLLEQALTVQR	3	1002244183	14.1838	14.5274	14.3854	14.4355	14.3647	14.1973	14.6482	14.6537	14.8593	14.6533	14.3866	14.4533	14.4174	14.2941	13.8859	13.1931	12.9825	NA	13.6396	13.6554	NA	NA	NA	NA	12.464	13.0781	11.6653	NA	NA	13.2391	14.1838	14.5274	14.3854	14.4355	14.3647	14.1973	14.6482	14.6537	14.8593	14.6533	14.3866	14.4533	14.4174	14.2941	13.8859	13.1931	12.9825
PFFEGWYFK	2	1002244223	17.3457	17.4551	17.4675	17.3153	17.2855	17.3107	16.9451	17.1015	17.0407	16.9912	17.2266	16.9115	16.7769	17.0465	16.9501	16.5079	16.6266	16.4688	16.4444	16.4632	16.3981	16.1909	16.4972	16.4604	16.1404	16.0508	16.011	15.6812	15.5293	15.9148	17.3457	17.4551	17.4675	17.3153	17.2855	17.3107	16.9451	17.1015	17.0407	16.9912	17.2266	16.9115	16.7769	17.0465	16.9501	16.5079	16.6266
SNNFWGSR	2	1002244223	16.5197	16.6298	16.1158	16.3706	16.4062	16.4245	14.9724	15.407	15.8156	16.1175	16.6373	16.4805	16.2437	16.2155	16.093	14.7227	NA	NA	15.8219	NA	14.294	NA	16.3828	14.5599	15.4024	NA	NA	12.9536	15.836	16.0315	16.5197	16.6298	16.1158	16.3706	16.4062	16.4245	14.9724	15.407	15.8156	16.1175	16.6373	16.4805	16.2437	16.2155	16.093	14.7227	NA
YVPNVQTAR	2	1002244223	16.7628	16.8763	17.1253	16.7108	16.4659	16.7957	16.8386	16.6005	16.4876	16.8982	16.4283	16.4043	16.5999	16.4917	NA	NA	16.2997	NA	16.2374	14.0617	15.6607	15.3882	NA	NA	NA	NA	13.5268	13.2553	NA	NA	16.7628	16.8763	17.1253	16.7108	16.4659	16.7957	16.8386	16.6005	16.4876	16.8982	16.4283	16.4043	16.5999	16.4917	NA	NA	16.2997
KSPALAALADGNR	2	1002244395	NA	14.5558	14.0688	13.9735	13.0513	14.1426	12.82	NA	12.8286	13.4836	13.1184	NA	NA	13.2865	NA	NA	NA	13.0956	14.1654	13.9502	13.7589	13.2608	13.3242	13.4662	13.4502	14.1107	13.0278	NA	13.4517	NA	NA	14.5558	14.0688	13.9735	13.0513	14.1426	12.82	NA	12.8286	13.4836	13.1184	NA	NA	13.2865	NA	NA	NA
KSPALAALADGNR	3	1002244395	NA	NA	14.0368	NA	NA	NA	NA	13.0656	NA	NA	NA	NA	NA	NA	NA	NA	NA	NA	NA	NA	NA	NA	NA	NA	NA	NA	NA	NA	NA	NA	NA	NA	14.0368	NA	NA	NA	NA	13.0656	NA	NA	NA	NA	NA	NA	NA	NA	NA
LQEFLGR	2	1002244395	16.6585	17.0319	16.53	16.2741	16.2701	16.6268	15.2548	15.9718	15.307	15.6852	16.204	15.2588	15.7583	15.1333	15.2607	14.502	16.0759	15.1621	15.853	15.7112	16.1675	14.8142	14.7349	15.0534	14.8481	15.7443	15.0022	14.6332	14.7726	14.5064	16.6585	17.0319	16.53	16.2741	16.2701	16.6268	15.2548	15.9718	15.307	15.6852	16.204	15.2588	15.7583	15.1333	15.2607	14.502	16.0759
LVNYFADQFNK	2	1002244395	17.2064	17.2573	17.17	16.8758	17.0697	17.5716	16.0141	16.5047	15.955	16.2178	16.687	15.7487	16.1134	15.4514	15.3512	14.8075	16.672	15.5371	16.2611	16.1171	16.6291	15.2174	15.3328	15.6634	15.7226	15.8984	15.4258	14.9117	15.3479	15.066	17.2064	17.2573	17.17	16.8758	17.0697	17.5716	16.0141	16.5047	15.955	16.2178	16.687	15.7487	16.1134	15.4514	15.3512	14.8075	16.672
LVNYFADQFNK	3	1002244395	NA	11.513	NA	NA	NA	10.9653	NA	NA	NA	NA	NA	NA	NA	NA	NA	NA	NA	NA	NA	NA	NA	NA	NA	NA	NA	NA	NA	NA	NA	NA	NA	11.513	NA	NA	NA	10.9653	NA	NA	NA	NA	NA	NA	NA	NA	NA	NA	NA
LYLAELQK	2	1002244395	16.8752	17.3064	16.9579	16.4608	16.4447	17.2712	NA	NA	NA	NA	14.8163	NA	NA	NA	NA	NA	NA	NA	NA	NA	NA	NA	NA	NA	NA	NA	NA	NA	NA	NA	16.8752	17.3064	16.9579	16.4608	16.4447	17.2712	NA	NA	NA	NA	14.8163	NA	NA	NA	NA	NA	NA
MAGAGSILSK	2	1002244395	16.312	16.7407	16.2067	15.7052	15.8657	16.4933	15.2226	15.9988	15.128	15.3752	15.9023	15.1947	16.5124	16.2446	15.7018	16.0146	16.9636	15.09	15.5717	15.4809	16.223	14.5023	14.2512	15.0591	14.8144	15.0541	NA	11.931	14.3867	14.5011	16.312	16.7407	16.2067	15.7052	15.8657	16.4933	15.2226	15.9988	15.128	15.3752	15.9023	15.1947	16.5124	16.2446	15.7018	16.0146	16.9636
NNLESYIYSMK	2	1002244395	16.3352	16.8049	16.3855	16.2618	16.2296	16.6986	15.8593	16.2805	15.6275	15.7592	16.157	15.4403	15.6936	14.9171	15.3205	14.1195	16.1334	15.2707	15.8127	15.7847	16.2033	14.7509	14.7605	15.0823	15.0737	15.5582	14.5768	13.9789	14.5016	13.6997	16.3352	16.8049	16.3855	16.2618	16.2296	16.6986	15.8593	16.2805	15.6275	15.7592	16.157	15.4403	15.6936	14.9171	15.3205	14.1195	16.1334
VAAVHLAPGR	2	1002244395	15.8805	16.0774	16.0915	15.6253	15.5331	15.9749	14.9561	15.4769	14.6192	15.2937	15.8771	14.9948	14.8564	15.6845	NA	13.9416	15.9155	14.7172	15.066	15.0991	15.711	NA	14.4972	14.5799	13.7613	15.1239	14.4117	13.4308	14.5251	13.9333	15.8805	16.0774	16.0915	15.6253	15.5331	15.9749	14.9561	15.4769	14.6192	15.2937	15.8771	14.9948	14.8564	15.6845	NA	13.9416	15.9155
VPIAVAINEMSK	2	1002244395	13.9642	16.2607	16.7505	16.8449	16.582	17.1746	16.0164	16.4799	16.5603	16.9534	16.8819	16.4129	15.3842	13.8881	16.4954	NA	14.8063	NA	14.0483	14.6651	14.8576	NA	NA	14.6608	NA	14.7387	NA	NA	13.213	NA	13.9642	16.2607	16.7505	16.8449	16.582	17.1746	16.0164	16.4799	16.5603	16.9534	16.8819	16.4129	15.3842	13.8881	16.4954	NA	14.8063
LVVDHLADEFGLPLLPPSK	3	1002244785	16.4189	16.4185	16.5161	16.1797	16.278	16.3696	16.3458	15.6359	14.852	15.6711	15.3503	15.5562	15.444	15.3044	15.8392	15.1565	15.0484	15.6165	15.8241	14.5883	NA	15.2524	14.882	15.0452	NA	15.4784	14.5901	NA	NA	13.4352	16.4189	16.4185	16.5161	16.1797	16.278	16.3696	16.3458	15.6359	14.852	15.6711	15.3503	15.5562	15.444	15.3044	15.8392	15.1565	15.0484
FLAHVTSGEGSGWK	3	1002244946	15.0238	15.3211	15.4816	15.1833	15.2235	15.0338	13.9754	14.2516	14.0926	14.2488	14.2003	14.0419	13.6487	14.2505	14.0694	12.688	13.1657	NA	NA	NA	NA	NA	NA	NA	NA	12.4726	NA	NA	NA	NA	15.0238	15.3211	15.4816	15.1833	15.2235	15.0338	13.9754	14.2516	14.0926	14.2488	14.2003	14.0419	13.6487	14.2505	14.0694	12.688	13.1657
SILTGAPR	2	1002244946	17.1716	17.0344	16.9185	16.8478	16.7275	17.107	16.1078	16.5985	16.3423	16.2323	16.467	16.3205	15.5082	15.7691	15.5275	14.8457	15.5542	15.1197	14.6178	15.0305	14.9907	14.4436	14.6532	14.7078	14.5889	14.019	13.8982	13.7008	11.8952	14.0834	17.1716	17.0344	16.9185	16.8478	16.7275	17.107	16.1078	16.5985	16.3423	16.2323	16.467	16.3205	15.5082	15.7691	15.5275	14.8457	15.5542
SQQVSASALR	2	1002244946	17.3109	17.1419	17.1388	17.1523	17.0269	17.1266	16.2617	16.4942	16.471	16.269	16.3367	16.439	15.9337	15.8336	15.4618	15.0374	15.4578	14.9297	15.1685	15.2391	14.9342	14.3157	14.8254	14.6727	13.9377	13.9418	14.0059	11.8607	NA	12.8162	17.3109	17.1419	17.1388	17.1523	17.0269	17.1266	16.2617	16.4942	16.471	16.269	16.3367	16.439	15.9337	15.8336	15.4618	15.0374	15.4578
ALHGGNFQGTPIGVSMDNTR	3	1002245089	15.5332	15.6029	15.4907	15.4926	15.5448	15.5437	15.1422	14.7648	14.5959	14.806	14.4569	14.4162	13.2411	14.2953	13.5549	12.6936	NA	NA	NA	NA	NA	14.5717	13.3381	NA	NA	NA	NA	NA	NA	NA	15.5332	15.6029	15.4907	15.4926	15.5448	15.5437	15.1422	14.7648	14.5959	14.806	14.4569	14.4162	13.2411	14.2953	13.5549	12.6936	NA
FLNAGAFGTGTDGHVLPAEATR	3	1002245089	13.6732	13.9319	14.0924	14.0509	14.4145	14.5771	13.8776	13.2914	12.7631	13.4204	12.7995	13.211	NA	13.4835	12.5352	NA	NA	13.1349	NA	NA	NA	13.9396	13.4347	13.7879	13.6453	13.1616	13.1278	NA	12.869	NA	13.6732	13.9319	14.0924	14.0509	14.4145	14.5771	13.8776	13.2914	12.7631	13.4204	12.7995	13.211	NA	13.4835	12.5352	NA	NA
IAQVAAVAAAGEAR	2	1002245089	NA	14.8845	NA	14.5149	13.6333	14.3091	14.7481	NA	14.5244	14.6691	NA	14.748	NA	NA	NA	NA	NA	12.509	NA	NA	NA	NA	NA	NA	NA	NA	NA	NA	NA	NA	NA	14.8845	NA	14.5149	13.6333	14.3091	14.7481	NA	14.5244	14.6691	NA	14.748	NA	NA	NA	NA	NA
INTLLQGYSGIR	2	1002245089	18.0129	18.1019	18.0252	18.5052	18.2431	17.8871	18.2971	18.3589	18.3861	18.2976	18.2734	18.3255	16.6836	17.6777	17.6702	16.7018	NA	16.7144	NA	NA	NA	NA	NA	17.0338	14.7438	17.4911	NA	16.9574	15.6771	NA	18.0129	18.1019	18.0252	18.5052	18.2431	17.8871	18.2971	18.3589	18.3861	18.2976	18.2734	18.3255	16.6836	17.6777	17.6702	16.7018	NA
LLNANVTPC[+57]LPLR	2	1002245089	13.035	NA	13.4833	13.6318	13.3458	13.8085	13.8862	NA	NA	NA	NA	NA	12.1661	NA	NA	NA	NA	NA	NA	NA	NA	13.5436	NA	13.2524	13.072	12.2845	12.7932	NA	NA	NA	13.035	NA	13.4833	13.6318	13.3458	13.8085	13.8862	NA	NA	NA	NA	NA	12.1661	NA	NA	NA	NA
TSPQWLGPQIEVIR	3	1002245089	14.9701	15.0084	14.7633	15.3111	15.1807	14.9107	14.871	15.1738	14.7922	14.974	15.1246	14.7596	13.9295	14.6824	14.1249	13.6916	NA	14.1332	14.0438	14.1853	13.5787	14.9639	14.5722	14.7286	13.8472	13.4318	13.5828	13.2416	13.8602	14.4857	14.9701	15.0084	14.7633	15.3111	15.1807	14.9107	14.871	15.1738	14.7922	14.974	15.1246	14.7596	13.9295	14.6824	14.1249	13.6916	NA
LMALILDAK	2	1002245180	14.5683	15.0601	15.0369	15.2324	15.1107	14.9335	14.9326	14.9088	14.566	14.9179	15.1847	15.0154	14.2991	14.8179	14.6609	13.9084	13.9063	13.457	13.8251	13.8367	13.7314	13.4143	13.0849	13.6152	13.2611	12.9749	12.5258	12.2672	12.0556	10.4468	14.5683	15.0601	15.0369	15.2324	15.1107	14.9335	14.9326	14.9088	14.566	14.9179	15.1847	15.0154	14.2991	14.8179	14.6609	13.9084	13.9063
EFTLKPVTESSPAC[+57]TR	3	1002245219	14.4844	14.3117	14.257	14.2824	14.4525	14.5789	14.2573	14.3966	14.2529	14.3352	14.0268	14.0882	13.8791	14.0005	13.6107	13.226	13.1526	13.1595	12.9358	12.8514	13.2653	12.9742	12.0812	12.5234	12.4494	11.9673	NA	11.5504	NA	NA	14.4844	14.3117	14.257	14.2824	14.4525	14.5789	14.2573	14.3966	14.2529	14.3352	14.0268	14.0882	13.8791	14.0005	13.6107	13.226	13.1526
NHQVLTDPYAVHK	3	1002245219	15.2881	15.5382	15.2097	14.793	15.1265	15.249	14.5544	14.8212	15.0595	15.1374	14.5315	14.67	13.8937	14.2533	NA	11.8348	13.7645	NA	11.8774	12.8985	11.2651	NA	NA	NA	NA	NA	NA	NA	NA	NA	15.2881	15.5382	15.2097	14.793	15.1265	15.249	14.5544	14.8212	15.0595	15.1374	14.5315	14.67	13.8937	14.2533	NA	11.8348	13.7645
RSPGHVSVVDFK	3	1002245219	13.9678	14.6945	14.5369	14.5681	14.4384	13.9449	NA	14.6038	13.9333	14.0072	14.4967	14.31	13.5872	13.1957	11.7942	NA	NA	12.4358	13.1316	NA	NA	NA	NA	NA	NA	NA	NA	NA	NA	NA	13.9678	14.6945	14.5369	14.5681	14.4384	13.9449	NA	14.6038	13.9333	14.0072	14.4967	14.31	13.5872	13.1957	11.7942	NA	NA
YHDPVAMAVVR	2	1002245219	15.1299	14.6284	14.9943	14.9068	15.1005	14.2779	14.5231	13.614	14.8149	14.6282	13.6941	14.1688	14.1662	14.5065	14.7499	NA	13.5657	NA	NA	NA	NA	NA	NA	NA	11.0221	NA	NA	NA	NA	NA	15.1299	14.6284	14.9943	14.9068	15.1005	14.2779	14.5231	13.614	14.8149	14.6282	13.6941	14.1688	14.1662	14.5065	14.7499	NA	13.5657
IAALISDSAVR	2	1002245361	15.2923	15.321	15.2249	15.1577	15.0084	15.2634	13.4407	14.226	14.0362	14.3942	13.6977	14.1974	NA	12.4935	13.3713	12.1458	NA	12.6494	NA	13.1732	NA	12.4144	NA	NA	NA	NA	12.0525	NA	NA	NA	15.2923	15.321	15.2249	15.1577	15.0084	15.2634	13.4407	14.226	14.0362	14.3942	13.6977	14.1974	NA	12.4935	13.3713	12.1458	NA
IAVVELLSAR	2	1002245361	16.6022	16.7107	16.6745	16.3825	16.6117	16.7212	15.9355	16.0191	16.1143	16.1782	16.189	16.0057	14.6331	15.3603	15.1964	NA	NA	14.6892	14.2416	14.4837	14.0744	14.2127	14.4951	14.7738	13.4053	13.1002	13.4144	12.7018	NA	12.7978	16.6022	16.7107	16.6745	16.3825	16.6117	16.7212	15.9355	16.0191	16.1143	16.1782	16.189	16.0057	14.6331	15.3603	15.1964	NA	NA
LDAPLMSLR	2	1002245361	14.3536	13.7117	14.0708	12.8513	13.7036	13.5493	NA	14.0347	NA	NA	NA	NA	NA	NA	NA	NA	NA	NA	NA	NA	NA	NA	NA	NA	NA	NA	NA	NA	NA	NA	14.3536	13.7117	14.0708	12.8513	13.7036	13.5493	NA	14.0347	NA	NA	NA	NA	NA	NA	NA	NA	NA
LHPVVPLLLPR	2	1002245361	17.0741	17.0374	17.0646	17.3253	17.0085	16.8126	17.1278	17.3652	17.0527	17.1004	17.1078	16.6294	17.1701	17.0821	17.123	NA	16.1424	NA	16.162	NA	15.2982	16.0982	15.4898	15.5756	NA	14.3082	NA	NA	NA	NA	17.0741	17.0374	17.0646	17.3253	17.0085	16.8126	17.1278	17.3652	17.0527	17.1004	17.1078	16.6294	17.1701	17.0821	17.123	NA	16.1424
NDLYLIPTVR	2	1002245361	14.7459	14.9004	15.0715	14.3402	14.7227	14.7666	12.901	13.1275	13.2902	13.414	13.4116	13.6446	NA	NA	NA	NA	NA	11.9825	NA	NA	10.7232	NA	NA	NA	NA	NA	NA	NA	NA	NA	14.7459	14.9004	15.0715	14.3402	14.7227	14.7666	12.901	13.1275	13.2902	13.414	13.4116	13.6446	NA	NA	NA	NA	NA
FTIFNFGEQK	2	1002245456	NA	NA	10.3854	NA	NA	NA	12.103	9.87054	11.4699	10.5424	NA	12.123	12.7516	12.3392	13.3309	14.2005	13.9441	14.5151	14.5427	14.3208	14.2032	14.7504	14.7156	14.9094	15.0271	14.9382	14.9572	15.1096	15.2334	15.3236	NA	NA	10.3854	NA	NA	NA	12.103	9.87054	11.4699	10.5424	NA	12.123	12.7516	12.3392	13.3309	14.2005	13.9441
LGDVSAVLK	2	1002245487	14.4912	14.251	14.1072	14.5314	14.198	14.2148	14.0379	13.9302	14.2273	12.1291	13.6154	14.6198	13.6329	13.6749	13.4423	NA	NA	13.1466	12.594	13.2631	12.0121	12.4006	12.8882	13.0682	12.2392	11.7894	NA	NA	NA	13.0451	14.4912	14.251	14.1072	14.5314	14.198	14.2148	14.0379	13.9302	14.2273	12.1291	13.6154	14.6198	13.6329	13.6749	13.4423	NA	NA
YVPQMVASGR	2	1002245487	16.2344	15.8965	16.0981	16.1416	NA	NA	15.1622	15.3517	15.3446	NA	NA	NA	NA	NA	NA	NA	NA	NA	NA	14.2299	NA	NA	NA	NA	NA	NA	NA	NA	NA	NA	16.2344	15.8965	16.0981	16.1416	NA	NA	15.1622	15.3517	15.3446	NA	NA	NA	NA	NA	NA	NA	NA
DPLAVMTMVIK	2	1002245591	14.7531	14.8316	14.9018	14.6742	14.6194	14.8643	14.2542	14.0279	13.9746	13.7471	14.0841	13.5517	13.4183	13.5275	13.6534	12.1455	13.9752	12.6634	13.1881	12.948	13.9209	11.9859	11.3695	12.5578	13.715	12.9254	12.9003	12.5942	12.1231	12.1631	14.7531	14.8316	14.9018	14.6742	14.6194	14.8643	14.2542	14.0279	13.9746	13.7471	14.0841	13.5517	13.4183	13.5275	13.6534	12.1455	13.9752
PSILTNQTR	2	1002245591	NA	NA	NA	NA	NA	14.568	13.0996	NA	NA	12.8848	14.18	NA	NA	NA	NA	NA	NA	NA	NA	NA	NA	NA	NA	NA	NA	NA	NA	NA	NA	12.3776	NA	NA	NA	NA	NA	14.568	13.0996	NA	NA	12.8848	14.18	NA	NA	NA	NA	NA	NA
C[+57]IGDAFLVTVR	2	1002245702	14.5691	14.8554	15.0718	14.9522	14.8194	14.4762	NA	NA	NA	14.7437	15.4167	14.8094	NA	NA	NA	NA	NA	NA	NA	NA	NA	17.3658	NA	NA	NA	NA	NA	NA	NA	NA	14.5691	14.8554	15.0718	14.9522	14.8194	14.4762	NA	NA	NA	14.7437	15.4167	14.8094	NA	NA	NA	NA	NA
NLNSWANSR	2	1002245702	NA	17.2213	NA	NA	NA	NA	NA	NA	14.7814	NA	NA	NA	NA	13.0812	NA	NA	NA	16.6972	16.517	15.9098	16.8159	16.618	16.5795	16.7681	NA	NA	NA	NA	NA	NA	NA	17.2213	NA	NA	NA	NA	NA	NA	14.7814	NA	NA	NA	NA	13.0812	NA	NA	NA
VGYTYELSLK	2	1002245702	14.3207	14.4213	14.5017	14.6883	14.4236	14.5642	14.1919	14.0459	14.2806	14.6133	14.8592	14.3337	14.4908	14.3491	14.7846	13.6692	14.4419	13.9954	14.1736	14.1533	14.1593	14.0876	14.479	14.3782	12.0786	12.8503	NA	11.9357	12.6535	12.4017	14.3207	14.4213	14.5017	14.6883	14.4236	14.5642	14.1919	14.0459	14.2806	14.6133	14.8592	14.3337	14.4908	14.3491	14.7846	13.6692	14.4419
VLQSVTPIK	2	1002245748	13.5316	12.0401	13.7033	NA	13.7131	13.9682	13.6587	13.3048	13.7525	13.9395	NA	NA	12.4622	11.8201	NA	NA	NA	NA	13.4163	NA	NA	11.9886	NA	NA	13.8276	NA	NA	NA	NA	NA	13.5316	12.0401	13.7033	NA	13.7131	13.9682	13.6587	13.3048	13.7525	13.9395	NA	NA	12.4622	11.8201	NA	NA	NA
ALPVDVIANAYR	2	1002245900	15.6618	NA	NA	14.7452	11.9799	NA	21.3881	20.9973	21.0343	20.1776	19.4444	20.2453	22.5003	21.3375	22.4644	22.6876	22.4933	22.9293	23.1913	23.1313	23.3449	22.8776	22.9784	22.9882	23.5052	24.0856	23.4191	23.863	24.3197	23.4858	15.6618	NA	NA	14.7452	11.9799	NA	21.3881	20.9973	21.0343	20.1776	19.4444	20.2453	22.5003	21.3375	22.4644	22.6876	22.4933
ALPVDVIANAYR	3	1002245900	NA	NA	NA	NA	NA	NA	14.4421	14.0494	14.077	13.211	12.5486	13.3571	15.7383	14.8623	15.7601	16.0127	15.4005	16.3847	16.7843	16.8473	17.0345	16.5756	16.2857	16.5331	16.9396	17.3911	17.0482	17.4929	17.9991	17.2414	NA	NA	NA	NA	NA	NA	14.4421	14.0494	14.077	13.211	12.5486	13.3571	15.7383	14.8623	15.7601	16.0127	15.4005
C[+57]AGVFVIR	2	1002245900	14.7473	NA	NA	13.2024	NA	NA	20.5521	19.9	20.101	18.7776	18.4516	19.2629	21.6291	20.8048	21.71	21.9233	21.5402	22.1043	22.2023	22.1598	22.1329	22.5145	22.2007	22.4078	23.2795	23.2585	23.3909	23.72	23.9321	23.226	14.7473	NA	NA	13.2024	NA	NA	20.5521	19.9	20.101	18.7776	18.4516	19.2629	21.6291	20.8048	21.71	21.9233	21.5402
EFLLAGNNQR	2	1002245900	14.309	NA	12.8127	13.199	12.3128	13.2169	20.3365	19.4857	19.6848	18.7151	18.1267	18.913	20.4978	20.1259	21.1836	21.1787	20.952	21.3472	21.4041	21.3623	21.3862	21.5171	21.1264	21.3341	22.1814	21.9726	22.2095	22.6159	22.3046	22.0838	14.309	NA	12.8127	13.199	12.3128	13.2169	20.3365	19.4857	19.6848	18.7151	18.1267	18.913	20.4978	20.1259	21.1836	21.1787	20.952
FPILNLIGMGAAR	2	1002245900	15.5286	NA	NA	NA	14.573	NA	21.019	20.5748	20.6847	19.79	19.1464	19.9058	22.124	21.0035	22.1504	22.3559	21.9445	22.5542	22.7909	22.8556	22.9585	22.5733	22.6499	22.6766	23.1755	23.771	23.0918	23.5114	23.9724	23.1959	15.5286	NA	NA	NA	14.573	NA	21.019	20.5748	20.6847	19.79	19.1464	19.9058	22.124	21.0035	22.1504	22.3559	21.9445
FPILNLIGMGAAR	3	1002245900	NA	NA	NA	NA	NA	NA	17.0714	16.6763	16.5847	15.8096	14.9938	15.0572	18.276	17.2737	18.4359	18.3937	17.8042	18.6391	19.1793	19.273	19.4124	18.8788	18.8595	18.9359	19.3013	19.7868	19.1446	19.6952	20.2568	19.4499	NA	NA	NA	NA	NA	NA	17.0714	16.6763	16.5847	15.8096	14.9938	15.0572	18.276	17.2737	18.4359	18.3937	17.8042
ITLLNNQK	2	1002245900	15.33	15.0003	NA	NA	15.1486	15.118	18.2892	17.679	18.2452	17.5472	16.6756	17.4401	18.6837	17.8516	19.6699	19.4428	19.1257	19.5949	19.6263	19.8529	20.2239	19.6062	19.5296	19.5697	19.7708	20.3162	19.3756	19.9818	19.8405	19.6581	15.33	15.0003	NA	NA	15.1486	15.118	18.2892	17.679	18.2452	17.5472	16.6756	17.4401	18.6837	17.8516	19.6699	19.4428	19.1257
QYQQVQYR	2	1002245900	14.2419	NA	NA	12.8509	NA	NA	20.4422	19.7533	19.861	18.7452	18.2521	19.3555	21.2042	20.5603	21.2362	21.6011	21.3232	21.7795	21.8545	21.7632	21.5533	22.0052	21.7204	21.8262	22.7224	22.6487	22.926	22.9967	23.1302	22.5163	14.2419	NA	NA	12.8509	NA	NA	20.4422	19.7533	19.861	18.7452	18.2521	19.3555	21.2042	20.5603	21.2362	21.6011	21.3232
RVIEPQGLVVPR	2	1002245900	NA	NA	NA	NA	NA	NA	15.1808	14.1608	14.5659	NA	11.4344	NA	16.9492	15.6008	16.5002	17.0995	14.0005	17.551	17.9104	17.6586	17.6715	17.8066	17.7948	17.9086	18.9419	19.2373	19.0331	19.5075	19.7251	18.7761	NA	NA	NA	NA	NA	NA	15.1808	14.1608	14.5659	NA	11.4344	NA	16.9492	15.6008	16.5002	17.0995	14.0005
SVFNGVLHQGQLLIIPQNHAVIK	3	1002245900	NA	NA	NA	NA	NA	NA	18.558	18.2144	18.2563	17.2851	16.5496	17.5098	19.4774	18.5505	19.7352	20.024	19.9444	20.2795	20.3365	20.6899	20.4921	20.4421	20.3906	20.2816	20.9663	21.5941	21.2414	21.5438	22.2589	21.3464	NA	NA	NA	NA	NA	NA	18.558	18.2144	18.2563	17.2851	16.5496	17.5098	19.4774	18.5505	19.7352	20.024	19.9444
TISDPTVSWVAGK	2	1002245900	14.838	NA	NA	13.7111	11.1012	NA	20.5529	20.132	20.2179	19.3844	18.5615	19.4411	21.6368	20.6279	21.6348	21.7691	21.691	22.0439	22.3801	22.354	22.4745	22.0871	22.1602	22.1457	22.6874	23.1744	22.43	22.9147	23.2484	22.379	14.838	NA	NA	13.7111	11.1012	NA	20.5529	20.132	20.2179	19.3844	18.5615	19.4411	21.6368	20.6279	21.6348	21.7691	21.691
TISDPTVSWVAGK	3	1002245900	9.72542	NA	NA	NA	NA	NA	12.4878	12.6489	9.87446	NA	NA	NA	NA	NA	NA	NA	NA	NA	NA	NA	NA	NA	NA	NA	NA	NA	NA	NA	NA	NA	9.72542	NA	NA	NA	NA	NA	12.4878	12.6489	9.87446	NA	NA	NA	NA	NA	NA	NA	NA
VIEPQGLVVPR	2	1002245900	16.3824	NA	NA	15.4392	15.2932	15.7394	21.8419	21.026	21.2848	20.1371	19.6791	20.488	22.4803	21.9356	22.7768	22.9688	22.7418	23.1597	23.1278	23.2147	23.0594	23.2452	23.1082	23.1895	23.9756	23.9877	24.1188	24.4473	24.2453	23.9392	16.3824	NA	NA	15.4392	15.2932	15.7394	21.8419	21.026	21.2848	20.1371	19.6791	20.488	22.4803	21.9356	22.7768	22.9688	22.7418
VIEPQGLVVPR	3	1002245900	10.8722	NA	NA	NA	NA	NA	16.1546	15.3358	15.5346	14.1775	14.1454	14.8013	17.2342	16.6146	17.7566	17.7402	17.3791	17.9723	18.2031	18.264	18.3137	18.6624	18.3615	18.2269	19.0263	19.2373	19.242	19.7375	19.766	19.3954	10.8722	NA	NA	NA	NA	NA	16.1546	15.3358	15.5346	14.1775	14.1454	14.8013	17.2342	16.6146	17.7566	17.7402	17.3791
YSNTPALAYIIQGK	2	1002245900	16.2779	15.3183	15.6955	16.1447	NA	NA	20.4347	19.8427	19.9213	18.8424	18.18	19.2789	21.4055	20.615	21.2929	21.6931	20.9638	21.9971	22.0558	22.1642	21.8579	22.0449	22.1288	22.0768	23.0338	23.1978	23.093	23.3684	23.6381	22.838	16.2779	15.3183	15.6955	16.1447	NA	NA	20.4347	19.8427	19.9213	18.8424	18.18	19.2789	21.4055	20.615	21.2929	21.6931	20.9638
YSNTPALAYIIQGK	3	1002245900	NA	NA	NA	NA	NA	NA	15.7834	14.8182	15.0568	13.311	12.195	14.1585	16.9968	15.9839	16.8197	16.1582	16.2216	17.6425	17.7253	17.9498	17.5816	17.8252	17.8228	17.7463	18.5899	18.8661	18.7925	19.1478	19.5862	18.6451	NA	NA	NA	NA	NA	NA	15.7834	14.8182	15.0568	13.311	12.195	14.1585	16.9968	15.9839	16.8197	16.1582	16.2216
AWPLLHEAVLDPSGPEPFAR	3	1002245987	14.1335	15.3465	15.4754	15.3675	15.0941	14.1609	14.0944	14.6639	14.148	13.8114	14.0615	14.0669	14.3543	NA	14.0039	11.2622	NA	NA	NA	NA	NA	12.4813	13.8619	13.4793	NA	NA	NA	NA	12.6759	NA	14.1335	15.3465	15.4754	15.3675	15.0941	14.1609	14.0944	14.6639	14.148	13.8114	14.0615	14.0669	14.3543	NA	14.0039	11.2622	NA
MGIITGTPVK	2	1002246193	12.7251	12.5645	NA	NA	11.8797	12.9879	NA	NA	12.0442	11.3346	NA	NA	NA	NA	NA	NA	NA	NA	NA	NA	NA	NA	NA	NA	NA	NA	NA	NA	NA	NA	12.7251	12.5645	NA	NA	11.8797	12.9879	NA	NA	12.0442	11.3346	NA	NA	NA	NA	NA	NA	NA
VFAPTTTTR	2	1002246193	15.4538	15.7353	15.5134	NA	15.2872	14.9909	13.9688	NA	NA	14.7208	14.4297	14.5638	NA	NA	14.0168	12.5961	NA	NA	NA	NA	NA	12.6708	12.8753	NA	NA	NA	12.8391	NA	NA	NA	15.4538	15.7353	15.5134	NA	15.2872	14.9909	13.9688	NA	NA	14.7208	14.4297	14.5638	NA	NA	14.0168	12.5961	NA
FFDHAIGINVPR	3	1002246204	14.4414	14.3105	15.1515	15.5747	15.1788	16.3677	16.1687	15.9063	15.7928	16.4982	16.0081	16.2022	NA	13.5926	13.9322	13.9057	13.5915	NA	NA	12.9441	NA	NA	13.8632	NA	13.0502	12.2325	NA	NA	NA	NA	14.4414	14.3105	15.1515	15.5747	15.1788	16.3677	16.1687	15.9063	15.7928	16.4982	16.0081	16.2022	NA	13.5926	13.9322	13.9057	13.5915
LDLLLSQGK	2	1002246204	14.534	14.36	16.0022	15.7488	15.474	16.8299	14.9635	14.4035	15.1364	15.3174	14.9922	15.3204	13.6665	14.676	14.4858	13.8795	14.5072	14.3224	14.2412	13.9863	14.2437	14.1377	14.1659	14.2099	NA	NA	NA	NA	NA	NA	14.534	14.36	16.0022	15.7488	15.474	16.8299	14.9635	14.4035	15.1364	15.3174	14.9922	15.3204	13.6665	14.676	14.4858	13.8795	14.5072
VVADEFLPWPSK	2	1002246204	15.7276	15.4908	16.7354	16.8292	16.4024	17.7964	16.2071	15.8929	16.4612	16.5594	16.2821	16.4688	15.5036	15.8113	16.0864	15.6559	16.0929	15.6778	15.6529	15.5309	15.5522	15.7145	15.8065	15.6111	15.5668	15.2063	14.9679	14.8562	14.6938	15.3382	15.7276	15.4908	16.7354	16.8292	16.4024	17.7964	16.2071	15.8929	16.4612	16.5594	16.2821	16.4688	15.5036	15.8113	16.0864	15.6559	16.0929
LPVVVTGQDLNLVPR	2	1002246382	15.9037	15.6567	15.4589	15.6614	15.7355	15.889	15.3206	15.5818	15.5442	15.5563	15.6078	15.424	14.9391	14.9967	14.398	14.7887	15.0951	14.6658	14.683	14.9222	14.9162	14.6629	14.4242	14.5084	14.3231	14.3063	14.1472	13.5584	13.6017	13.3455	15.9037	15.6567	15.4589	15.6614	15.7355	15.889	15.3206	15.5818	15.5442	15.5563	15.6078	15.424	14.9391	14.9967	14.398	14.7887	15.0951
LPVVVTGQDLNLVPR	3	1002246382	14.3095	13.157	NA	13.0621	14.9953	NA	14.3467	NA	14.6255	15.6335	17.9703	15.235	15.1256	15.4269	14.9345	NA	15.3365	NA	16.0482	15.0142	14.4867	14.2608	NA	14.4669	NA	14.336	NA	NA	14.4937	13.0456	14.3095	13.157	NA	13.0621	14.9953	NA	14.3467	NA	14.6255	15.6335	17.9703	15.235	15.1256	15.4269	14.9345	NA	15.3365
VATGSYSNLFR	2	1002246382	15.2108	15.0673	15.5681	15.3718	15.2161	15.2605	14.968	15.4871	15.2873	15.1749	15.12	14.8908	15.4361	15.1311	15.2196	NA	15.1228	NA	NA	NA	NA	NA	NA	NA	NA	NA	NA	NA	NA	NA	15.2108	15.0673	15.5681	15.3718	15.2161	15.2605	14.968	15.4871	15.2873	15.1749	15.12	14.8908	15.4361	15.1311	15.2196	NA	15.1228
QLAAQLIPR	2	1002246600	17.4019	17.5013	17.4109	17.5046	17.3245	17.3853	16.1241	16.9121	17.0398	17.0267	17.0644	16.8968	15.9643	17.0198	17.1619	NA	16.5084	NA	12.5285	NA	15.7577	15.1205	12.2689	15.6967	NA	14.8818	NA	NA	NA	14.4757	17.4019	17.5013	17.4109	17.5046	17.3245	17.3853	16.1241	16.9121	17.0398	17.0267	17.0644	16.8968	15.9643	17.0198	17.1619	NA	16.5084
QLLPPVVQLLK	2	1002246600	19.3242	19.0949	19.0689	19.097	18.9943	19.0463	18.9053	18.9108	18.8863	18.9491	16.9143	15.4606	18.6959	18.7197	18.4203	18.4998	19.1995	17.9514	18.1208	18.4734	18.5831	15.2181	18.3874	16.7776	18.0257	16.4892	15.323	15.254	15.6365	18.0054	19.3242	19.0949	19.0689	19.097	18.9943	19.0463	18.9053	18.9108	18.8863	18.9491	16.9143	15.4606	18.6959	18.7197	18.4203	18.4998	19.1995
RLTQGMADFNK	2	1002246600	12.7074	14.1014	14.7295	13.4723	14.1196	NA	13.5875	13.8693	14.4652	14.6422	12.8082	NA	13.5409	NA	13.5779	NA	NA	13.2921	NA	13.0942	13.2547	NA	NA	17.3085	NA	NA	NA	NA	NA	NA	12.7074	14.1014	14.7295	13.4723	14.1196	NA	13.5875	13.8693	14.4652	14.6422	12.8082	NA	13.5409	NA	13.5779	NA	NA
RLTQGMADFNK	3	1002246600	NA	13.1676	NA	NA	NA	NA	NA	NA	NA	NA	NA	15.4063	NA	NA	NA	NA	NA	13.2173	NA	NA	NA	NA	NA	NA	NA	NA	NA	NA	NA	NA	NA	13.1676	NA	NA	NA	NA	NA	NA	NA	NA	NA	15.4063	NA	NA	NA	NA	NA
SLSIFGDSAPR	2	1002246600	18.3	18.2041	18.3654	18.234	18.3878	18.3786	18.2862	18.4371	18.4383	18.5086	18.2788	18.2719	17.6672	17.731	17.891	NA	16.9901	NA	NA	15.8895	15.6467	NA	16.3553	16.084	NA	NA	NA	NA	NA	NA	18.3	18.2041	18.3654	18.234	18.3878	18.3786	18.2862	18.4371	18.4383	18.5086	18.2788	18.2719	17.6672	17.731	17.891	NA	16.9901
RPLVEESFFTWFTDTEHK	3	1002246622	18.1496	18.5208	17.8069	16.5234	17.1319	19.0876	16.675	17.4924	16.6286	17.1658	17.6794	16.6824	17.2886	16.183	16.7368	15.9247	18.0092	16.0524	17.2725	17.2673	17.8094	15.7071	15.7454	16.3264	15.6824	16.5227	15.2409	13.7528	14.2213	14.1828	18.1496	18.5208	17.8069	16.5234	17.1319	19.0876	16.675	17.4924	16.6286	17.1658	17.6794	16.6824	17.2886	16.183	16.7368	15.9247	18.0092
RPLVEESFFTWFTDTEHK	4	1002246622	17.5808	17.8592	17.2372	16.0287	16.3985	18.4623	15.9399	16.7837	15.997	16.4007	16.7223	16.0151	16.7638	15.815	16.1113	14.9157	17.0954	15.2499	16.6033	16.2709	17.0291	14.5892	14.8668	15.5059	14.8759	15.4283	14.1752	13.2547	13.3015	13.5112	17.5808	17.8592	17.2372	16.0287	16.3985	18.4623	15.9399	16.7837	15.997	16.4007	16.7223	16.0151	16.7638	15.815	16.1113	14.9157	17.0954
LEPGLPLIIGGIDIPHDR	3	1002246906	15.5703	14.3954	NA	16.3173	16.0401	15.9319	NA	15.6761	15.7773	16	15.0171	NA	14.536	NA	NA	14.5329	14.6018	NA	NA	NA	NA	NA	14.482	NA	NA	NA	NA	NA	NA	NA	15.5703	14.3954	NA	16.3173	16.0401	15.9319	NA	15.6761	15.7773	16	15.0171	NA	14.536	NA	NA	14.5329	14.6018
SNLC[+57]DLLGADPSVVNLK	2	1002246906	15.1378	14.7287	14.7374	15.2003	15.711	15.6147	14.7475	15.0064	15.135	15.528	15.4167	15.2403	14.8243	13.9364	14.7955	15.004	14.8756	14.5854	15.027	14.945	14.9778	14.9504	15.0014	14.8972	14.2431	14.4602	14.5113	13.7139	13.8597	14.1132	15.1378	14.7287	14.7374	15.2003	15.711	15.6147	14.7475	15.0064	15.135	15.528	15.4167	15.2403	14.8243	13.9364	14.7955	15.004	14.8756
VGHGFDLHR	2	1002246906	14.6711	13.86	13.5133	14.1787	14.3412	14.0658	12.6488	12.804	11.9512	13.5794	13.9666	13.1836	NA	12.7614	13.1417	12.7415	12.8455	NA	NA	NA	NA	13.1341	13.0601	NA	NA	NA	NA	NA	NA	11.1521	14.6711	13.86	13.5133	14.1787	14.3412	14.0658	12.6488	12.804	11.9512	13.5794	13.9666	13.1836	NA	12.7614	13.1417	12.7415	12.8455
GLPVNHC[+57]SGFR	2	1002246941	14.5723	14.4531	14.9202	15.0178	15.0793	15.2433	NA	14.7285	NA	13.9845	14.8331	NA	NA	13.2177	13.7441	NA	14.6212	NA	NA	NA	12.4779	NA	NA	NA	13.3633	NA	NA	NA	NA	NA	14.5723	14.4531	14.9202	15.0178	15.0793	15.2433	NA	14.7285	NA	13.9845	14.8331	NA	NA	13.2177	13.7441	NA	14.6212
ADVTTVGGQAINVFYVR	3	1002246945	NA	NA	NA	NA	NA	NA	NA	NA	NA	NA	NA	NA	13.073	13.6357	13.8417	NA	NA	NA	NA	NA	NA	NA	NA	NA	NA	NA	NA	NA	NA	13.58	NA	NA	NA	NA	NA	NA	NA	NA	NA	NA	NA	NA	13.073	13.6357	13.8417	NA	NA
ALGPDSNLLGGAK	2	1002246945	11.5471	10.0206	9.7954	10.1001	NA	9.21105	14.1871	13.9204	13.7055	13.625	13.6307	13.804	15.1064	15.2434	15.9644	15.7251	15.5151	15.488	15.691	15.6196	15.494	15.6002	15.5255	15.6222	15.7125	15.7275	15.7357	15.5227	15.2477	15.7022	11.5471	10.0206	9.7954	10.1001	NA	9.21105	14.1871	13.9204	13.7055	13.625	13.6307	13.804	15.1064	15.2434	15.9644	15.7251	15.5151
VGLLSDVTR	2	1002246945	15.9758	15.8268	15.6574	15.3041	15.4065	15.7018	16.8814	16.3299	16.5488	16.2701	16.3158	16.2003	15.9332	17.4948	NA	NA	NA	17.0492	NA	16.8914	NA	NA	NA	NA	NA	NA	NA	NA	NA	NA	15.9758	15.8268	15.6574	15.3041	15.4065	15.7018	16.8814	16.3299	16.5488	16.2701	16.3158	16.2003	15.9332	17.4948	NA	NA	NA
ALSALLSAYHDNR	2	1002247058	15.7703	15.6878	15.8651	16.1859	15.7204	15.8329	15.6212	15.4032	15.7848	15.773	15.8655	15.5317	14.8736	15.526	15.1498	14.3147	14.7478	14.4724	14.7806	14.6631	14.5364	NA	14.3038	14.6084	14.2934	NA	14.1519	NA	NA	13.985	15.7703	15.6878	15.8651	16.1859	15.7204	15.8329	15.6212	15.4032	15.7848	15.773	15.8655	15.5317	14.8736	15.526	15.1498	14.3147	14.7478
ALSALLSAYHDNR	3	1002247058	15.6386	15.8179	15.6842	15.8015	15.572	15.7221	15.2295	15.2948	15.339	15.4767	15.7065	15.1832	14.8927	14.9037	14.7781	13.6314	14.3202	13.4958	11.7956	13.2556	13.1037	12.6691	12.2399	13.1984	10.6354	NA	NA	NA	NA	NA	15.6386	15.8179	15.6842	15.8015	15.572	15.7221	15.2295	15.2948	15.339	15.4767	15.7065	15.1832	14.8927	14.9037	14.7781	13.6314	14.3202
GVLPNSETYIMLLEGLVNK	3	1002247058	16.1337	16.2201	16.0211	16.0972	16.0479	16.1585	15.5256	15.8199	16.0238	15.8956	15.698	15.6412	14.7043	14.967	14.8087	14.0609	14.6848	14.3376	13.9662	14.2947	14.3967	13.8832	13.8954	14.0245	12.8518	13.3983	13.3056	12.1474	15.1791	12.4665	16.1337	16.2201	16.0211	16.0972	16.0479	16.1585	15.5256	15.8199	16.0238	15.8956	15.698	15.6412	14.7043	14.967	14.8087	14.0609	14.6848
LISLYSAAGMPDHSLSTFR	3	1002247058	16.6016	16.7355	16.7203	16.7719	16.5775	16.4118	16.2408	16.7619	16.4501	16.3541	16.3592	16.2862	15.5074	15.7744	15.4724	NA	13.9666	14.1756	NA	14.322	13.9115	NA	13.7372	13.7469	13.435	13.2955	13.2902	NA	9.5199	NA	16.6016	16.7355	16.7203	16.7719	16.5775	16.4118	16.2408	16.7619	16.4501	16.3541	16.3592	16.2862	15.5074	15.7744	15.4724	NA	13.9666
FLLSWAR	2	1002247060	12.7462	12.0998	NA	12.2813	11.8638	NA	15.0482	14.9015	15.1602	13.9075	13.745	13.9318	15.1655	15.0915	15.0772	14.2675	13.8789	14.4194	14.3229	14.5646	14.3357	13.824	13.9821	13.7427	13.9152	13.4234	13.7175	12.7291	NA	13.102	12.7462	12.0998	NA	12.2813	11.8638	NA	15.0482	14.9015	15.1602	13.9075	13.745	13.9318	15.1655	15.0915	15.0772	14.2675	13.8789
LVAVAAPPLPAPALQR	2	1002247060	NA	NA	NA	NA	NA	NA	15.9497	16.0514	15.9764	14.8141	NA	14.3912	16.0528	15.7114	15.8399	15.4061	14.5551	14.9995	14.9913	14.8349	15.1828	NA	NA	14.6077	NA	NA	NA	NA	NA	NA	NA	NA	NA	NA	NA	NA	15.9497	16.0514	15.9764	14.8141	NA	14.3912	16.0528	15.7114	15.8399	15.4061	14.5551
AFMEAHLPAFK	3	1002247171	14.0923	14.0579	13.9345	13.9438	NA	13.2697	13.9476	13.7464	14.6651	13.969	12.4855	12.6744	13.5982	NA	12.9027	10.8077	NA	NA	NA	NA	NA	NA	NA	NA	12.9522	NA	12.9339	NA	NA	NA	14.0923	14.0579	13.9345	13.9438	NA	13.2697	13.9476	13.7464	14.6651	13.969	12.4855	12.6744	13.5982	NA	12.9027	10.8077	NA
RPSVQGTWTTELK	2	1002247171	13.8542	13.7313	13.6455	13.6812	13.7359	13.6545	13.2169	13.6661	13.7565	13.8177	13.3759	13.2687	12.665	NA	12.1585	NA	NA	12.7424	12.7488	12.5274	12.6453	NA	13.017	12.4598	NA	NA	NA	NA	NA	11.8938	13.8542	13.7313	13.6455	13.6812	13.7359	13.6545	13.2169	13.6661	13.7565	13.8177	13.3759	13.2687	12.665	NA	12.1585	NA	NA
AGC[+57]TLMFLNQIR	2	1002247203	NA	NA	NA	NA	NA	NA	17.1308	16.7011	16.8934	17.0441	16.7501	16.7394	16.6158	16.9564	17.2932	17.7598	17.9238	12.6976	17.403	12.9518	17.7337	NA	12.344	12.1917	NA	12.7051	NA	NA	11.4357	NA	NA	NA	NA	NA	NA	NA	17.1308	16.7011	16.8934	17.0441	16.7501	16.7394	16.6158	16.9564	17.2932	17.7598	17.9238
SGAIDLIC[+57]IDSVSALTPR	2	1002247203	13.806	13.8968	13.8042	13.8511	13.8907	13.7584	13.8468	13.8892	14.0524	13.7911	13.6824	13.8687	13.6738	13.8387	13.9443	13.6123	13.6244	13.7355	13.2346	13.5874	13.0922	13.5184	13.5598	13.6146	NA	NA	12.9702	NA	NA	13.5925	13.806	13.8968	13.8042	13.8511	13.8907	13.7584	13.8468	13.8892	14.0524	13.7911	13.6824	13.8687	13.6738	13.8387	13.9443	13.6123	13.6244
IALFADNSC[+57]R	2	1002247291	14.4675	14.8122	14.9148	14.4017	13.9726	14.5975	13.7695	13.1379	13.579	14.0149	13.8011	14.192	12.7102	13.8748	12.7686	NA	NA	NA	NA	NA	NA	NA	NA	NA	NA	NA	NA	NA	NA	10.9579	14.4675	14.8122	14.9148	14.4017	13.9726	14.5975	13.7695	13.1379	13.579	14.0149	13.8011	14.192	12.7102	13.8748	12.7686	NA	NA
IHSAIGISK	2	1002247291	13.1933	13.3705	13.6737	13.5702	NA	NA	12.2824	NA	13.4308	NA	11.8906	NA	NA	NA	NA	NA	NA	NA	NA	NA	NA	NA	NA	NA	NA	NA	NA	NA	NA	NA	13.1933	13.3705	13.6737	13.5702	NA	NA	12.2824	NA	13.4308	NA	11.8906	NA	NA	NA	NA	NA	NA
NLWDFVPAVPGDR	2	1002247291	15.4561	15.3574	15.4142	15.3789	15.3214	15.3881	14.9389	14.5603	14.7796	14.7083	14.6097	14.6758	13.9764	13.6734	12.678	12.987	13.3817	13.1892	14.6763	14.4686	12.8154	13.4045	13.3018	13.628	NA	NA	15.127	NA	NA	NA	15.4561	15.3574	15.4142	15.3789	15.3214	15.3881	14.9389	14.5603	14.7796	14.7083	14.6097	14.6758	13.9764	13.6734	12.678	12.987	13.3817
SC[+57]LNSEVVNGIPLYDFK	2	1002247291	14.542	13.903	13.8868	12.4285	13.9743	NA	12.7538	13.8066	NA	NA	NA	13.5992	NA	NA	12.9541	12.2229	NA	NA	NA	12.1777	NA	NA	NA	NA	NA	NA	NA	NA	NA	NA	14.542	13.903	13.8868	12.4285	13.9743	NA	12.7538	13.8066	NA	NA	NA	13.5992	NA	NA	12.9541	12.2229	NA
VLNLLYDELR	2	1002247291	16.7193	16.6287	16.7284	16.5637	16.5603	16.6332	16.2518	16.091	16.1259	16.2251	16.3606	16.2795	15.6284	15.8128	15.6747	15.2059	15.5332	15.1699	14.9775	15.1896	15.0382	14.822	15.0554	14.9221	14.841	14.5814	14.5765	13.9758	NA	15.2131	16.7193	16.6287	16.7284	16.5637	16.5603	16.6332	16.2518	16.091	16.1259	16.2251	16.3606	16.2795	15.6284	15.8128	15.6747	15.2059	15.5332
VQNGYGLTETSPVVAAR	2	1002247291	14.121	13.3874	14.1824	14.0064	14.3226	14.2541	14.0562	14.2402	13.5578	13.6927	13.6116	13.7362	12.435	12.6439	13.109	NA	NA	NA	NA	NA	NA	NA	11.4292	NA	NA	NA	NA	NA	NA	NA	14.121	13.3874	14.1824	14.0064	14.3226	14.2541	14.0562	14.2402	13.5578	13.6927	13.6116	13.7362	12.435	12.6439	13.109	NA	NA
VQNGYGLTETSPVVAAR	3	1002247291	NA	NA	NA	NA	NA	NA	NA	NA	NA	NA	NA	NA	NA	NA	NA	NA	NA	17.6088	NA	17.3631	NA	17.3548	NA	NA	17.3705	17.1633	17.1827	NA	17.0632	NA	NA	NA	NA	NA	NA	NA	NA	NA	NA	NA	NA	NA	NA	NA	NA	NA	NA
QSPYFLSTPVR	2	1002247740	13.1752	14.8662	14.8734	14.7082	14.2242	13.4728	14.3412	14.5128	14.4776	14.1777	14.268	14.3917	14.275	13.8241	13.3711	NA	NA	12.8468	NA	12.9789	12.5881	NA	NA	12.7813	NA	NA	NA	NA	NA	NA	13.1752	14.8662	14.8734	14.7082	14.2242	13.4728	14.3412	14.5128	14.4776	14.1777	14.268	14.3917	14.275	13.8241	13.3711	NA	NA
STAVVHSGTVLPIK	2	1002247740	15.0773	15.1678	15.0802	14.9423	15.1103	15.0442	14.5443	14.8013	14.6606	14.717	14.5537	14.307	13.5373	13.839	13.1885	12.8095	12.9152	12.8591	12.5808	NA	12.601	11.5537	12.5003	NA	12.0823	NA	NA	NA	NA	NA	15.0773	15.1678	15.0802	14.9423	15.1103	15.0442	14.5443	14.8013	14.6606	14.717	14.5537	14.307	13.5373	13.839	13.1885	12.8095	12.9152
STAVVHSGTVLPIK	3	1002247740	NA	NA	15.0884	15.2097	15.05	14.8127	NA	NA	NA	NA	NA	NA	NA	NA	NA	NA	NA	NA	NA	NA	NA	NA	NA	NA	NA	NA	NA	NA	NA	NA	NA	NA	15.0884	15.2097	15.05	14.8127	NA	NA	NA	NA	NA	NA	NA	NA	NA	NA	NA
GEFSLPGTLLR	2	1002247970	NA	14.2608	NA	NA	NA	NA	15.2903	15.3744	14.6486	13.355	13.0872	NA	14.9513	15.1036	15.0596	14.4281	NA	14.5905	13.6968	14.5426	NA	NA	14.4259	NA	14.5379	13.7075	NA	NA	NA	NA	NA	14.2608	NA	NA	NA	NA	15.2903	15.3744	14.6486	13.355	13.0872	NA	14.9513	15.1036	15.0596	14.4281	NA
IFLGFTSNLVSSGIR	2	1002247970	12.8468	13.9345	14.0672	13.2567	NA	NA	14.4739	14.324	14.1056	14.0137	13.6847	14.1234	14.0299	13.7725	13.3924	13.9192	NA	NA	14.3613	14.3653	13.8957	NA	14.1974	14.2028	14.3534	NA	14.2343	14.5051	NA	NA	12.8468	13.9345	14.0672	13.2567	NA	NA	14.4739	14.324	14.1056	14.0137	13.6847	14.1234	14.0299	13.7725	13.3924	13.9192	NA
IGNLLVPNDNYC[+57]K	2	1002247970	NA	11.7185	NA	NA	NA	12.589	NA	NA	NA	NA	NA	NA	NA	NA	NA	NA	NA	NA	14.4034	NA	NA	NA	NA	NA	NA	NA	NA	NA	NA	NA	NA	11.7185	NA	NA	NA	12.589	NA	NA	NA	NA	NA	NA	NA	NA	NA	NA	NA
NNIPVYC[+57]PALTDGSLGDMLFC[+57]HAVR	3	1002247970	12.7415	13.0084	12.6658	13.142	12.9091	12.2694	12.944	12.8933	12.8104	12.8131	12.554	12.6262	13.7844	14.0873	13.5315	NA	NA	NA	NA	12.6116	NA	12.7218	12.457	12.8836	12.2908	12.753	12.3906	NA	12.0117	12.4342	12.7415	13.0084	12.6658	13.142	12.9091	12.2694	12.944	12.8933	12.8104	12.8131	12.554	12.6262	13.7844	14.0873	13.5315	NA	NA
NPGLIIDIVQDIR	2	1002247970	15.6781	15.5994	15.5113	15.4328	15.5553	15.6196	15.4723	15.7061	15.7811	15.4171	15.422	15.3531	15.1723	15.3198	15.1734	14.9718	14.9682	15.1271	15.0619	15.1253	15.1966	14.8874	15.1087	14.921	14.8087	14.7887	14.7488	14.3486	14.4804	14.628	15.6781	15.5994	15.5113	15.4328	15.5553	15.6196	15.4723	15.7061	15.7811	15.4171	15.422	15.3531	15.1723	15.3198	15.1734	14.9718	14.9682
TGIIVLGGGLPK	2	1002247970	14.101	13.375	13.4493	12.9946	13.1972	13.3069	13.0305	12.9058	13.1034	12.7415	12.4873	12.4415	NA	NA	12.3958	NA	NA	NA	NA	NA	NA	11.4949	NA	NA	NA	NA	NA	NA	NA	NA	14.101	13.375	13.4493	12.9946	13.1972	13.3069	13.0305	12.9058	13.1034	12.7415	12.4873	12.4415	NA	NA	12.3958	NA	NA
ANALQAAYSR	2	1002247999	NA	15.0842	NA	NA	14.889	NA	15.6249	15.836	15.5805	15.2476	14.9629	NA	15.7479	15.8254	NA	NA	NA	NA	16.1354	NA	NA	NA	NA	NA	NA	16.2047	16.0788	NA	NA	NA	NA	15.0842	NA	NA	14.889	NA	15.6249	15.836	15.5805	15.2476	14.9629	NA	15.7479	15.8254	NA	NA	NA
C[+57]ALASSLAAHHVAPR	3	1002247999	14.3533	14.7157	14.6895	14.0602	NA	14.1916	14.9091	14.7355	14.9305	14.7516	14.6127	14.657	14.655	15.0225	14.8678	14.1709	14.1778	14.7981	14.4744	14.2745	14.1756	14.3508	14.6074	14.2367	14.507	NA	14.6449	13.5883	13.8633	14.9388	14.3533	14.7157	14.6895	14.0602	NA	14.1916	14.9091	14.7355	14.9305	14.7516	14.6127	14.657	14.655	15.0225	14.8678	14.1709	14.1778
GPFYMDSLK	2	1002248031	15.6818	16.0319	15.9089	15.8457	15.8743	15.9052	14.5436	14.8183	14.5543	14.5479	14.9424	14.2275	13.6188	13.8057	13.7911	NA	NA	12.4123	NA	NA	NA	NA	NA	NA	NA	NA	NA	NA	NA	NA	15.6818	16.0319	15.9089	15.8457	15.8743	15.9052	14.5436	14.8183	14.5543	14.5479	14.9424	14.2275	13.6188	13.8057	13.7911	NA	NA
EYGLIDGVIMNPLK	2	1002248173	17.2599	16.4955	17.0435	17.2224	17.4275	17.9193	16.1608	16.5482	16.5387	16.9533	16.547	16.3281	15.7606	15.3465	15.657	15.5181	15.7338	14.6459	15.2732	15.5086	15.6884	14.545	15.3621	14.3367	12.6155	14.6006	13.6147	12.3709	11.5441	12.9612	17.2599	16.4955	17.0435	17.2224	17.4275	17.9193	16.1608	16.5482	16.5387	16.9533	16.547	16.3281	15.7606	15.3465	15.657	15.5181	15.7338
GATLPVTLK	2	1002248189	NA	14.3581	NA	NA	NA	NA	NA	15.1704	15.0703	14.5199	14.7682	NA	NA	NA	NA	NA	NA	NA	NA	NA	NA	NA	NA	NA	NA	NA	NA	NA	NA	NA	NA	14.3581	NA	NA	NA	NA	NA	15.1704	15.0703	14.5199	14.7682	NA	NA	NA	NA	NA	NA
VDAQNIIETLGAGHGGR	3	1002248189	13.4047	NA	13.5348	13.6062	13.1333	NA	NA	14.8263	14.0906	NA	12.9727	NA	13.1566	12.6744	12.3801	12.4832	NA	NA	NA	NA	NA	NA	NA	NA	NA	NA	NA	NA	NA	NA	13.4047	NA	13.5348	13.6062	13.1333	NA	NA	14.8263	14.0906	NA	12.9727	NA	13.1566	12.6744	12.3801	12.4832	NA
[+42]MHPPAAAGGDHATAAPAPATGAAAATASDYAHYPR	4	1002248219	12.3047	12.0985	10.769	11.4138	12.415	12.8947	14.3131	14.3536	14.1802	14.4748	14.2399	13.9291	15.1229	15.0126	14.869	14.9312	15.2243	14.8447	14.9889	14.7686	14.6677	14.9662	14.1098	14.7868	NA	13.9053	14.0798	NA	NA	12.9607	12.3047	12.0985	10.769	11.4138	12.415	12.8947	14.3131	14.3536	14.1802	14.4748	14.2399	13.9291	15.1229	15.0126	14.869	14.9312	15.2243
LGTSIASR	2	1002248262	NA	NA	NA	NA	NA	NA	NA	11.1738	NA	NA	NA	NA	NA	NA	NA	NA	NA	NA	NA	NA	NA	NA	NA	NA	NA	NA	NA	NA	NA	NA	NA	NA	NA	NA	NA	NA	NA	11.1738	NA	NA	NA	NA	NA	NA	NA	NA	NA
VLWDPFYSR	2	1002248262	14.2214	13.8178	14.326	13.758	13.993	13.9222	12.767	13.887	13.5857	12.9027	13.4721	12.4614	NA	NA	NA	NA	NA	NA	NA	11.0529	NA	NA	14.0043	NA	NA	15.5068	NA	NA	NA	13.7798	14.2214	13.8178	14.326	13.758	13.993	13.9222	12.767	13.887	13.5857	12.9027	13.4721	12.4614	NA	NA	NA	NA	NA
AAVDAVPQC[+57]TNQVSC[+57]ADILVMATR	3	1002248267	NA	NA	NA	18.4029	19.6943	NA	NA	19.072	19.1758	19.3242	19.2334	NA	NA	NA	NA	NA	NA	18.6518	18.5527	18.4415	NA	NA	18.3946	NA	18.1609	18.0803	18.0261	17.8704	17.4945	17.8683	NA	NA	NA	18.4029	19.6943	NA	NA	19.072	19.1758	19.3242	19.2334	NA	NA	NA	NA	NA	NA
DVIALAGGPSYAVELGR	2	1002248267	17.8597	17.5363	17.5164	17.5962	17.444	17.5558	17.4895	18.324	18.2406	18.2951	18.4558	18.4907	18.1217	17.9164	17.9013	18.2288	18.4014	18.5049	18.1157	18.2357	18.086	18.0225	18.118	18.2331	18.2332	18.1553	18.3934	18.4114	18.6881	18.5156	17.8597	17.5363	17.5164	17.5962	17.444	17.5558	17.4895	18.324	18.2406	18.2951	18.4558	18.4907	18.1217	17.9164	17.9013	18.2288	18.4014
DVIALAGGPSYAVELGR	3	1002248267	NA	14.2773	12.2831	NA	14.2215	14.1975	13.184	11.4213	NA	NA	13.2873	13.5393	NA	13.6139	NA	NA	NA	11.2893	10.5122	11.811	NA	NA	12.9414	NA	NA	NA	NA	NA	NA	13.2736	NA	14.2773	12.2831	NA	14.2215	14.1975	13.184	11.4213	NA	NA	13.2873	13.5393	NA	13.6139	NA	NA	NA
AFLQPSHYDADEVFYVK	3	1002248312	12.5565	NA	NA	NA	NA	NA	15.6902	14.6161	14.983	14.4564	14.3844	15.2735	17.4446	16.5291	17.6898	19.2647	18.5364	18.9431	19.8054	19.567	19.6639	20.2795	20.3469	20.6473	21.2405	21.278	20.8777	21.9042	21.4757	21.3399	12.5565	NA	NA	NA	NA	NA	15.6902	14.6161	14.983	14.4564	14.3844	15.2735	17.4446	16.5291	17.6898	19.2647	18.5364
EESVIVIPASHPATIVASEGESLAVVC[+57]FFVGANHDEK	4	1002248312	NA	NA	NA	NA	NA	12.5138	14.3492	13.0377	12.9354	12.8868	13.3097	13.76	16.0004	15.3271	15.9029	17.8391	16.782	17.1816	18.502	18.084	18.2409	19.2872	18.5617	19.1185	20.2551	20.433	19.9371	21.1559	20.6156	20.8147	NA	NA	NA	NA	NA	12.5138	14.3492	13.0377	12.9354	12.8868	13.3097	13.76	16.0004	15.3271	15.9029	17.8391	16.782
EGDAM[+16]VIPAGAIVYSANTHSSK	3	1002248312	NA	NA	NA	NA	NA	NA	NA	NA	NA	NA	NA	NA	NA	NA	NA	13.3516	NA	NA	13.7135	13.9022	13.998	14.2527	12.7916	NA	15.5952	14.1784	15.29	17.0097	16.0915	16.8398	NA	NA	NA	NA	NA	NA	NA	NA	NA	NA	NA	NA	NA	NA	NA	13.3516	NA
EGDAMVIPAGAIVYSANTHSSK	2	1002248312	NA	NA	NA	NA	NA	NA	14.8961	13.8047	14.0965	13.5285	13.1165	14.2049	16.842	15.6908	16.8714	18.3054	17.0205	18.0375	19.2523	18.9339	18.9703	19.8111	19.4229	19.845	20.6482	21.0654	20.88	21.9532	21.5856	20.5113	NA	NA	NA	NA	NA	NA	14.8961	13.8047	14.0965	13.5285	13.1165	14.2049	16.842	15.6908	16.8714	18.3054	17.0205
EGDAMVIPAGAIVYSANTHSSK	3	1002248312	NA	NA	NA	NA	NA	12.6315	15.3448	14.3893	14.6121	14.2241	13.8113	14.5651	17.2257	16.2898	16.9864	18.6604	17.7441	18.4297	19.7016	19.4078	19.2988	20.2461	19.9802	20.0554	21.3868	21.2262	21.2218	22.3669	21.8973	21.2202	NA	NA	NA	NA	NA	12.6315	15.3448	14.3893	14.6121	14.2241	13.8113	14.5651	17.2257	16.2898	16.9864	18.6604	17.7441
EGEGVIVLLR	2	1002248312	NA	NA	NA	NA	NA	NA	17.8302	16.8721	17.0021	16.5539	16.6352	17.498	19.6229	18.722	19.8057	21.474	20.7666	21.1424	21.8729	21.9225	21.8758	22.5496	22.5416	22.8146	23.2783	23.3751	23.2087	24.1311	23.8273	23.5558	NA	NA	NA	NA	NA	NA	17.8302	16.8721	17.0021	16.5539	16.6352	17.498	19.6229	18.722	19.8057	21.474	20.7666
GGGGGSGSEWEIKPSSLTGK	3	1002248312	NA	NA	NA	NA	NA	NA	15.4914	14.5073	15.0036	14.8106	NA	15.6736	16.9497	16.2803	17.3755	19.1506	18.2664	18.73	19.5868	19.5319	19.5339	20.4858	20.3084	20.5826	21.3172	21.4135	21.2397	22.071	21.9203	21.7427	NA	NA	NA	NA	NA	NA	15.4914	14.5073	15.0036	14.8106	NA	15.6736	16.9497	16.2803	17.3755	19.1506	18.2664
GSMIAPNYNTR	2	1002248312	NA	NA	NA	NA	NA	NA	17.32	15.8317	16.1382	15.9515	15.7635	16.9494	19.0188	18.0117	19.339	20.9677	19.9135	20.7744	21.4903	21.3405	21.4425	22.1424	22.121	22.3439	23.0047	23.0589	23.0685	23.9058	23.6884	23.3558	NA	NA	NA	NA	NA	NA	17.32	15.8317	16.1382	15.9515	15.7635	16.9494	19.0188	18.0117	19.339	20.9677	19.9135
LFELTGDEC[+57]R	2	1002248312	NA	NA	NA	NA	NA	NA	16.1177	14.6844	15.2274	14.7735	NA	15.9282	18.1082	17.0007	18.0089	19.6705	18.5557	19.7618	20.28	20.4554	20.2398	21.2926	21.1636	21.3969	22.0797	21.975	21.7672	22.8173	22.4912	22.5502	NA	NA	NA	NA	NA	NA	16.1177	14.6844	15.2274	14.7735	NA	15.9282	18.1082	17.0007	18.0089	19.6705	18.5557
LVFGGSAAR	2	1002248312	11.9249	NA	17.8663	14.5603	14.3732	NA	16.591	15.7279	15.7011	15.3711	15.739	16.5535	18.2646	17.5448	18.9013	20.4985	20.253	20.0137	20.6476	20.9479	20.8916	21.9591	21.6665	21.8479	22.3714	22.5001	22.423	23.2093	23.01	23.1207	11.9249	NA	17.8663	14.5603	14.3732	NA	16.591	15.7279	15.7011	15.3711	15.739	16.5535	18.2646	17.5448	18.9013	20.4985	20.253
SPYFSNNHGK	2	1002248312	NA	NA	NA	NA	NA	NA	NA	NA	9.87317	NA	NA	NA	10.6298	NA	11.8567	14.6122	12.523	14.5752	14.4073	16.1494	14.9966	14.9621	15.9477	15.664	16.5934	16.5847	15.9287	18.0925	18.2626	17.6608	NA	NA	NA	NA	NA	NA	NA	NA	9.87317	NA	NA	NA	10.6298	NA	11.8567	14.6122	12.523
VAVLEAAPR	2	1002248312	NA	NA	NA	NA	NA	NA	17.8663	16.733	17.0304	16.6594	16.8787	17.552	19.6354	18.7912	20.1298	21.5127	20.7453	21.1115	21.8736	21.7799	21.9529	22.748	22.5696	22.9279	23.5238	23.4988	23.5387	24.2593	24.1381	23.9875	NA	NA	NA	NA	NA	NA	17.8663	16.733	17.0304	16.6594	16.8787	17.552	19.6354	18.7912	20.1298	21.5127	20.7453
VLAAQPEQILLR	2	1002248312	NA	NA	NA	NA	NA	NA	17.9297	16.5117	16.8544	16.3674	16.8402	17.8646	20.2632	19.276	20.7303	22.3173	21.563	21.6401	22.6171	22.662	22.8371	23.6462	23.5121	23.4856	24.4154	24.3555	24.1515	25.1023	24.8514	24.6102	NA	NA	NA	NA	NA	NA	17.9297	16.5117	16.8544	16.3674	16.8402	17.8646	20.2632	19.276	20.7303	22.3173	21.563
VLAAQPEQILLR	3	1002248312	NA	NA	NA	NA	NA	NA	10.1005	NA	NA	NA	16.0178	NA	12.8099	13.2807	17.0409	14.7397	15.0255	14.2422	15.4336	15.5778	15.7406	16.7025	16.2702	16.2616	16.9871	17.09	16.9203	17.9716	17.9682	17.8572	NA	NA	NA	NA	NA	NA	10.1005	NA	NA	NA	16.0178	NA	12.8099	13.2807	17.0409	14.7397	15.0255
ESLLITLGSPVFEAR	2	1002248348	14.7651	14.6573	14.4334	14.521	14.6398	14.7189	14.0718	14.607	14.5017	14.5631	14.8127	14.4225	NA	13.9039	14.0649	NA	13.6586	NA	NA	12.3512	NA	13.3818	NA	15.0748	NA	NA	NA	NA	NA	NA	14.7651	14.6573	14.4334	14.521	14.6398	14.7189	14.0718	14.607	14.5017	14.5631	14.8127	14.4225	NA	13.9039	14.0649	NA	13.6586
VLPYC[+57]DGIMSTLLK	2	1002248348	13.4955	13.0578	13.2546	13.4784	13.4727	NA	12.7901	13.4952	13.2608	NA	13.1532	12.872	NA	NA	NA	NA	NA	NA	NA	NA	NA	NA	NA	NA	NA	NA	NA	NA	NA	NA	13.4955	13.0578	13.2546	13.4784	13.4727	NA	12.7901	13.4952	13.2608	NA	13.1532	12.872	NA	NA	NA	NA	NA
RPGDIALTGQVSQR	3	1002248440	14.2988	14.3013	14.6	14.4744	14.5914	14.4109	12.8298	12.7815	12.1497	13.9567	13.9044	13.0357	NA	NA	NA	NA	NA	NA	NA	NA	NA	NA	NA	NA	NA	NA	NA	NA	NA	NA	14.2988	14.3013	14.6	14.4744	14.5914	14.4109	12.8298	12.7815	12.1497	13.9567	13.9044	13.0357	NA	NA	NA	NA	NA
FYIYELLK	2	1002248503	14.6065	14.3557	13.9852	14.4359	14.6324	13.9777	14.1749	14.1418	14.2226	14.2198	14.2004	14.038	14.2251	14.441	14.3768	13.9774	14.2816	13.9398	14.114	14.0171	14.0855	13.6055	13.7845	13.9285	13.7391	13.4937	13.4251	13.1425	NA	12.8106	14.6065	14.3557	13.9852	14.4359	14.6324	13.9777	14.1749	14.1418	14.2226	14.2198	14.2004	14.038	14.2251	14.441	14.3768	13.9774	14.2816
IALDPQLEALIGR	2	1002248503	16.6681	16.3994	16.265	16.6029	16.5526	16.523	16.8089	16.6482	16.7315	16.7829	16.8029	16.6463	16.6775	16.7558	16.7925	16.3516	16.7742	16.4411	16.5594	16.5698	16.6207	16.3463	16.4657	16.3363	16.2359	16.3209	16.1729	15.9738	15.724	16.2364	16.6681	16.3994	16.265	16.6029	16.5526	16.523	16.8089	16.6482	16.7315	16.7829	16.8029	16.6463	16.6775	16.7558	16.7925	16.3516	16.7742
IALDPQLEALIGR	3	1002248503	12.0308	12.2424	11.8193	11.704	11.7631	11.539	11.6263	11.8741	11.7168	11.5288	11.9258	11.8597	12.0227	12.7123	12.2574	11.4119	12.0541	11.6692	12.1737	12.2026	12.1783	11.936	11.7099	11.6477	11.2478	10.992	NA	10.9194	NA	11.247	12.0308	12.2424	11.8193	11.704	11.7631	11.539	11.6263	11.8741	11.7168	11.5288	11.9258	11.8597	12.0227	12.7123	12.2574	11.4119	12.0541
LIDWGLAEFYFPEK	2	1002248503	16.2085	15.9902	15.9066	15.8741	16.0598	16.0619	16.1751	16.1424	16.1121	16.2119	16.2226	16.0455	16.239	16.1589	15.8369	16.0546	16.1979	15.939	16.0526	16.2665	16.2	15.9508	16.1696	16.016	15.8627	15.6294	15.7189	15.5723	NA	15.5102	16.2085	15.9902	15.9066	15.8741	16.0598	16.0619	16.1751	16.1424	16.1121	16.2119	16.2226	16.0455	16.239	16.1589	15.8369	16.0546	16.1979
TPSLIFEYVNSTDFK	2	1002248503	16.5832	16.8083	16.7692	16.6663	16.7318	16.7325	11.202	17.2428	16.8334	16.9029	16.9119	16.638	17.0398	16.7539	16.8102	NA	16.624	NA	16.8191	16.5406	16.3759	NA	NA	16.4017	NA	16.6458	15.7219	NA	NA	NA	16.5832	16.8083	16.7692	16.6663	16.7318	16.7325	11.202	17.2428	16.8334	16.9029	16.9119	16.638	17.0398	16.7539	16.8102	NA	16.624
AM[+16]FFATDFADNVR	2	1002248923	13.9043	14.0714	14.0837	NA	13.8837	14.0763	NA	NA	NA	NA	NA	12.9362	NA	NA	NA	NA	NA	NA	NA	NA	NA	NA	NA	NA	NA	NA	NA	NA	NA	NA	13.9043	14.0714	14.0837	NA	13.8837	14.0763	NA	NA	NA	NA	NA	12.9362	NA	NA	NA	NA	NA
AMFFATDFADNVR	2	1002248923	17.3733	17.8081	17.7428	17.2771	17.5191	17.4001	15.8821	16.5403	16.4132	16.6131	16.0234	16.7638	15.8151	15.6054	15.6828	14.7838	15.3755	NA	15.1662	14.787	14.7432	NA	14.0986	NA	NA	NA	14.0577	NA	NA	NA	17.3733	17.8081	17.7428	17.2771	17.5191	17.4001	15.8821	16.5403	16.4132	16.6131	16.0234	16.7638	15.8151	15.6054	15.6828	14.7838	15.3755
DFVAALQR	2	1002248923	17.1381	16.8973	16.9833	16.6575	16.9141	16.7798	15.0607	15.2628	15.6323	15.7329	15.5804	15.9824	15.077	15.5747	15.5119	13.7604	15.1934	13.7007	14.394	14.5248	14.7201	13.4781	NA	13.9652	14.9674	14.896	NA	NA	NA	12.2524	17.1381	16.8973	16.9833	16.6575	16.9141	16.7798	15.0607	15.2628	15.6323	15.7329	15.5804	15.9824	15.077	15.5747	15.5119	13.7604	15.1934
LFFTPAAINYLNSR	2	1002248923	16.9952	17.1983	16.7364	17.0768	17.1836	16.9087	16.8394	17.1503	16.8977	16.5492	16.2515	16.0349	16.4296	16.0143	15.7484	NA	15.8539	16.1356	16.1947	15.1373	NA	NA	16.0641	NA	15.5572	NA	NA	NA	NA	NA	16.9952	17.1983	16.7364	17.0768	17.1836	16.9087	16.8394	17.1503	16.8977	16.5492	16.2515	16.0349	16.4296	16.0143	15.7484	NA	15.8539
LFFTPAAINYLNSR	3	1002248923	12.9555	13.6519	13.4568	13.423	13.4329	13.0172	NA	12.461	NA	11.9664	11.4715	12.389	NA	NA	13.7885	NA	NA	NA	13.2231	NA	11.5122	NA	NA	NA	NA	NA	NA	NA	NA	NA	12.9555	13.6519	13.4568	13.423	13.4329	13.0172	NA	12.461	NA	11.9664	11.4715	12.389	NA	NA	13.7885	NA	NA
TLNLYDILDAR	2	1002248923	16.9829	16.6397	16.7381	16.3754	16.5222	16.5501	14.8939	15.4291	15.4224	15.5124	15.0624	15.4933	14.4217	14.4585	14.5183	12.9163	14.4644	13.9982	13.2673	13.9283	14.2957	13.295	13.6644	13.29	NA	NA	NA	NA	NA	NA	16.9829	16.6397	16.7381	16.3754	16.5222	16.5501	14.8939	15.4291	15.4224	15.5124	15.0624	15.4933	14.4217	14.4585	14.5183	12.9163	14.4644
TLNLYDILDAR	3	1002248923	11.2548	11.5635	11.5565	10.703	10.9388	11.4013	NA	8.53462	NA	8.33785	NA	NA	NA	NA	NA	NA	NA	NA	NA	NA	NA	NA	NA	NA	NA	NA	NA	NA	NA	NA	11.2548	11.5635	11.5565	10.703	10.9388	11.4013	NA	8.53462	NA	8.33785	NA	NA	NA	NA	NA	NA	NA
AALDVVELVVR	2	1002248973	17.5773	17.3887	17.541	17.3096	17.6747	17.5001	17.2996	16.6648	17.2054	17.415	16.0304	17.0876	16.5663	16.5112	16.5286	15.4626	16.613	16.411	16.206	16.3828	16.5311	15.1653	16.1668	15.8626	15.1937	14.8203	14.1342	13.7584	12.2784	14.5926	17.5773	17.3887	17.541	17.3096	17.6747	17.5001	17.2996	16.6648	17.2054	17.415	16.0304	17.0876	16.5663	16.5112	16.5286	15.4626	16.613
C[+57]LDLATAALR	2	1002248973	17.2709	17.2607	17.2115	16.9271	17.0925	17.0943	16.782	17.0512	17.1444	17.2103	17.0598	17.0239	16.4282	16.332	16.3805	15.9712	16.3348	16.1115	16.0055	16.1969	16.0846	15.6915	15.8597	15.4668	15.2163	14.9004	14.6442	NA	13.5502	14.8298	17.2709	17.2607	17.2115	16.9271	17.0925	17.0943	16.782	17.0512	17.1444	17.2103	17.0598	17.0239	16.4282	16.332	16.3805	15.9712	16.3348
DVAALLEHAPPAGLSLGDAAAR	3	1002248973	16.7409	16.5241	16.1615	15.5393	15.8729	16.4304	16.1676	15.5334	15.411	15.1777	14.594	15.2611	NA	12.5812	14.6442	NA	13.4014	NA	NA	NA	NA	NA	NA	NA	12.8982	NA	NA	NA	NA	NA	16.7409	16.5241	16.1615	15.5393	15.8729	16.4304	16.1676	15.5334	15.411	15.1777	14.594	15.2611	NA	12.5812	14.6442	NA	13.4014
IGDTPVIGAGTYANALC[+57]AVSATGVGEAIIR	3	1002248973	12.7331	NA	13.1327	13.2554	13.3177	12.3785	NA	13.5594	13.3848	13.0466	13.2613	13.5285	12.6172	12.6569	NA	12.129	NA	12.7304	12.6163	12.7186	NA	11.2484	12.2008	12.4953	11.6757	11.1861	NA	NA	10.3807	NA	12.7331	NA	13.1327	13.2554	13.3177	12.3785	NA	13.5594	13.3848	13.0466	13.2613	13.5285	12.6172	12.6569	NA	12.129	NA
VGTVGC[+57]VAIDSAGNLATATSTGGLVNK	3	1002248973	NA	12.8077	12.0976	13.0201	NA	12.3828	NA	NA	NA	NA	NA	NA	NA	NA	NA	NA	NA	NA	NA	NA	NA	NA	NA	NA	NA	NA	NA	NA	NA	NA	NA	12.8077	12.0976	13.0201	NA	12.3828	NA	NA	NA	NA	NA	NA	NA	NA	NA	NA	NA
VQVDYTQPIPK	2	1002248973	15.8122	15.6221	15.673	15.5939	15.5129	15.5701	15.718	15.8488	15.6177	15.9231	16.0293	15.8258	15.2634	15.3179	15.4883	15.2815	15.2809	15.5003	15.5033	15.4447	15.3505	NA	14.9705	14.866	14.2243	NA	14.0363	12.7307	NA	14.4962	15.8122	15.6221	15.673	15.5939	15.5129	15.5701	15.718	15.8488	15.6177	15.9231	16.0293	15.8258	15.2634	15.3179	15.4883	15.2815	15.2809
IFDDVALGFPATPR	2	1002249168	NA	14.142	NA	NA	NA	NA	14.813	15.0867	15.3061	17.5029	17.4268	17.3079	17.7841	17.3199	17.7499	18.5314	19.0659	19.7963	18.3674	18.381	18.3239	20.5422	20.1725	21.1072	18.5158	18.511	18.8936	18.936	20.1552	19.3816	NA	14.142	NA	NA	NA	NA	14.813	15.0867	15.3061	17.5029	17.4268	17.3079	17.7841	17.3199	17.7499	18.5314	19.0659
IFDDVALGFPATPR	3	1002249168	NA	NA	NA	NA	NA	NA	NA	NA	11.8311	13.9422	13.614	13.6336	14.1214	13.8522	14.4081	15.2859	15.3944	16.317	11.8407	15.0999	14.848	17.1497	16.4915	17.6797	14.9436	14.877	15.3448	15.386	16.8213	16.0039	NA	NA	NA	NA	NA	NA	NA	NA	11.8311	13.9422	13.614	13.6336	14.1214	13.8522	14.4081	15.2859	15.3944
NGVLLVTVPK	2	1002249168	NA	NA	NA	NA	NA	NA	10.6015	NA	NA	14.7257	13.4818	13.8643	14.4879	NA	14.5211	15.7739	16.4815	17.2882	15.02	15.6781	14.8171	18.034	17.7509	18.4981	15.5942	15.8949	16.2753	16.3141	17.7823	16.8829	NA	NA	NA	NA	NA	NA	10.6015	NA	NA	14.7257	13.4818	13.8643	14.4879	NA	14.5211	15.7739	16.4815
AAMATAGAGAGAR	2	1002249303	16.8226	15.2164	15.9775	14.1084	16.3707	16.2245	14.3649	13.6189	14.9355	15.6121	15.8699	16.1213	14.1273	12.9047	13.1826	NA	NA	10.36	NA	NA	NA	11.5156	NA	NA	NA	NA	NA	NA	NA	NA	16.8226	15.2164	15.9775	14.1084	16.3707	16.2245	14.3649	13.6189	14.9355	15.6121	15.8699	16.1213	14.1273	12.9047	13.1826	NA	NA
VGPVVIASSDLLK	2	1002249316	17.6284	17.4826	17.623	17.2017	17.0351	17.6936	17.0128	17.8422	17.048	17.2036	17.1765	16.7226	15.9982	16.055	15.5197	14.0379	15.1181	13.9524	13.9277	14.5277	NA	NA	13.4458	13.2771	12.1829	NA	NA	NA	NA	NA	17.6284	17.4826	17.623	17.2017	17.0351	17.6936	17.0128	17.8422	17.048	17.2036	17.1765	16.7226	15.9982	16.055	15.5197	14.0379	15.1181
IDVQGWEYHVLR	3	1002249341	11.629	12.263	12.1236	11.2831	12.2168	12.2792	12.2456	11.7114	12.1326	NA	NA	10.6048	NA	10.7495	11.0248	NA	12.2791	NA	12.4712	11.7639	NA	NA	NA	NA	NA	12.2204	NA	NA	NA	NA	11.629	12.263	12.1236	11.2831	12.2168	12.2792	12.2456	11.7114	12.1326	NA	NA	10.6048	NA	10.7495	11.0248	NA	12.2791
VVAFEPVLENLQR	2	1002249341	15.7966	NA	14.919	15.8871	15.9066	14.7016	14.7607	15.4178	NA	14.3742	NA	NA	NA	NA	15.948	NA	NA	NA	NA	NA	NA	NA	NA	NA	15.7143	NA	NA	NA	NA	NA	15.7966	NA	14.919	15.8871	15.9066	14.7016	14.7607	15.4178	NA	14.3742	NA	NA	NA	NA	15.948	NA	NA
AMVPTDLSIAIPEGTYAR	2	1002249448	17.9013	18.1915	18.1711	18.3167	18.1451	18.278	17.2612	17.276	17.7037	17.4981	17.2591	17.8444	17.3445	17.2015	17.2321	16.994	16.7513	17.143	17.2914	17.3354	16.9495	16.8478	17.2864	17.2206	16.8371	16.6122	16.615	15.8591	15.4113	16.3559	17.9013	18.1915	18.1711	18.3167	18.1451	18.278	17.2612	17.276	17.7037	17.4981	17.2591	17.8444	17.3445	17.2015	17.2321	16.994	16.7513
AMVPTDLSIAIPEGTYAR	3	1002249448	16.2195	16.397	16.3437	16.2237	16.2031	16.2711	NA	14.5687	15.5085	NA	14.9533	15.3589	14.916	14.8341	14.6592	14.286	NA	NA	14.3542	14.6593	14.1975	12.5011	NA	13.852	NA	NA	NA	NA	12.9417	NA	16.2195	16.397	16.3437	16.2237	16.2031	16.2711	NA	14.5687	15.5085	NA	14.9533	15.3589	14.916	14.8341	14.6592	14.286	NA
GSALAAGYDLSSAAEVVVPAR	3	1002249448	16.1715	16.3053	16.6346	16.3215	16.3287	16.6647	14.7718	14.5165	15.538	14.9684	14.7653	15.3843	14.2542	14.1125	13.9053	12.98	NA	NA	NA	NA	NA	NA	NA	NA	NA	NA	NA	NA	NA	NA	16.1715	16.3053	16.6346	16.3215	16.3287	16.6647	14.7718	14.5165	15.538	14.9684	14.7653	15.3843	14.2542	14.1125	13.9053	12.98	NA
ASFAMAAAPGR	2	1002249450	NA	10.5546	NA	NA	11.272	NA	NA	NA	NA	NA	NA	11.6751	NA	NA	NA	NA	NA	NA	NA	NA	NA	NA	NA	NA	NA	NA	NA	NA	NA	NA	NA	10.5546	NA	NA	11.272	NA	NA	NA	NA	NA	NA	11.6751	NA	NA	NA	NA	NA
IAVSTAQR	2	1002249450	15.5933	14.7666	15.2127	15.5754	14.8004	15.6872	15.7015	15.3755	15.2915	15.009	15.0312	15.209	16.6087	17.1601	16.9925	16.649	16.503	17.0082	17.1178	16.8506	16.9176	17.0163	16.943	17.1697	16.9063	16.7717	17.063	16.9883	16.4343	16.7898	15.5933	14.7666	15.2127	15.5754	14.8004	15.6872	15.7015	15.3755	15.2915	15.009	15.0312	15.209	16.6087	17.1601	16.9925	16.649	16.503
MLGGGGVDGAIHR	2	1002249450	14.1149	13.9832	13.8101	14.0686	14.1323	NA	14.788	14.9313	14.8134	14.3673	14.218	14.3381	15.1021	14.8594	15.0529	14.5148	14.6131	13.9878	14.3243	14.2724	14.1778	NA	13.0341	12.5764	14.0247	NA	13.8208	13.3843	NA	13.0631	14.1149	13.9832	13.8101	14.0686	14.1323	NA	14.788	14.9313	14.8134	14.3673	14.218	14.3381	15.1021	14.8594	15.0529	14.5148	14.6131
MLGGGGVDGAIHR	3	1002249450	13.5986	13.3089	12.9509	NA	12.7692	NA	14.6807	14.6705	15.2512	14.6313	14.2615	NA	14.792	14.7726	14.6181	14.6607	14.8645	14.4542	NA	14.5305	14.3118	NA	NA	NA	13.4668	13.7328	12.9961	12.0224	NA	12.8807	13.5986	13.3089	12.9509	NA	12.7692	NA	14.6807	14.6705	15.2512	14.6313	14.2615	NA	14.792	14.7726	14.6181	14.6607	14.8645
ANIPC[+57]LC[+57]AGVTK	2	1002249485	19.6933	18.6928	18.519	19.8165	19.7379	20.2374	21.1599	21.4529	21.4305	21.6907	21.3423	21.1048	21.5951	20.2148	21.1225	20.4966	21.2405	20.9866	21.2071	21.195	21.509	19.9207	20.903	20.4491	19.9346	20.6457	20.2743	18.9863	19.3292	19.6328	19.6933	18.6928	18.519	19.8165	19.7379	20.2374	21.1599	21.4529	21.4305	21.6907	21.3423	21.1048	21.5951	20.2148	21.1225	20.4966	21.2405
ANIPC[+57]LC[+57]AGVTK	3	1002249485	NA	NA	NA	NA	NA	NA	NA	9.05703	NA	NA	10.4858	10.1922	11.4122	NA	9.1112	9.99517	NA	10.2619	10.9707	11.6878	11.0326	NA	10.7407	10.0437	NA	NA	NA	NA	NA	NA	NA	NA	NA	NA	NA	NA	NA	9.05703	NA	NA	10.4858	10.1922	11.4122	NA	9.1112	9.99517	NA
IEPSEAC[+57]C[+57]AVWQR	2	1002249485	19.8858	19.0696	18.8068	20.2696	20.1809	20.652	21.3065	21.7335	20.6124	21.9726	21.6253	21.4562	21.7743	19.5638	21.3313	20.8685	21.6639	21.2258	21.4475	21.4514	21.873	20.3374	21.3336	20.8111	20.5359	21.1931	20.6855	19.6566	18.3583	19.9421	19.8858	19.0696	18.8068	20.2696	20.1809	20.652	21.3065	21.7335	20.6124	21.9726	21.6253	21.4562	21.7743	19.5638	21.3313	20.8685	21.6639
ITLDHVTLNFAR	3	1002249524	11.8901	11.7529	11.9525	11.9141	11.7153	NA	11.4434	11.9664	11.7612	11.5324	11.6389	11.3982	9.98747	NA	NA	NA	NA	11.2365	NA	NA	NA	NA	NA	NA	NA	NA	NA	NA	NA	NA	11.8901	11.7529	11.9525	11.9141	11.7153	NA	11.4434	11.9664	11.7612	11.5324	11.6389	11.3982	9.98747	NA	NA	NA	NA
LALTQQVLR	2	1002249524	11.9682	12.2371	NA	NA	11.8175	NA	12.5742	NA	NA	NA	NA	NA	NA	NA	NA	NA	NA	NA	NA	NA	NA	NA	NA	NA	NA	NA	NA	NA	NA	NA	11.9682	12.2371	NA	NA	11.8175	NA	12.5742	NA	NA	NA	NA	NA	NA	NA	NA	NA	NA
LSLHDNALGGQLPASLGFLPELR	3	1002249536	14.8467	14.9246	14.0241	12.0573	NA	14.5419	13.5979	14.3438	13.3394	14.3045	14.6633	13.6734	NA	12.6436	12.7618	11.9924	13.478	12.6489	NA	13.2739	11.916	NA	11.5284	NA	NA	NA	NA	NA	NA	NA	14.8467	14.9246	14.0241	12.0573	NA	14.5419	13.5979	14.3438	13.3394	14.3045	14.6633	13.6734	NA	12.6436	12.7618	11.9924	13.478
MNIAMGVAR	2	1002249536	16.1534	15.9652	16.1587	NA	15.9275	15.8978	13.6766	14.5432	14.2583	14.7293	14.1394	13.9872	NA	NA	NA	NA	NA	NA	NA	NA	NA	NA	NA	NA	NA	NA	NA	NA	NA	NA	16.1534	15.9652	16.1587	NA	15.9275	15.8978	13.6766	14.5432	14.2583	14.7293	14.1394	13.9872	NA	NA	NA	NA	NA
GQGQGLLGALGNVTGAIK	2	1002249825	NA	NA	NA	NA	NA	NA	14.9747	12.9645	13.6516	12.9959	13.5373	14.1449	16.1112	15.6835	16.7182	17.9204	17.5454	17.2145	18.0843	17.9458	18.3163	18.9384	18.7097	19.0035	19.0658	18.8842	19.1748	19.7605	19.3541	19.7492	NA	NA	NA	NA	NA	NA	14.9747	12.9645	13.6516	12.9959	13.5373	14.1449	16.1112	15.6835	16.7182	17.9204	17.5454
SFVSAVGR	1	1002249825	NA	NA	NA	NA	NA	NA	NA	NA	NA	NA	NA	NA	13.9436	NA	12.8595	13.9977	13.9243	NA	14.1062	14.3651	13.88	14.619	14.5064	14.4797	15.0159	15.0346	15.0354	15.3846	15.3345	15.2486	NA	NA	NA	NA	NA	NA	NA	NA	NA	NA	NA	NA	13.9436	NA	12.8595	13.9977	13.9243
SFVSAVGR	2	1002249825	NA	NA	NA	NA	NA	NA	NA	NA	NA	NA	NA	NA	16.3138	16.453	17.2403	18.2021	NA	17.3859	18.152	18.0956	18.2259	18.7447	18.5619	18.5737	19.0649	19.2423	18.9573	19.5469	19.4	19.5366	NA	NA	NA	NA	NA	NA	NA	NA	NA	NA	NA	NA	16.3138	16.453	17.2403	18.2021	NA
WAELESGTTTIAFTPLHQR	3	1002249983	NA	NA	NA	NA	NA	NA	16.9069	16.3638	16.281	16.3582	16.2746	16.8069	18.398	17.7687	18.4345	19.3595	18.9313	19.5872	19.6504	19.446	19.5464	20.1321	20.1148	20.1514	20.0939	20.3812	20.2689	20.8723	20.8513	20.6324	NA	NA	NA	NA	NA	NA	16.9069	16.3638	16.281	16.3582	16.2746	16.8069	18.398	17.7687	18.4345	19.3595	18.9313
FTFEALTATTANR	2	1002249989	NA	NA	14.6548	15.3803	15.3153	NA	NA	NA	NA	NA	NA	NA	NA	NA	NA	13.2274	NA	NA	12.8302	12.7918	12.1731	13.8515	13.6727	13.5637	14.1801	13.7265	13.9186	14.818	14.6016	14.8899	NA	NA	14.6548	15.3803	15.3153	NA	NA	NA	NA	NA	NA	NA	NA	NA	NA	13.2274	NA
GDFVLEQLANNLK	2	1002249989	NA	NA	NA	NA	NA	NA	NA	NA	NA	NA	NA	NA	NA	NA	NA	13.3584	NA	NA	NA	12.8969	13.5534	13.9053	14.0558	13.9648	14.681	14.5714	NA	14.7894	14.7549	14.5106	NA	NA	NA	NA	NA	NA	NA	NA	NA	NA	NA	NA	NA	NA	NA	13.3584	NA
AGQYYQQQR	2	1002250111	11.8655	9.02544	NA	12.1141	11.9145	12.1336	17.0113	16.5002	17.1739	17.0117	16.0708	16.0872	18.804	17.2797	18.4891	19.3858	18.9335	19.5334	19.9624	19.8621	19.9737	19.5293	20.0817	19.8155	19.5145	19.9207	19.1375	19.9189	20.1517	19.5072	11.8655	9.02544	NA	12.1141	11.9145	12.1336	17.0113	16.5002	17.1739	17.0117	16.0708	16.0872	18.804	17.2797	18.4891	19.3858	18.9335
TAQAGHAIQGR	2	1002250111	NA	NA	NA	NA	NA	NA	10.8342	NA	9.38029	NA	NA	NA	10.1286	NA	9.07688	10.6621	NA	10.8643	8.97971	12.0821	10.4077	NA	10.9188	10.1146	9.25401	10.0946	12.1674	11.4348	NA	9.77708	NA	NA	NA	NA	NA	NA	10.8342	NA	9.38029	NA	NA	NA	10.1286	NA	9.07688	10.6621	NA
C[+57]VVVVEYQHGGTLK	3	1002250327	NA	NA	NA	NA	12.1205	NA	NA	13.2592	14.3487	NA	NA	NA	NA	13.1366	NA	NA	14.9433	13.8917	NA	NA	NA	NA	13.4017	NA	NA	NA	NA	NA	NA	NA	NA	NA	NA	NA	12.1205	NA	NA	13.2592	14.3487	NA	NA	NA	NA	13.1366	NA	NA	14.9433
LDIQNQVAHGTFGVVYR	3	1002250327	12.746	11.8396	11.3889	12.773	12.1493	11.7502	13.6804	13.8905	13.7466	13.1659	13.4456	13.2207	12.8092	13.046	NA	NA	12.8794	12.5138	11.8125	12.1403	NA	NA	NA	NA	NA	12.5738	NA	NA	NA	NA	12.746	11.8396	11.3889	12.773	12.1493	11.7502	13.6804	13.8905	13.7466	13.1659	13.4456	13.2207	12.8092	13.046	NA	NA	12.8794
AVAALSVMFTQALR	3	1002250432	12.3669	12.835	13.3485	12.6088	12.8524	12.5517	8.61679	11.2893	10.3769	10.8012	11.0499	10.4733	NA	8.39118	NA	NA	NA	NA	NA	9.27731	NA	NA	NA	NA	NA	NA	NA	NA	NA	NA	12.3669	12.835	13.3485	12.6088	12.8524	12.5517	8.61679	11.2893	10.3769	10.8012	11.0499	10.4733	NA	8.39118	NA	NA	NA
DLIGGLHHVPGLPLGK	3	1002250432	17.4902	17.5454	17.6752	17.1056	17.4608	17.1194	15.4413	15.8827	15.4327	16.1278	16.256	16.0988	12.1191	12.2782	13.8228	13.9224	14.3439	14.0454	12.6848	NA	12.685	NA	12.5407	12.5508	11.4684	NA	12.8316	NA	NA	11.7483	17.4902	17.5454	17.6752	17.1056	17.4608	17.1194	15.4413	15.8827	15.4327	16.1278	16.256	16.0988	12.1191	12.2782	13.8228	13.9224	14.3439
VAAEHLPYIEHWDTMSFEVLR	3	1002250432	16.5777	16.7213	16.822	16.7005	16.64	16.5549	14.6522	14.9371	14.7006	15.0111	14.7733	15.2507	NA	NA	NA	NA	13.3614	13.9156	NA	NA	NA	NA	NA	NA	NA	NA	NA	NA	NA	NA	16.5777	16.7213	16.822	16.7005	16.64	16.5549	14.6522	14.9371	14.7006	15.0111	14.7733	15.2507	NA	NA	NA	NA	13.3614
KYNIASGLIVR	3	1002250747	10.7838	11.5731	12.0777	14.0036	11.0264	11.5107	11.2402	10.8798	NA	NA	14.4947	11.342	14.9998	17.0611	13.6278	14.4854	16.8114	NA	13.42	14.4588	13.0434	12.9178	13.1787	NA	13.204	13.529	13.2674	13.5296	13.2489	NA	10.7838	11.5731	12.0777	14.0036	11.0264	11.5107	11.2402	10.8798	NA	NA	14.4947	11.342	14.9998	17.0611	13.6278	14.4854	16.8114
NFGQLVR	2	1002250747	NA	NA	NA	14.4188	14.7048	14.2537	NA	NA	NA	9.45301	NA	NA	NA	NA	NA	NA	NA	NA	NA	NA	NA	NA	NA	NA	NA	NA	NA	NA	NA	NA	NA	NA	NA	14.4188	14.7048	14.2537	NA	NA	NA	9.45301	NA	NA	NA	NA	NA	NA	NA
TVDFLEMAHIELLSR	3	1002250747	13.3657	13.1085	13.2608	13.3614	13.9662	13.5461	12.894	13.0124	12.6251	13.0944	12.9652	12.8812	11.5083	12.1151	11.9738	11.5891	11.2564	NA	10.8994	11.4704	9.70395	NA	9.95262	11.9299	10.9394	10.9864	11.1077	9.36668	NA	NA	13.3657	13.1085	13.2608	13.3614	13.9662	13.5461	12.894	13.0124	12.6251	13.0944	12.9652	12.8812	11.5083	12.1151	11.9738	11.5891	11.2564
DWFDHVAPSLAR	3	1002250908	11.8074	11.4477	11.7524	NA	NA	11.648	11.2049	11.0628	11.3326	10.5972	NA	10.3995	NA	10.7454	10.8106	NA	NA	NA	NA	NA	NA	NA	NA	NA	NA	NA	NA	NA	NA	NA	11.8074	11.4477	11.7524	NA	NA	11.648	11.2049	11.0628	11.3326	10.5972	NA	10.3995	NA	10.7454	10.8106	NA	NA
LALNLDPLPR	2	1002250908	12.256	11.5917	12.0935	11.9674	11.7057	11.2626	10.9797	9.97087	11.0121	11.0408	10.7471	10.36	11.3833	13.9102	13.092	NA	11.9822	NA	NA	10.4919	NA	NA	NA	NA	14.6461	13.108	14.7049	14.4993	NA	13.6086	12.256	11.5917	12.0935	11.9674	11.7057	11.2626	10.9797	9.97087	11.0121	11.0408	10.7471	10.36	11.3833	13.9102	13.092	NA	11.9822
SILPYLPVVLR	2	1002250908	14.159	13.8441	14.3045	13.6912	14.0916	13.8007	13.3937	13.2221	13.1275	13.104	12.7585	12.9264	12.5172	12.982	12.6666	NA	NA	NA	NA	NA	NA	NA	11.4896	NA	11.0707	NA	NA	NA	NA	NA	14.159	13.8441	14.3045	13.6912	14.0916	13.8007	13.3937	13.2221	13.1275	13.104	12.7585	12.9264	12.5172	12.982	12.6666	NA	NA
KQLDVLMGANR	3	1002250911	NA	NA	13.6455	NA	NA	NA	NA	NA	NA	NA	NA	NA	NA	NA	NA	NA	NA	NA	NA	NA	NA	NA	NA	NA	NA	NA	NA	NA	NA	NA	NA	NA	13.6455	NA	NA	NA	NA	NA	NA	NA	NA	NA	NA	NA	NA	NA	NA
QLDVLMGANR	2	1002250911	NA	NA	13.0137	NA	NA	NA	13.6259	NA	NA	NA	12.6258	NA	NA	NA	NA	NA	NA	NA	NA	11.508	12.2131	NA	NA	NA	NA	NA	NA	NA	NA	NA	NA	NA	13.0137	NA	NA	NA	13.6259	NA	NA	NA	12.6258	NA	NA	NA	NA	NA	NA
RADMQATLLLDAFNK	3	1002250911	12.4844	13.6694	13.6537	13.4242	11.9979	NA	13.3899	12.7097	12.9769	12.0903	12.467	12.0859	12.2923	12.8022	12.5602	11.7846	NA	12.7185	12.8924	12.1334	12.8798	11.2166	11.4615	11.9547	12.4584	12.2164	12.3748	NA	NA	11.6604	12.4844	13.6694	13.6537	13.4242	11.9979	NA	13.3899	12.7097	12.9769	12.0903	12.467	12.0859	12.2923	12.8022	12.5602	11.7846	NA
ADLGLSVGAFK	2	1002251036	14.6205	14.5511	14.9843	14.7612	14.9567	15.3519	15.2791	15.3448	15.2059	15.7093	15.3663	15.4691	15.9655	15.4485	15.5648	16.0013	16.2866	16.2139	16.4452	16.2713	16.4219	16.3667	16.3054	16.3937	15.8677	NA	15.3576	14.0387	NA	15.7559	14.6205	14.5511	14.9843	14.7612	14.9567	15.3519	15.2791	15.3448	15.2059	15.7093	15.3663	15.4691	15.9655	15.4485	15.5648	16.0013	16.2866
NIIMNNPQMR	2	1002251036	13.1336	12.1116	13.579	13.0198	12.382	NA	14.6892	14.2311	14.3799	14.7555	14.2624	14.28	15.7954	15.2819	15.8547	16.1561	16.261	16.0845	16.177	16.2741	16.1597	16.3158	16.4475	16.6406	15.8859	15.0666	15.7867	15.4612	12.5132	16.1329	13.1336	12.1116	13.579	13.0198	12.382	NA	14.6892	14.2311	14.3799	14.7555	14.2624	14.28	15.7954	15.2819	15.8547	16.1561	16.261
NPDLAHVLNDPSILR	2	1002251036	NA	NA	NA	NA	NA	NA	NA	NA	NA	NA	NA	NA	NA	13.3202	14.0496	15.2185	15.9015	15.5326	15.8419	15.3549	15.5844	15.6883	15.68	15.8295	15.304	14.9149	15.4306	NA	NA	15.0265	NA	NA	NA	NA	NA	NA	NA	NA	NA	NA	NA	NA	NA	13.3202	14.0496	15.2185	15.9015
LGLAIPVGAATDC[+57]SK	2	1002251542	21.5582	21.1324	21.1329	21.6798	22.1631	22.0497	22.2418	22.6263	22.7044	22.5011	22.4242	22.2934	22.0705	21.5134	21.7502	20.9742	21.785	20.8835	21.3773	21.3909	21.683	20.5278	21.0332	20.6351	20.3056	20.5447	20.0817	NA	18.1149	19.8074	21.5582	21.1324	21.1329	21.6798	22.1631	22.0497	22.2418	22.6263	22.7044	22.5011	22.4242	22.2934	22.0705	21.5134	21.7502	20.9742	21.785
IDFLVSGR	2	1002251736	16.2668	15.663	13.8543	16.5195	15.8968	16.176	16.9414	17.1222	17.0879	17.6168	17.8152	17.3264	16.0212	16.1288	15.6335	15.2192	16.7991	15.232	14.3937	14.851	14.9342	NA	14.6811	14.269	12.9171	NA	14.4152	NA	NA	12.2937	16.2668	15.663	13.8543	16.5195	15.8968	16.176	16.9414	17.1222	17.0879	17.6168	17.8152	17.3264	16.0212	16.1288	15.6335	15.2192	16.7991
MLVMLLSDC[+57]VR	2	1002251736	14.3413	14.4589	NA	15.8609	14.7487	14.0106	16.2494	16.53	16.2749	16.6891	17.041	16.7571	15.433	15.8174	14.434	14.5234	15.5475	14.4258	13.6791	14.38	13.9393	NA	14.0222	14.2887	NA	13.0537	14.1844	NA	NA	11.092	14.3413	14.4589	NA	15.8609	14.7487	14.0106	16.2494	16.53	16.2749	16.6891	17.041	16.7571	15.433	15.8174	14.434	14.5234	15.5475
GVAAGGLTFER	2	1002252071	15.9219	15.2654	15.9246	16.236	16.4448	16.6101	15.7366	15.3311	15.5289	15.8268	15.0967	15.4439	13.209	NA	12.3828	11.3608	13.5188	NA	14.0249	13.6296	14.4384	12.2314	13.841	12.3627	NA	NA	NA	NA	NA	NA	15.9219	15.2654	15.9246	16.236	16.4448	16.6101	15.7366	15.3311	15.5289	15.8268	15.0967	15.4439	13.209	NA	12.3828	11.3608	13.5188
C[+57]FTNLSSFSFDNGHVER	3	1002252290	NA	NA	NA	NA	NA	NA	NA	NA	NA	NA	NA	NA	NA	NA	NA	NA	NA	NA	NA	NA	NA	NA	12.8483	NA	NA	NA	NA	NA	10.998	NA	NA	NA	NA	NA	NA	NA	NA	NA	NA	NA	NA	NA	NA	NA	NA	NA	NA
WTAQQLTHDYGEVPFR	3	1002252290	12.2899	NA	NA	NA	NA	13.0335	13.5563	NA	13.7789	12.1579	12.297	11.9131	NA	NA	NA	NA	NA	12.8192	12.4529	NA	12.1954	NA	NA	NA	NA	NA	NA	NA	NA	NA	12.2899	NA	NA	NA	NA	13.0335	13.5563	NA	13.7789	12.1579	12.297	11.9131	NA	NA	NA	NA	NA
WAQGDTIVLAAVYGPK	2	1002252399	15.6295	15.7971	15.8268	15.8053	15.6631	15.701	15.2363	15.6464	15.5328	15.461	15.6777	15.146	14.7036	14.8817	15.2436	14.0394	14.419	13.3065	14.498	14.1575	14.5397	14.4865	14.7845	NA	13.7715	13.6128	14.3889	13.2197	NA	NA	15.6295	15.7971	15.8268	15.8053	15.6631	15.701	15.2363	15.6464	15.5328	15.461	15.6777	15.146	14.7036	14.8817	15.2436	14.0394	14.419
ALAVLGLAASQSAAALR	2	1002252402	16.8917	16.6935	17.0496	16.884	17.5315	18.5633	15.3636	15.8946	15.6799	16.9126	16.546	15.9815	15.2593	14.1406	14.9834	14.9577	15.702	15.2196	15.4274	15.4689	16.3871	15.2709	15.4928	15.4316	14.88	15.5227	14.8388	15.0203	15.4515	15.1198	16.8917	16.6935	17.0496	16.884	17.5315	18.5633	15.3636	15.8946	15.6799	16.9126	16.546	15.9815	15.2593	14.1406	14.9834	14.9577	15.702
VGIPSIVR	2	1002252402	16.6331	14.7083	16.9157	16.3982	17.054	17.9743	12.1245	15.2399	13.748	15.8786	15.6815	15.4043	13.5412	12.6392	13.503	NA	14.7048	13.0788	NA	NA	13.9307	13.7873	NA	13.3226	12.4998	14.2177	12.9475	NA	NA	NA	16.6331	14.7083	16.9157	16.3982	17.054	17.9743	12.1245	15.2399	13.748	15.8786	15.6815	15.4043	13.5412	12.6392	13.503	NA	14.7048
AAMVEHFNAGNR	2	1002252427	13.5024	13.6789	13.638	13.825	14.133	13.9884	14.4984	14.3606	14.4544	14.5276	14.2526	14.4131	14.034	14.2661	14.6656	14.2943	13.863	14.383	13.9897	14.2359	14.1119	14.0117	14.1353	14.33	13.7986	13.5749	13.8408	13.5237	13.1748	13.7731	13.5024	13.6789	13.638	13.825	14.133	13.9884	14.4984	14.3606	14.4544	14.5276	14.2526	14.4131	14.034	14.2661	14.6656	14.2943	13.863
AAMVEHFNAGNR	3	1002252427	13.7228	14.1377	13.4851	14.4207	13.9756	14.2297	13.8906	14.2559	14.4685	14.0668	14.1292	14.9028	13.9933	14.1618	14.0335	14.2724	13.6901	14.2228	13.3275	13.9436	13.4556	13.9525	14.005	14.2374	13.5745	12.0624	13.2739	12.9902	NA	13.8866	13.7228	14.1377	13.4851	14.4207	13.9756	14.2297	13.8906	14.2559	14.4685	14.0668	14.1292	14.9028	13.9933	14.1618	14.0335	14.2724	13.6901
LVSAPVILEAVR	2	1002252427	16.9149	16.1436	16.6125	16.8549	17.2257	16.9416	16.3028	17.2864	17.4134	17.5895	17.0233	17.2632	17.3754	17.488	17.1661	NA	16.7546	NA	NA	NA	NA	NA	NA	15.7675	NA	NA	NA	NA	NA	NA	16.9149	16.1436	16.6125	16.8549	17.2257	16.9416	16.3028	17.2864	17.4134	17.5895	17.0233	17.2632	17.3754	17.488	17.1661	NA	16.7546
LVSAPVILEAVR	3	1002252427	NA	11.9302	NA	12.221	12.1727	11.655	11.1447	12.2938	10.7792	NA	NA	12.1854	12.8936	13.2925	12.6009	NA	NA	NA	NA	11.541	NA	NA	NA	12.6957	NA	NA	NA	NA	NA	NA	NA	11.9302	NA	12.221	12.1727	11.655	11.1447	12.2938	10.7792	NA	NA	12.1854	12.8936	13.2925	12.6009	NA	NA
PLGNAVSYVNSAFLAR	2	1002252427	14.8794	15.1801	14.9496	15.6358	15.3644	14.9111	16.2869	16.0105	16.1555	15.9805	15.769	16.106	16.3193	15.9665	16.3032	15.9957	14.6655	16.0272	15.6806	16.0215	15.6529	15.6999	16.0246	15.9367	15.7168	15.1689	15.5171	15.2587	15.1372	15.5182	14.8794	15.1801	14.9496	15.6358	15.3644	14.9111	16.2869	16.0105	16.1555	15.9805	15.769	16.106	16.3193	15.9665	16.3032	15.9957	14.6655
PLGNAVSYVNSAFLAR	3	1002252427	12.1429	12.6664	12.8114	13.4162	13.1858	12.4417	14.1276	13.6267	13.9115	13.5222	13.1494	13.7025	14.1503	14.0984	13.6898	13.341	11.4486	13.7677	13.4031	13.5962	13.1305	13.4075	13.579	13.752	13.176	12.6275	12.6843	12.4221	13.0252	13.1024	12.1429	12.6664	12.8114	13.4162	13.1858	12.4417	14.1276	13.6267	13.9115	13.5222	13.1494	13.7025	14.1503	14.0984	13.6898	13.341	11.4486
PSPPPGFSK	2	1002252427	17.3132	12.4284	NA	17.2179	13.7391	12.036	NA	NA	13.5867	NA	16.7572	16.8931	16.458	NA	NA	NA	NA	NA	15.9446	NA	NA	NA	NA	NA	NA	NA	NA	NA	NA	NA	17.3132	12.4284	NA	17.2179	13.7391	12.036	NA	NA	13.5867	NA	16.7572	16.8931	16.458	NA	NA	NA	NA
PVVVTVNGER	2	1002252427	15.7644	15.7398	15.5675	16.0967	16.0599	15.772	16.1341	16.0806	16.0024	15.9477	16.1061	16.4577	15.761	16.4105	15.591	15.7616	15.5872	15.9774	15.0487	15.6969	15.0843	15.5604	15.8577	16.0142	15.1711	NA	14.8346	13.7731	NA	15.3682	15.7644	15.7398	15.5675	16.0967	16.0599	15.772	16.1341	16.0806	16.0024	15.9477	16.1061	16.4577	15.761	16.4105	15.591	15.7616	15.5872
QFNVELINSAR	2	1002252427	15.6846	15.4697	15.3561	15.8976	15.7868	15.6782	16.0259	15.803	16.0194	16.0728	15.9646	16.0717	16.2339	16.2258	16.2041	15.7373	15.4346	15.5822	15.3324	15.7133	15.1735	NA	NA	NA	NA	13.8011	NA	NA	NA	15.0777	15.6846	15.4697	15.3561	15.8976	15.7868	15.6782	16.0259	15.803	16.0194	16.0728	15.9646	16.0717	16.2339	16.2258	16.2041	15.7373	15.4346
SLIAQASMASVK	2	1002252427	14.8193	14.5279	14.6457	15.0511	15.156	14.7608	15.6108	15.4504	15.6345	15.7324	15.2432	15.5998	15.7229	15.688	15.0301	15.5253	14.8877	15.5108	15.478	15.3866	15.294	15.2113	15.4284	15.5558	15.1442	14.6656	14.8889	14.7175	14.4184	14.8317	14.8193	14.5279	14.6457	15.0511	15.156	14.7608	15.6108	15.4504	15.6345	15.7324	15.2432	15.5998	15.7229	15.688	15.0301	15.5253	14.8877
VITVITAK	2	1002252427	15.4419	15.2232	15.3414	15.6452	15.607	15.2155	15.8248	15.5534	15.6835	15.6029	15.6503	15.9449	15.4964	15.8324	15.6497	15.3285	15.0813	15.5955	15.511	15.1481	15.3693	15.4274	14.9877	15.4194	14.7444	NA	14.4064	13.6736	NA	14.9356	15.4419	15.2232	15.3414	15.6452	15.607	15.2155	15.8248	15.5534	15.6835	15.6029	15.6503	15.9449	15.4964	15.8324	15.6497	15.3285	15.0813
YNWGALSFDIK	2	1002252427	15.0689	14.414	14.5251	14.6205	14.8339	14.7575	14.5645	14.7046	14.8673	15.1006	14.9196	15.0494	14.1704	14.5909	14.6294	14.3054	14.4654	14.3973	14.3311	13.9278	13.2344	13.9895	14.4012	14.274	13.977	13.8386	13.4431	12.8168	12.9724	14.094	15.0689	14.414	14.5251	14.6205	14.8339	14.7575	14.5645	14.7046	14.8673	15.1006	14.9196	15.0494	14.1704	14.5909	14.6294	14.3054	14.4654
ALLSDPAFR	2	1002252543	22.5916	22.0369	22.2198	21.8735	22.2744	22.2917	21.0041	21.2387	21.3417	21.8116	21.6416	21.4497	20.0161	20.3805	20.5895	20.1172	21.0991	20.0401	19.7029	19.7455	20.2228	19.939	19.8563	19.7829	18.9462	18.3713	18.7456	18.0648	17.2903	18.8803	22.5916	22.0369	22.2198	21.8735	22.2744	22.2917	21.0041	21.2387	21.3417	21.8116	21.6416	21.4497	20.0161	20.3805	20.5895	20.1172	21.0991
ALLSDPAFRPLVEK	2	1002252543	20.902	20.9957	21.099	21.2485	21.1627	20.7518	20.4261	20.6392	20.5091	20.8809	20.7495	20.7559	19.9935	19.7414	19.8193	19.7915	19.7662	19.6769	19.5065	19.7385	19.6178	19.2289	19.4403	19.5829	19.1687	18.5709	18.9489	18.3752	17.6472	18.9313	20.902	20.9957	21.099	21.2485	21.1627	20.7518	20.4261	20.6392	20.5091	20.8809	20.7495	20.7559	19.9935	19.7414	19.8193	19.7915	19.7662
ALLSDPAFRPLVEK	3	1002252543	19.6011	19.6596	19.6773	19.9322	19.7424	19.38	18.9844	19.1668	19.1304	19.353	19.3689	19.3446	18.6227	18.4981	18.6543	18.1444	18.3205	18.1951	17.9811	18.1737	18.1599	17.7489	17.8593	17.8377	16.8595	17.1599	16.845	16.4328	15.8908	17.0679	19.6011	19.6596	19.6773	19.9322	19.7424	19.38	18.9844	19.1668	19.1304	19.353	19.3689	19.3446	18.6227	18.4981	18.6543	18.1444	18.3205
LAWHSAGTFDVSSK	2	1002252543	19.1573	19.5137	19.4548	19.7282	19.6592	19.5565	19.263	19.3106	19.4497	19.3817	19.5776	19.4769	19.0305	19.2639	18.5779	18.9394	19.2406	18.089	19.015	18.2418	17.9579	17.6886	18.018	17.8689	17.7026	17.2909	17.2864	16.4917	16.0628	17.1231	19.1573	19.5137	19.4548	19.7282	19.6592	19.5565	19.263	19.3106	19.4497	19.3817	19.5776	19.4769	19.0305	19.2639	18.5779	18.9394	19.2406
LAWHSAGTFDVSSK	3	1002252543	19.7599	19.8149	19.8117	19.9862	19.9931	19.8063	19.4872	19.4121	19.554	20.1156	19.6136	19.5523	19.1712	19.5168	18.9859	19.1402	19.3586	19.3394	19.3904	18.3944	18.2748	17.8282	18.1324	18.1808	17.6614	17.3207	17.4151	16.5306	16.2326	16.9423	19.7599	19.8149	19.8117	19.9862	19.9931	19.8063	19.4872	19.4121	19.554	20.1156	19.6136	19.5523	19.1712	19.5168	18.9859	19.1402	19.3586
NPLQFDNSYFTELLSGDK	2	1002252543	22.765	22.2624	22.1723	22.2201	22.5498	22.6912	21.4619	21.6154	21.5537	21.9142	21.9632	21.6301	20.3888	20.7999	20.5344	20.5426	21.3415	20.3255	20.042	20.2167	20.4493	20.2227	20.1884	20.0641	19.2594	18.663	19.2005	18.3658	14.7082	19.0081	22.765	22.2624	22.1723	22.2201	22.5498	22.6912	21.4619	21.6154	21.5537	21.9142	21.9632	21.6301	20.3888	20.7999	20.5344	20.5426	21.3415
NPLQFDNSYFTELLSGDK	3	1002252543	20.3146	19.8566	19.8304	19.8549	19.979	20.1904	19.1226	19.1349	19.3367	19.5056	19.4468	19.2399	18.0308	18.1307	17.9575	18.0475	18.9136	18.2297	17.8357	17.8513	18.0203	17.776	17.6961	17.6799	16.8984	16.2353	16.7564	15.7178	NA	16.7916	20.3146	19.8566	19.8304	19.8549	19.979	20.1904	19.1226	19.1349	19.3367	19.5056	19.4468	19.2399	18.0308	18.1307	17.9575	18.0475	18.9136
QVFGAQM[+16]GLSDQDIVALSGGHTLGR	3	1002252543	18.52	18.0717	18.0767	17.9995	17.909	18.381	17.4429	17.4487	17.5366	18.0774	18.0573	18.0076	15.9668	16.338	16.1376	16.04	16.8845	16.0637	15.8297	16.1372	16.5055	15.7483	15.8217	16.0197	15.1302	14.4976	15.046	16.5939	16.6012	17.0154	18.52	18.0717	18.0767	17.9995	17.909	18.381	17.4429	17.4487	17.5366	18.0774	18.0573	18.0076	15.9668	16.338	16.1376	16.04	16.8845
QVFGAQMGLSDQDIVALSGGHTLGR	3	1002252543	22.8264	22.8981	22.7328	22.8171	23.0111	22.6701	22.1317	22.3006	22.234	22.5332	22.4888	22.4791	21.6097	21.6748	21.5483	21.3012	21.5895	21.3627	21.274	21.2933	21.3029	20.9807	21.2236	21.1039	20.4934	20.2805	20.4817	19.6435	19.4813	20.1465	22.8264	22.8981	22.7328	22.8171	23.0111	22.6701	22.1317	22.3006	22.234	22.5332	22.4888	22.4791	21.6097	21.6748	21.5483	21.3012	21.5895
SC[+57]APLMLR	2	1002252543	20.7141	21.2667	21.2918	21.3314	21.3613	21.0104	20.5751	21.1097	20.9581	21.0218	21.0174	21.3056	20.5757	20.604	20.5116	20.3	19.9451	20.4117	20.1987	20.3735	19.9058	19.8851	20.2911	20.0563	19.6257	19.5327	19.4818	18.6574	18.5444	19.3873	20.7141	21.2667	21.2918	21.3314	21.3613	21.0104	20.5751	21.1097	20.9581	21.0218	21.0174	21.3056	20.5757	20.604	20.5116	20.3	19.9451
SGFEGPWTR	2	1002252543	23.241	23.1808	23.2727	23.0165	23.1531	23.2331	22.506	22.7058	22.7199	22.9112	22.7855	22.8438	19.813	19.7783	20.6527	21.4949	20.4641	21.6771	21.3359	19.9205	21.5215	19.5674	19.5697	21.2103	20.2739	20.2245	20.3402	18.897	17.0049	20.2616	23.241	23.1808	23.2727	23.0165	23.1531	23.2331	22.506	22.7058	22.7199	22.9112	22.7855	22.8438	19.813	19.7783	20.6527	21.4949	20.4641
TPAELSHAANAGLDIAVR	2	1002252543	20.9822	20.9686	20.8981	21.05	21.1376	20.9452	20.3987	20.627	20.6496	20.8596	20.8862	20.7802	19.9518	20.0261	19.9394	19.8367	20.1166	19.7855	19.8177	19.8182	19.8489	19.591	19.7807	19.583	18.8636	18.9339	18.8403	18.2616	17.8109	18.7503	20.9822	20.9686	20.8981	21.05	21.1376	20.9452	20.3987	20.627	20.6496	20.8596	20.8862	20.7802	19.9518	20.0261	19.9394	19.8367	20.1166
TPAELSHAANAGLDIAVR	3	1002252543	22.4397	22.4938	22.5029	22.5563	22.6755	22.5297	22.0673	22.2798	22.1951	22.4815	22.319	22.3012	21.519	21.6768	21.4633	21.1897	21.5862	21.2363	21.2357	21.16	21.0716	20.7412	20.9858	20.9231	20.2525	19.8465	19.7193	NA	NA	19.2995	22.4397	22.4938	22.5029	22.5563	22.6755	22.5297	22.0673	22.2798	22.1951	22.4815	22.319	22.3012	21.519	21.6768	21.4633	21.1897	21.5862
IVFGSPLEHEAYVR	2	1002252581	11.6386	11.7721	NA	11.7765	11.8944	12.0123	NA	NA	NA	NA	NA	11.8784	NA	NA	NA	NA	NA	NA	NA	NA	NA	NA	NA	NA	NA	NA	NA	NA	13.6074	13.593	11.6386	11.7721	NA	11.7765	11.8944	12.0123	NA	NA	NA	NA	NA	11.8784	NA	NA	NA	NA	NA
IVFGSPLEHEAYVR	3	1002252581	NA	11.8341	12.4578	NA	NA	11.8753	11.7967	NA	NA	10.4509	10.7453	12.4263	NA	NA	NA	12.2771	12.6842	11.4367	12.8892	11.2806	NA	NA	12.1337	NA	NA	11.7654	13.2296	13.5733	NA	12.547	NA	11.8341	12.4578	NA	NA	11.8753	11.7967	NA	NA	10.4509	10.7453	12.4263	NA	NA	NA	12.2771	12.6842
SAELLSLAVK	2	1002252581	13.9042	13.7742	13.5207	13.4152	13.6616	13.7717	13.9394	13.4904	13.281	13.6349	13.7912	13.7057	14.2262	13.9003	14.2239	NA	13.6395	14.1458	13.5697	13.523	13.3898	14.326	13.3098	14.0735	14.0191	12.8447	13.4763	13.751	NA	NA	13.9042	13.7742	13.5207	13.4152	13.6616	13.7717	13.9394	13.4904	13.281	13.6349	13.7912	13.7057	14.2262	13.9003	14.2239	NA	13.6395
TTGAGSNWLAQDLNK	2	1002252916	16.1442	15.7918	15.7847	15.7034	16.0223	15.6987	15.6839	15.5852	15.8803	15.2958	15.4275	15.583	14.8657	15.0818	15.1688	14.3122	14.0386	14.5737	14.1854	14.1644	14.4587	14.057	14.448	14.4841	14.0208	13.8563	13.6534	13.0007	13.2008	14.0734	16.1442	15.7918	15.7847	15.7034	16.0223	15.6987	15.6839	15.5852	15.8803	15.2958	15.4275	15.583	14.8657	15.0818	15.1688	14.3122	14.0386
TTGAGSNWLAQDLNK	3	1002252916	NA	NA	NA	NA	NA	NA	NA	NA	NA	NA	NA	NA	NA	NA	NA	NA	NA	NA	NA	NA	NA	11.4728	NA	NA	NA	NA	NA	NA	NA	NA	NA	NA	NA	NA	NA	NA	NA	NA	NA	NA	NA	NA	NA	NA	NA	NA	NA
VTGKDEGLTLLQR	3	1002252916	13.6624	14.8839	15.0486	15.2992	13.6941	NA	14.929	14.8673	15.0459	14.6528	14.5003	15.1209	14.5467	NA	14.2057	NA	NA	NA	NA	NA	NA	NA	NA	NA	NA	12.793	NA	NA	NA	12.8256	13.6624	14.8839	15.0486	15.2992	13.6941	NA	14.929	14.8673	15.0459	14.6528	14.5003	15.1209	14.5467	NA	14.2057	NA	NA
DLKPENLLLDSHGALK	3	1002252959	NA	NA	NA	NA	NA	NA	13.7084	13.4412	12.9229	NA	NA	NA	14.3351	14.3501	13.475	12.4931	13.6384	12.364	12.7718	13.1399	13.6189	12.3023	11.4244	NA	13.3333	11.6291	12.8601	NA	11.84	NA	NA	NA	NA	NA	NA	NA	13.7084	13.4412	12.9229	NA	NA	NA	14.3351	14.3501	13.475	12.4931	13.6384
DLKPENLLLDSHGALK	4	1002252959	NA	NA	NA	NA	NA	NA	NA	NA	NA	NA	NA	NA	10.7858	11.6784	NA	NA	10.7815	NA	NA	NA	NA	NA	NA	NA	NA	NA	NA	NA	NA	NA	NA	NA	NA	NA	NA	NA	NA	NA	NA	NA	NA	NA	10.7858	11.6784	NA	NA	10.7815
VSDFGLSAFAPQTK	2	1002252959	14.3472	13.8089	13.2179	14.1703	14.0375	NA	15.3772	15.2693	15.3547	15.1878	15.4349	15.358	15.9318	15.8309	16.0023	15.8469	15.974	15.6189	15.6534	15.8003	15.7804	15.31	15.5292	15.5666	15.457	15.1771	15.1034	14.4944	14.1955	14.8696	14.3472	13.8089	13.2179	14.1703	14.0375	NA	15.3772	15.2693	15.3547	15.1878	15.4349	15.358	15.9318	15.8309	16.0023	15.8469	15.974
AIAAHSGSNVVGITINEYQVNR	3	1002253014	17.7776	18.3585	18.3106	18.3244	18.1862	17.9613	18.1222	18.2181	18.1816	18.0547	17.8898	18.1389	17.3686	17.6269	17.0167	16.8909	16.5934	17.0056	16.8188	17.0338	16.6844	16.314	16.9024	16.6784	16.3592	16.3088	16.2663	15.6376	15.4327	15.8739	17.7776	18.3585	18.3106	18.3244	18.1862	17.9613	18.1222	18.2181	18.1816	18.0547	17.8898	18.1389	17.3686	17.6269	17.0167	16.8909	16.5934
ELDLALPPALPWWTR	2	1002253014	20.5707	20.5542	20.5396	20.3378	20.3834	20.0346	19.2157	19.5759	19.5065	19.4299	19.1879	19.2256	16.4234	16.8182	18.0117	17.5314	17.7406	17.0129	16.1588	17.5805	17.3477	16.9644	17.5249	16.8113	16.5108	15.9125	15.7283	15.1965	13.6542	15.439	20.5707	20.5542	20.5396	20.3378	20.3834	20.0346	19.2157	19.5759	19.5065	19.4299	19.1879	19.2256	16.4234	16.8182	18.0117	17.5314	17.7406
GVC[+57]EVHEMLYETAQHLTR	3	1002253014	16.7656	16.8352	16.7911	16.819	16.7987	16.3659	16.2577	16.42	16.5019	16.3995	16.3476	16.3525	15.3959	16.076	15.4936	14.8919	14.7782	14.8018	14.5355	14.6879	14.5588	14.6388	14.7966	14.691	14.5525	14.0349	14.3525	13.6372	13.4816	14.0532	16.7656	16.8352	16.7911	16.819	16.7987	16.3659	16.2577	16.42	16.5019	16.3995	16.3476	16.3525	15.3959	16.076	15.4936	14.8919	14.7782
GVC[+57]EVHEMLYETAQHLTR	4	1002253014	16.4937	16.5808	16.2247	16.2	16.5563	16.274	15.7132	16.1158	15.9711	15.8607	15.8683	15.7705	14.6352	15.075	14.7385	14.262	14.2306	14.0993	13.7519	14.2366	13.5361	13.7	14.0462	14.0007	13.9158	13.1633	13.418	12.9284	12.14	13.2908	16.4937	16.5808	16.2247	16.2	16.5563	16.274	15.7132	16.1158	15.9711	15.8607	15.8683	15.7705	14.6352	15.075	14.7385	14.262	14.2306
LLDVGC[+57]GVGGPMR	2	1002253014	18.8709	19.0065	18.8976	18.7842	18.8572	18.1299	18.4826	18.6335	18.7089	18.4938	18.722	18.6899	17.8591	18.4217	18.0954	17.2767	17.2582	17.2235	16.7828	17.1371	16.7577	16.5594	16.6836	17.1596	16.895	16.4767	15.6969	NA	NA	14.338	18.8709	19.0065	18.8976	18.7842	18.8572	18.1299	18.4826	18.6335	18.7089	18.4938	18.722	18.6899	17.8591	18.4217	18.0954	17.2767	17.2582
VADLLQAK	2	1002253014	18.3661	18.2975	18.2689	18.1206	18.3678	17.7765	17.7724	17.8735	17.7477	17.6863	17.7206	17.5785	16.4309	16.9617	16.6287	NA	15.3193	15.2422	15.0503	14.6778	15.012	NA	NA	NA	14.5412	13.1559	NA	13.6377	12.3306	NA	18.3661	18.2975	18.2689	18.1206	18.3678	17.7765	17.7724	17.8735	17.7477	17.6863	17.7206	17.5785	16.4309	16.9617	16.6287	NA	15.3193
DAIFPSQMPR	2	1002253304	16.2882	16.3126	16.6593	16.1031	16.2504	16.2648	15.7525	13.3672	15.7907	16.0878	15.1057	15.5199	15.1817	15.0753	15.092	NA	NA	NA	14.4406	NA	NA	NA	NA	NA	NA	NA	NA	NA	NA	NA	16.2882	16.3126	16.6593	16.1031	16.2504	16.2648	15.7525	13.3672	15.7907	16.0878	15.1057	15.5199	15.1817	15.0753	15.092	NA	NA
GGITPWQFK	2	1002253304	16.699	16.7925	17.0264	16.7331	16.6398	16.8787	16.341	16.4313	16.5815	16.5264	16.3497	16.3748	15.9869	15.5474	15.7657	15.3268	15.4416	15.5435	15.1052	15.5485	15.3152	15.1882	15.576	15.4763	15.2314	15.1177	15.0793	14.7441	14.884	15.0689	16.699	16.7925	17.0264	16.7331	16.6398	16.8787	16.341	16.4313	16.5815	16.5264	16.3497	16.3748	15.9869	15.5474	15.7657	15.3268	15.4416
LSAAAAVPR	2	1002253304	NA	12.4376	13.448	NA	12.7113	12.6301	NA	NA	12.676	12.685	NA	NA	NA	NA	NA	NA	NA	NA	NA	NA	NA	NA	NA	NA	NA	NA	NA	NA	NA	NA	NA	12.4376	13.448	NA	12.7113	12.6301	NA	NA	12.676	12.685	NA	NA	NA	NA	NA	NA	NA
SSYSLAIVAK	2	1002253304	15.5195	15.8591	15.8695	15.4424	15.3106	15.7091	14.6437	15.2402	15.1279	15.3201	15.1034	15.0433	13.3425	13.6972	13.2812	13.7073	13.5248	13.1705	13.5945	14.1654	13.5258	13.342	13.4799	13.3761	13.5934	13.5532	13.5017	12.785	NA	13.3782	15.5195	15.8591	15.8695	15.4424	15.3106	15.7091	14.6437	15.2402	15.1279	15.3201	15.1034	15.0433	13.3425	13.6972	13.2812	13.7073	13.5248
TVLPSYVLLDR	2	1002253304	17.2578	16.9287	17.3054	17.0976	17.0033	17.1114	16.0148	16.5114	16.3244	16.7019	16.7432	16.5647	16.0486	16.3424	15.9872	15.5267	15.7135	NA	15.7979	15.9281	15.7736	NA	NA	NA	14.4678	15.2061	15.4097	NA	NA	NA	17.2578	16.9287	17.3054	17.0976	17.0033	17.1114	16.0148	16.5114	16.3244	16.7019	16.7432	16.5647	16.0486	16.3424	15.9872	15.5267	15.7135
GFGFVTFSSEQSMR	2	1002253331	17.5562	19.5226	17.509	21.4844	21.1743	15.2458	NA	NA	NA	NA	17.7562	18.5393	20.9617	21.7774	21.3434	20.8724	20.1655	18.2327	21.0129	NA	NA	19.0055	19.5776	19.2478	20.6342	20.8082	20.8805	20.1466	19.577	20.0441	17.5562	19.5226	17.509	21.4844	21.1743	15.2458	NA	NA	NA	NA	17.7562	18.5393	20.9617	21.7774	21.3434	20.8724	20.1655
GGGGYGGGGGGGYGR	2	1002253331	12.5024	NA	NA	12.6239	12.6026	13.1364	11.4496	12.6352	12.1408	13.7967	14.1714	14.1135	NA	14.5105	NA	13.5673	14.4161	NA	NA	NA	NA	11.4585	11.0991	12.1955	11.9433	NA	NA	NA	NA	NA	12.5024	NA	NA	12.6239	12.6026	13.1364	11.4496	12.6352	12.1408	13.7967	14.1714	14.1135	NA	14.5105	NA	13.5673	14.4161
SLEAAFSTYGEILDSK	2	1002253331	23.0265	22.8797	22.7952	22.7112	22.7833	22.9247	22.8238	22.8899	22.9014	22.4961	22.549	22.3165	22.2472	22.3325	22.2595	21.6434	22.0219	21.6193	21.6344	21.6943	21.6321	20.0569	20.5513	20.1008	21.4286	21.3015	21.3688	20.6183	19.9232	20.8921	23.0265	22.8797	22.7952	22.7112	22.7833	22.9247	22.8238	22.8899	22.9014	22.4961	22.549	22.3165	22.2472	22.3325	22.2595	21.6434	22.0219
DHLPSNFR	2	1002253340	17.0162	17.3807	17.7581	17.7543	17.5865	17.7777	16.2871	15.7309	16.1709	15.8253	16.2725	15.4918	14.3791	14.7948	14.9757	14.4308	14.8281	15.8813	14.8772	14.9648	14.9342	14.5836	14.2124	14.5793	14.652	14.4505	NA	13.7059	12.2408	13.9138	17.0162	17.3807	17.7581	17.7543	17.5865	17.7777	16.2871	15.7309	16.1709	15.8253	16.2725	15.4918	14.3791	14.7948	14.9757	14.4308	14.8281
TGSSQYAIGK	2	1002253340	15.6259	16.5341	16.7633	16.6454	16.3232	16.4609	15.7085	15.1177	14.8833	14.9602	15.0046	14.6016	12.4736	13.7866	14.1786	13.4115	13.4683	15.2929	14.1541	14.2083	13.4989	13.3223	12.8798	13.168	13.6707	13.5284	12.8346	11.6462	11.3989	11.9036	15.6259	16.5341	16.7633	16.6454	16.3232	16.4609	15.7085	15.1177	14.8833	14.9602	15.0046	14.6016	12.4736	13.7866	14.1786	13.4115	13.4683
AKPMPSFYQEGPPPK	3	1002253348	NA	NA	NA	14.3079	NA	NA	10.7927	12.7484	NA	13.3146	NA	NA	NA	NA	NA	NA	NA	12.7716	NA	NA	NA	NA	12.2617	12.6301	NA	NA	NA	NA	NA	NA	NA	NA	NA	14.3079	NA	NA	10.7927	12.7484	NA	13.3146	NA	NA	NA	NA	NA	NA	NA
ATVGVAPSFVC[+57]ADR	2	1002253348	13.4817	NA	12.884	13.9745	NA	NA	15.2934	15.3009	15.2609	15.6453	15.4599	15.4374	15.8656	16.3651	16.2194	15.7946	16.1705	15.9435	15.5331	15.8044	15.7185	16.094	16.0813	16.2802	15.4399	14.0968	15.7773	14.8532	14.8087	15.7424	13.4817	NA	12.884	13.9745	NA	NA	15.2934	15.3009	15.2609	15.6453	15.4599	15.4374	15.8656	16.3651	16.2194	15.7946	16.1705
SNSSPASLTK	2	1002253348	NA	NA	NA	NA	NA	NA	NA	12.8716	13.5309	13.8308	13.1155	NA	12.9675	12.7907	12.8935	NA	13.5034	13.4057	13.5198	13.8485	13.6637	13.3827	13.4879	13.7433	NA	12.1069	NA	NA	NA	NA	NA	NA	NA	NA	NA	NA	NA	12.8716	13.5309	13.8308	13.1155	NA	12.9675	12.7907	12.8935	NA	13.5034
AYLSASSAR	2	1002253762	15.8727	15.9884	15.9862	16.1694	16.1395	16.3848	15.9322	15.5874	15.1996	15.8217	15.972	16.2667	15.4246	15.499	15.3622	NA	NA	15.1717	NA	NA	NA	14.8769	14.8774	NA	14.9653	NA	NA	NA	NA	14.5871	15.8727	15.9884	15.9862	16.1694	16.1395	16.3848	15.9322	15.5874	15.1996	15.8217	15.972	16.2667	15.4246	15.499	15.3622	NA	NA
ELVINTYLPSIR	2	1002253762	14.8549	15.1952	15.4136	15.0973	15.3298	15.3682	15.0577	14.8562	14.8508	14.9212	15.0489	15.0629	14.2606	14.5993	13.7237	13.7011	14.3406	14.1354	16.1935	NA	16.5994	NA	16.3948	NA	16.3587	15.3092	15.8787	NA	NA	NA	14.8549	15.1952	15.4136	15.0973	15.3298	15.3682	15.0577	14.8562	14.8508	14.9212	15.0489	15.0629	14.2606	14.5993	13.7237	13.7011	14.3406
GYLLHGPPGTGK	2	1002253762	15.4573	15.709	15.4882	NA	NA	NA	16.6854	NA	NA	NA	15.9024	15.5295	16.1154	16.0745	15.8556	15.4173	15.8351	15.918	15.4814	15.6165	15.4652	15.3552	15.2982	15.3633	14.7206	14.7546	14.2744	14.2218	14.3885	14.8714	15.4573	15.709	15.4882	NA	NA	NA	16.6854	NA	NA	NA	15.9024	15.5295	16.1154	16.0745	15.8556	15.4173	15.8351
HIEMSYC[+57]C[+57]FEAFK	3	1002253762	NA	NA	NA	NA	NA	NA	13.4442	NA	NA	NA	NA	NA	NA	NA	NA	NA	NA	NA	NA	NA	NA	NA	NA	NA	NA	NA	NA	NA	NA	NA	NA	NA	NA	NA	NA	NA	13.4442	NA	NA	NA	NA	NA	NA	NA	NA	NA	NA
LAALVDPYLSVTIHEYEGGR	3	1002253762	14.5854	14.5018	14.5635	14.9394	15.139	15.0292	15.3326	14.8085	14.4646	14.9091	15.1103	14.9847	14.3958	14.5926	14.4109	13.9975	14.2372	14.207	10.4063	13.5764	12.5138	13.7564	13.7315	13.8032	NA	NA	NA	NA	NA	NA	14.5854	14.5018	14.5635	14.9394	15.139	15.0292	15.3326	14.8085	14.4646	14.9091	15.1103	14.9847	14.3958	14.5926	14.4109	13.9975	14.2372
DLFINQMNLLDR	2	1002253840	14.8475	14.9109	15.059	14.7536	14.8448	14.2921	13.3849	13.5974	13.911	13.596	13.2799	13.4751	12.8548	12.8944	12.6915	NA	NA	NA	11.6426	NA	NA	NA	NA	15.1435	NA	NA	NA	NA	NA	12.3663	14.8475	14.9109	15.059	14.7536	14.8448	14.2921	13.3849	13.5974	13.911	13.596	13.2799	13.4751	12.8548	12.8944	12.6915	NA	NA
EAQFNSPNLNVAYR	2	1002253840	15.8038	15.9948	15.9442	15.9024	15.8398	15.5293	14.8104	15.0653	14.6899	14.2878	14.1158	14.6802	13.5188	14.4888	13.9316	NA	NA	13.2184	13.4399	13.5113	13.021	12.8232	13.0277	13.0433	12.5793	NA	NA	NA	NA	12.7551	15.8038	15.9948	15.9442	15.9024	15.8398	15.5293	14.8104	15.0653	14.6899	14.2878	14.1158	14.6802	13.5188	14.4888	13.9316	NA	NA
EAQFNSPNLNVAYR	3	1002253840	NA	NA	12.0733	NA	NA	NA	NA	NA	NA	NA	NA	NA	NA	NA	NA	NA	NA	NA	NA	NA	NA	NA	NA	NA	NA	NA	NA	NA	NA	NA	NA	NA	12.0733	NA	NA	NA	NA	NA	NA	NA	NA	NA	NA	NA	NA	NA	NA
IDVVINC[+57]SGVFR	2	1002253840	15.6234	15.5846	15.7905	15.4003	15.716	15.1745	14.392	14.8187	14.6386	14.4895	14.5602	14.357	14.1533	14.944	14.3696	12.7309	NA	12.7225	13.0953	13.1427	13.0144	12.7547	12.8696	12.9149	NA	NA	NA	NA	NA	12.4728	15.6234	15.5846	15.7905	15.4003	15.716	15.1745	14.392	14.8187	14.6386	14.4895	14.5602	14.357	14.1533	14.944	14.3696	12.7309	NA
LMDTNPNSFR	2	1002253840	16.0057	16.2323	16.4219	16.1308	16.0687	15.9391	14.3113	15.1059	14.7642	14.4738	14.506	14.4059	13.9523	14.2843	14.2275	12.4173	NA	12.9547	12.8774	NA	NA	12.3279	12.6276	NA	NA	NA	NA	NA	NA	NA	16.0057	16.2323	16.4219	16.1308	16.0687	15.9391	14.3113	15.1059	14.7642	14.4738	14.506	14.4059	13.9523	14.2843	14.2275	12.4173	NA
LVQTFLEASGR	2	1002253840	15.6174	15.7464	15.7643	15.3759	15.5158	15.3235	14.6086	14.86	14.6933	14.3766	14.5277	13.5684	13.9884	14.4139	13.9129	13.3907	13.9437	13.328	13.2555	13.6171	13.4012	12.735	13.2763	13.0274	12.8734	NA	11.9076	NA	NA	11.9237	15.6174	15.7464	15.7643	15.3759	15.5158	15.3235	14.6086	14.86	14.6933	14.3766	14.5277	13.5684	13.9884	14.4139	13.9129	13.3907	13.9437
NIHALDPQAIPTTAALK	3	1002253840	16.9733	16.9377	16.439	16.8657	16.7919	16.7583	16.0135	16.2467	15.8929	16.0117	NA	13.9575	15.4311	15.6613	NA	NA	NA	NA	NA	NA	NA	NA	NA	NA	NA	NA	NA	NA	NA	NA	16.9733	16.9377	16.439	16.8657	16.7919	16.7583	16.0135	16.2467	15.8929	16.0117	NA	13.9575	15.4311	15.6613	NA	NA	NA
IEDLSSQLQAQAAQQFR	2	1002253881	15.343	15.153	15.329	15.0456	15.1987	14.8354	14.6927	14.7179	14.6198	14.3859	14.2646	14.5022	14.4868	14.5809	14.6035	13.9321	14.3195	13.9921	13.5628	13.8781	13.6516	13.2027	13.5435	13.877	13.2229	13.0434	12.6477	11.912	11.3792	11.3753	15.343	15.153	15.329	15.0456	15.1987	14.8354	14.6927	14.7179	14.6198	14.3859	14.2646	14.5022	14.4868	14.5809	14.6035	13.9321	14.3195
IEDLSSQLQAQAAQQFR	3	1002253881	14.1225	13.6381	14.5775	14.5155	12.4265	NA	NA	NA	NA	12.5901	NA	12.0338	12.4267	12.4169	12.6267	NA	NA	NA	NA	12.5267	NA	NA	12.0006	12.6045	11.3243	NA	NA	NA	12.0291	NA	14.1225	13.6381	14.5775	14.5155	12.4265	NA	NA	NA	NA	12.5901	NA	12.0338	12.4267	12.4169	12.6267	NA	NA
NILFVVSKPDVFK	2	1002253881	17.4887	17.9731	18.1115	17.3665	17.3526	17.4626	16.5357	16.0738	16.7003	16.8031	NA	17.2497	15.6399	15.9023	15.5165	NA	15.4976	NA	NA	NA	NA	NA	NA	NA	NA	NA	13.7341	14.3703	NA	NA	17.4887	17.9731	18.1115	17.3665	17.3526	17.4626	16.5357	16.0738	16.7003	16.8031	NA	17.2497	15.6399	15.9023	15.5165	NA	15.4976
MLDILEDYMNFR	2	1002254429	13.578	13.7886	13.9643	13.616	13.7773	13.8616	12.8811	12.7738	12.5558	12.8716	13.0734	12.8336	NA	12.7416	NA	NA	NA	11.0916	NA	NA	NA	NA	NA	NA	NA	NA	10.7126	NA	NA	NA	13.578	13.7886	13.9643	13.616	13.7773	13.8616	12.8811	12.7738	12.5558	12.8716	13.0734	12.8336	NA	12.7416	NA	NA	NA
TLAAMLSTDQK	2	1002254429	NA	NA	NA	NA	NA	NA	12.269	NA	NA	NA	NA	NA	12.0297	NA	NA	NA	NA	NA	NA	13.0117	NA	NA	NA	NA	NA	NA	NA	NA	NA	NA	NA	NA	NA	NA	NA	NA	12.269	NA	NA	NA	NA	NA	12.0297	NA	NA	NA	NA
AIPTAAASTITLLDIQR	2	1002254439	14.4584	14.729	14.7479	14.8997	15.0169	15.045	14.5955	14.2251	13.9769	13.3162	14.7724	13.8733	13.2953	13.8912	13.0559	12.76	12.4026	NA	12.1553	12.5842	12.8166	NA	12.6033	12.8997	13.2659	NA	12.9455	12.7888	11.3687	13.235	14.4584	14.729	14.7479	14.8997	15.0169	15.045	14.5955	14.2251	13.9769	13.3162	14.7724	13.8733	13.2953	13.8912	13.0559	12.76	12.4026
C[+57]HLSALYTHEK	3	1002254439	NA	NA	NA	NA	NA	13.271	NA	NA	NA	NA	NA	NA	NA	NA	NA	NA	NA	NA	NA	NA	NA	NA	NA	NA	NA	NA	NA	NA	NA	NA	NA	NA	NA	NA	NA	13.271	NA	NA	NA	NA	NA	NA	NA	NA	NA	NA	NA
ETILQLVSLK	2	1002254439	15.1135	15.1228	15.1894	15.3811	15.4456	15.2244	14.3856	13.94	13.9552	13.7883	14.7228	13.9115	12.8412	13.4464	13.3238	NA	12.7761	13.0206	NA	12.2572	12.4194	12.247	12.0666	12.789	13.073	11.7802	NA	11.633	NA	12.3494	15.1135	15.1228	15.1894	15.3811	15.4456	15.2244	14.3856	13.94	13.9552	13.7883	14.7228	13.9115	12.8412	13.4464	13.3238	NA	12.7761
FLRPLVADVAVVAK	3	1002254439	13.6872	14.6019	14.8796	14.5773	14.7802	14.2574	14.6205	14.3947	13.8542	13.5659	14.1841	14.0079	12.6752	14.1816	12.8427	NA	NA	12.8697	11.6694	12.6574	NA	NA	12.4517	13.0057	12.9139	12.2346	13.0105	12.4023	12.2989	13.2799	13.6872	14.6019	14.8796	14.5773	14.7802	14.2574	14.6205	14.3947	13.8542	13.5659	14.1841	14.0079	12.6752	14.1816	12.8427	NA	NA
IVAMTC[+57]THAALK	3	1002254439	NA	12.2088	12.9263	NA	NA	NA	NA	NA	NA	0.191287	NA	NA	NA	NA	NA	NA	NA	NA	NA	NA	NA	14.3664	NA	NA	NA	NA	NA	NA	NA	NA	NA	12.2088	12.9263	NA	NA	NA	NA	NA	NA	0.191287	NA	NA	NA	NA	NA	NA	NA
LLVLTDVELQDLVC[+57]NK	2	1002254439	14.4317	14.801	14.7521	14.9882	15.2349	15.1778	14.1442	13.9964	13.5943	13.6224	14.4737	13.5933	NA	13.4402	NA	NA	NA	12.5536	NA	11.8586	12.3437	NA	NA	12.2765	12.7216	NA	NA	NA	NA	12.8076	14.4317	14.801	14.7521	14.9882	15.2349	15.1778	14.1442	13.9964	13.5943	13.6224	14.4737	13.5933	NA	13.4402	NA	NA	NA
LNLQFLTLHDYLLR	3	1002254439	14.6944	15.2338	15.4899	15.244	15.3193	15.2431	14.4768	14.3448	13.9633	13.8304	14.9036	13.8778	13.4604	14.0318	13.2188	12.4334	12.4449	13.128	13.1352	12.9796	13.3273	12.8576	13.0685	13.3366	13.477	13.0111	13.1215	12.783	12.6488	13.6105	14.6944	15.2338	15.4899	15.244	15.3193	15.2431	14.4768	14.3448	13.9633	13.8304	14.9036	13.8778	13.4604	14.0318	13.2188	12.4334	12.4449
SLFEQC[+57]YELQPTFQLLLQRPDK	3	1002254439	12.2366	13.1345	13.101	13.2895	13.3609	12.4671	13.2401	13.108	13.0147	NA	12.7739	12.8515	NA	12.3673	NA	NA	NA	NA	NA	NA	NA	NA	NA	NA	NA	NA	NA	NA	NA	NA	12.2366	13.1345	13.101	13.2895	13.3609	12.4671	13.2401	13.108	13.0147	NA	12.7739	12.8515	NA	12.3673	NA	NA	NA
VAAEHWGAPTAGAAFDAALVR	3	1002254439	15.9064	16.1843	16.4383	16.2396	16.5901	16.6423	15.9497	15.5807	15.0172	15.0539	15.956	14.9403	14.2477	14.7752	12.7391	13.6445	14.3708	14.3203	13.9987	13.8412	14.2236	13.7179	13.0528	13.7638	14.2973	13.8477	14.267	13.8046	13.7523	13.1106	15.9064	16.1843	16.4383	16.2396	16.5901	16.6423	15.9497	15.5807	15.0172	15.0539	15.956	14.9403	14.2477	14.7752	12.7391	13.6445	14.3708
VYGTGVFEFR	2	1002254439	NA	NA	NA	NA	11.697	NA	NA	10.8687	NA	NA	NA	NA	17.9573	NA	18.0184	NA	NA	NA	NA	NA	NA	NA	NA	NA	NA	NA	NA	NA	17.0091	NA	NA	NA	NA	NA	11.697	NA	NA	10.8687	NA	NA	NA	NA	17.9573	NA	18.0184	NA	NA
WEQFLAAC[+57]AQNQDKPSFVK	3	1002254439	12.9014	12.8175	13.3156	13.3576	13.3878	12.7569	NA	NA	NA	10.4442	NA	10.6924	NA	NA	NA	NA	NA	NA	NA	NA	NA	NA	NA	NA	NA	NA	NA	NA	NA	NA	12.9014	12.8175	13.3156	13.3576	13.3878	12.7569	NA	NA	NA	10.4442	NA	10.6924	NA	NA	NA	NA	NA
YSHMDQSLFTR	3	1002254439	14.1265	14.9891	15.081	14.5759	14.7181	14.6091	14.3363	NA	NA	NA	14.4102	NA	NA	NA	NA	NA	NA	NA	NA	NA	NA	NA	NA	NA	NA	NA	NA	NA	NA	NA	14.1265	14.9891	15.081	14.5759	14.7181	14.6091	14.3363	NA	NA	NA	14.4102	NA	NA	NA	NA	NA	NA
LVFSPTAK	2	1002254708	16.4172	16.7293	17.1256	16.9494	16.6411	16.4002	16.5027	15.3741	15.1319	15.2702	14.9552	14.8426	NA	NA	NA	NA	15.3973	15.0673	16.539	15.0027	NA	15.1643	NA	NA	NA	14.1424	NA	NA	NA	NA	16.4172	16.7293	17.1256	16.9494	16.6411	16.4002	16.5027	15.3741	15.1319	15.2702	14.9552	14.8426	NA	NA	NA	NA	15.3973
MSGVSLYSGK	2	1002254708	15.7616	15.883	15.899	15.459	15.6188	15.8273	14.9693	14.9885	15.1325	14.689	14.4199	14.8125	12.4635	NA	NA	NA	NA	NA	NA	NA	NA	NA	NA	NA	NA	NA	NA	NA	NA	NA	15.7616	15.883	15.899	15.459	15.6188	15.8273	14.9693	14.9885	15.1325	14.689	14.4199	14.8125	12.4635	NA	NA	NA	NA
NLPPVPSR	2	1002254708	15.1452	15.257	15.1509	15.1727	15.2302	15.3253	12.8201	13.6003	13.6721	12.1076	NA	12.8644	NA	12.1796	NA	NA	NA	NA	NA	NA	NA	NA	NA	11.9766	NA	NA	NA	NA	NA	NA	15.1452	15.257	15.1509	15.1727	15.2302	15.3253	12.8201	13.6003	13.6721	12.1076	NA	12.8644	NA	12.1796	NA	NA	NA
PLTNTMLPLFYPGR	2	1002254708	15.5548	16.1308	16.3813	16.1521	16.0416	15.5679	15.3169	15.301	15.3561	15.1792	15.1739	15.4681	14.6721	14.5143	NA	NA	14.2355	14.2929	14.0952	14.5093	14.1399	NA	14.4415	NA	NA	NA	NA	11.9241	NA	NA	15.5548	16.1308	16.3813	16.1521	16.0416	15.5679	15.3169	15.301	15.3561	15.1792	15.1739	15.4681	14.6721	14.5143	NA	NA	14.2355
SAHPGWSPAAIR	3	1002254708	17.143	17.2638	17.0427	17.034	16.925	17.1554	16.4513	16.3597	16.5026	16.3364	16.4168	16.5039	15.9707	14.4917	15.0143	NA	15.9727	NA	15.0856	15.3154	NA	NA	15.4197	NA	NA	14.2755	NA	NA	NA	15.4239	17.143	17.2638	17.0427	17.034	16.925	17.1554	16.4513	16.3597	16.5026	16.3364	16.4168	16.5039	15.9707	14.4917	15.0143	NA	15.9727
SPQFLGLR	2	1002254708	16.286	16.2762	16.1495	16.1659	16.2233	16.2668	15.2734	15.5848	15.3748	15.2542	15.3696	15.0936	14.6284	14.7839	14.5826	14.0494	14.4987	14.2558	14.4619	14.3432	14.2013	NA	13.9293	13.5765	14.0838	13.8606	NA	13.2038	13.0026	13.2801	16.286	16.2762	16.1495	16.1659	16.2233	16.2668	15.2734	15.5848	15.3748	15.2542	15.3696	15.0936	14.6284	14.7839	14.5826	14.0494	14.4987
VATPFDYGAGHINLGK	3	1002254708	15.0554	15.053	14.8286	14.9159	14.9933	14.718	13.5166	13.3799	13.576	13.5783	13.6614	13.4936	11.5915	12.2509	12.9384	NA	NA	NA	NA	NA	NA	NA	NA	NA	NA	NA	NA	NA	NA	NA	15.0554	15.053	14.8286	14.9159	14.9933	14.718	13.5166	13.3799	13.576	13.5783	13.6614	13.4936	11.5915	12.2509	12.9384	NA	NA
IVNTGGEC[+57]LTFDQLALR	2	1002254714	14.4842	16.4835	14.9527	17.4036	16.6697	14.6002	16.8136	15.8973	16.9966	16.9892	16.8371	17.0793	14.1773	15.5491	14.0195	14.9305	13.9708	15.337	14.823	14.6863	14.2569	16.3742	16.7214	14.07	16.3087	15.6345	15.7098	16.2106	14.9908	15.4674	14.4842	16.4835	14.9527	17.4036	16.6697	14.6002	16.8136	15.8973	16.9966	16.9892	16.8371	17.0793	14.1773	15.5491	14.0195	14.9305	13.9708
IVNTGGEC[+57]LTFDQLALR	3	1002254714	NA	13.393	15.2702	15.1603	17.2091	14.8001	17.6527	16.2425	17.6662	17.541	17.3224	17.6465	14.7572	16.0912	14.6255	NA	NA	15.5151	15.0776	NA	14.4983	16.7127	17.1074	14.6706	16.9651	15.5222	16.358	NA	14.9588	NA	NA	13.393	15.2702	15.1603	17.2091	14.8001	17.6527	16.2425	17.6662	17.541	17.3224	17.6465	14.7572	16.0912	14.6255	NA	NA
SPFNAVILR	2	1002254714	16.1285	17.8158	16.5031	18.734	17.9707	15.8903	18.1639	17.1563	18.123	18.1642	18.0412	18.2707	14.9355	16.6059	15.2683	15.8886	14.9159	16.1233	15.7879	15.4014	NA	17.1916	17.5916	15.6628	17.1401	16.3021	16.5779	16.774	15.386	15.8278	16.1285	17.8158	16.5031	18.734	17.9707	15.8903	18.1639	17.1563	18.123	18.1642	18.0412	18.2707	14.9355	16.6059	15.2683	15.8886	14.9159
DMFWSPDQFVR	2	1002254759	16.1104	16.0709	16.2294	16.1389	16.2399	15.9701	15.3253	15.4475	15.3828	15.4693	15.1518	15.313	NA	NA	14.6224	13.8393	14.162	NA	14.2293	14.0918	14.4609	NA	NA	NA	NA	NA	NA	NA	NA	NA	16.1104	16.0709	16.2294	16.1389	16.2399	15.9701	15.3253	15.4475	15.3828	15.4693	15.1518	15.313	NA	NA	14.6224	13.8393	14.162
MFYYNSSALLEPTTR	2	1002254759	15.0007	15.0481	15.1695	15.0161	15.0334	13.7368	14.4926	14.6179	14.5067	14.5053	14.2997	13.4473	13.4941	13.9422	14.003	13.5535	12.2203	13.753	NA	NA	13.4146	NA	NA	12.8777	NA	13.0734	12.5785	NA	12.0681	10.7072	15.0007	15.0481	15.1695	15.0161	15.0334	13.7368	14.4926	14.6179	14.5067	14.5053	14.2997	13.4473	13.4941	13.9422	14.003	13.5535	12.2203
HAAAAALAVPAR	2	1002255018	11.933	12.6715	13.0865	12.299	12.7687	12.8771	11.7106	12.0657	12.595	12.473	NA	NA	NA	NA	NA	NA	NA	NA	NA	NA	NA	NA	NA	NA	NA	NA	NA	NA	NA	NA	11.933	12.6715	13.0865	12.299	12.7687	12.8771	11.7106	12.0657	12.595	12.473	NA	NA	NA	NA	NA	NA	NA
LDNLVC[+57]SQLSR	2	1002255018	NA	NA	NA	16.2078	16.156	NA	NA	NA	NA	NA	NA	11.9266	NA	NA	NA	NA	NA	NA	NA	NA	NA	NA	NA	NA	NA	NA	NA	NA	NA	NA	NA	NA	NA	16.2078	16.156	NA	NA	NA	NA	NA	NA	11.9266	NA	NA	NA	NA	NA
DALGNVVFR	2	1002255058	14.2453	13.8925	14.3474	13.8825	14.2505	14.0876	13.8008	13.8882	13.7482	13.5844	13.9257	14.491	NA	13.0167	12.4471	NA	NA	11.7184	NA	NA	NA	NA	NA	NA	NA	NA	NA	NA	NA	NA	14.2453	13.8925	14.3474	13.8825	14.2505	14.0876	13.8008	13.8882	13.7482	13.5844	13.9257	14.491	NA	13.0167	12.4471	NA	NA
STLENC[+57]QVLQATVNR	2	1002255058	12.8859	13.2738	13.1874	12.8761	13.3939	13.159	12.3839	13.1066	13.2978	13.3463	13.0451	12.8206	NA	NA	NA	NA	NA	12.4505	12.1419	12.7891	11.8418	11.098	11.6856	NA	11.5096	11.8959	11.8749	NA	10.3448	NA	12.8859	13.2738	13.1874	12.8761	13.3939	13.159	12.3839	13.1066	13.2978	13.3463	13.0451	12.8206	NA	NA	NA	NA	NA
FSTSALM[+16]ER	2	1002255235	NA	NA	14.7136	NA	NA	NA	NA	NA	NA	NA	16.3719	NA	NA	NA	14.1735	NA	15.4992	NA	13.6346	NA	NA	NA	NA	14.9512	NA	NA	NA	NA	NA	NA	NA	NA	14.7136	NA	NA	NA	NA	NA	NA	NA	16.3719	NA	NA	NA	14.1735	NA	15.4992
FSTSALMER	2	1002255235	14.8785	14.8442	14.6449	14.6333	14.3304	14.5913	14.5644	14.9644	14.5757	14.8032	14.7753	14.5746	14.5889	14.3663	14.1445	14.3885	14.8213	13.9118	14.0526	14.0149	14.0024	14.0744	14.1377	13.9696	NA	12.7006	12.8527	NA	NA	13.1109	14.8785	14.8442	14.6449	14.6333	14.3304	14.5913	14.5644	14.9644	14.5757	14.8032	14.7753	14.5746	14.5889	14.3663	14.1445	14.3885	14.8213
FWDLVAGR	2	1002255235	17.5733	17.604	17.6232	17.3748	17.5237	17.5043	16.7082	16.8766	17.0084	17.1213	16.9005	16.746	16.139	16.3739	15.7312	15.2571	15.9413	15.7011	15.697	15.8172	15.7125	15.3023	15.6272	15.5868	15.2897	15.2544	14.4968	14.5733	13.8329	14.662	17.5733	17.604	17.6232	17.3748	17.5237	17.5043	16.7082	16.8766	17.0084	17.1213	16.9005	16.746	16.139	16.3739	15.7312	15.2571	15.9413
LTLTGHIEQIR	2	1002255235	14.8723	14.8296	14.8648	15.0741	15.2115	15.1775	14.7485	14.9695	14.4927	14.8238	14.5661	14.1895	14.6005	13.6296	13.6827	NA	12.8478	12.6612	12.3624	13.1717	NA	NA	13.2017	13.7816	13.0131	NA	NA	NA	NA	NA	14.8723	14.8296	14.8648	15.0741	15.2115	15.1775	14.7485	14.9695	14.4927	14.8238	14.5661	14.1895	14.6005	13.6296	13.6827	NA	12.8478
LTLTGHIEQIR	3	1002255235	15.1637	15.2676	15.3917	15.0663	15.1375	15.1971	14.9037	14.7421	14.8515	15.038	14.859	14.7317	14.0803	14.3927	14.012	13.7137	NA	15.3562	15.188	15.9354	13.6638	13.5641	13.5058	14.0416	13.0032	NA	12.9391	15.5466	11.9724	12.9925	15.1637	15.2676	15.3917	15.0663	15.1375	15.1971	14.9037	14.7421	14.8515	15.038	14.859	14.7317	14.0803	14.3927	14.012	13.7137	NA
SAAAPSTALALPGTQDVK	2	1002255235	16.1128	15.9791	15.8883	15.8873	16.0722	16.2904	16.1914	16.3046	16.2793	16.2952	16.3739	16.2111	15.928	15.798	15.7126	15.6889	15.9231	15.6199	15.7756	15.7544	15.8256	15.5495	15.6484	15.674	15.4355	15.1995	15.3945	NA	NA	14.6235	16.1128	15.9791	15.8883	15.8873	16.0722	16.2904	16.1914	16.3046	16.2793	16.2952	16.3739	16.2111	15.928	15.798	15.7126	15.6889	15.9231
KIENVATGPNNR	3	1002255290	13.2674	12.9544	NA	13.2407	12.2679	13.3594	NA	NA	NA	13.7403	13.0066	13.9055	NA	NA	NA	NA	NA	NA	NA	NA	NA	NA	NA	NA	NA	NA	NA	NA	NA	NA	13.2674	12.9544	NA	13.2407	12.2679	13.3594	NA	NA	NA	13.7403	13.0066	13.9055	NA	NA	NA	NA	NA
VLGDGMLAVR	2	1002255290	17.922	18.047	18.0688	17.9807	17.9681	18.0786	17.7509	17.7008	17.7454	17.8081	17.6765	17.7607	17.6207	17.6495	17.7863	17.0368	17.5434	17.0326	17.0877	17.1293	17.158	16.7928	17.0515	16.8675	15.904	16.6168	16.5357	16.1706	15.7791	14.0496	17.922	18.047	18.0688	17.9807	17.9681	18.0786	17.7509	17.7008	17.7454	17.8081	17.6765	17.7607	17.6207	17.6495	17.7863	17.0368	17.5434
LQPFGQVPAFK	2	1002255579	18.9794	18.9264	19.2229	18.8619	19.1064	19.0722	18.1618	18.5055	18.3824	18.6514	18.594	18.6792	18.224	17.9336	18.0317	17.4155	18.0537	17.3894	17.897	17.7543	17.669	17.2187	17.5817	17.2599	16.7355	16.4923	16.5649	15.3762	15.2165	15.4124	18.9794	18.9264	19.2229	18.8619	19.1064	19.0722	18.1618	18.5055	18.3824	18.6514	18.594	18.6792	18.224	17.9336	18.0317	17.4155	18.0537
[+42]AAGLQVFGQPASTDVAR	2	1002255581	20.1154	19.8027	19.9479	19.2785	19.2554	18.9141	17.5042	17.5349	17.419	17.824	17.9694	17.955	16.3401	16.8791	15.3701	16.6151	16.7527	16.5516	15.9973	16.1168	16.2795	16.3506	16.6157	16.4117	16.2498	NA	NA	16.1986	16.6772	16.7883	20.1154	19.8027	19.9479	19.2785	19.2554	18.9141	17.5042	17.5349	17.419	17.824	17.9694	17.955	16.3401	16.8791	15.3701	16.6151	16.7527
LQQVLNVYDEILSK	2	1002255581	16.7699	16.4246	16.5224	15.0519	15.2245	14.7314	NA	NA	12.0559	NA	13.6856	13.4683	NA	NA	NA	NA	NA	12.696	NA	NA	NA	NA	NA	NA	NA	NA	NA	NA	NA	NA	16.7699	16.4246	16.5224	15.0519	15.2245	14.7314	NA	NA	12.0559	NA	13.6856	13.4683	NA	NA	NA	NA	NA
FAIYDFDFLTAEDVPKSR	3	1002255785	12.6402	12.4202	12.7652	12.6469	12.7657	12.8566	13.1773	13.4289	12.5641	12.5986	12.102	13.1311	12.848	13.2822	NA	13.0491	12.1573	12.9909	11.7262	13.912	NA	12.242	12.5039	12.2329	11.9224	NA	14.091	12.4012	NA	12.0445	12.6402	12.4202	12.7652	12.6469	12.7657	12.8566	13.1773	13.4289	12.5641	12.5986	12.102	13.1311	12.848	13.2822	NA	13.0491	12.1573
FITFMMDNK	2	1002255785	15.7729	17.5391	17.7627	17.7686	17.1391	15.6109	18.1141	18.3847	18.0415	17.7112	17.1459	17.9795	18.8955	18.566	17.8588	18.4088	16.4803	18.6173	19.1473	18.884	18.1826	17.7511	18.7476	18.6163	18.7654	18.929	18.9562	18.5853	18.6921	17.9966	15.7729	17.5391	17.7627	17.7686	17.1391	15.6109	18.1141	18.3847	18.0415	17.7112	17.1459	17.9795	18.8955	18.566	17.8588	18.4088	16.4803
IFYILWSPDNAK	2	1002255785	21.9369	22.1998	22.0905	22.1734	21.9409	21.5889	22.0243	22.2786	21.7208	22.1799	21.6335	21.6416	21.968	21.9433	21.6991	21.5366	21.2592	21.4062	21.3264	21.6188	21.8516	21.7649	21.7458	21.5493	21.6908	21.5201	20.9329	20.6436	17.6259	20.2625	21.9369	22.1998	22.0905	22.1734	21.9409	21.5889	22.0243	22.2786	21.7208	22.1799	21.6335	21.6416	21.968	21.9433	21.6991	21.5366	21.2592
HGEIEAVVIATGIHSFFGK	3	1002255797	14.7371	14.8992	14.2629	14.8858	14.447	13.672	14.682	14.7053	14.8467	14.1138	14.5441	14.473	11.0007	13.2961	11.8934	NA	NA	NA	14.5961	10.5236	NA	10.2025	NA	NA	NA	NA	NA	NA	NA	NA	14.7371	14.8992	14.2629	14.8858	14.447	13.672	14.682	14.7053	14.8467	14.1138	14.5441	14.473	11.0007	13.2961	11.8934	NA	NA
LGMGTNMYPSASLFGR	2	1002255797	14.0789	14.4604	14.1156	14.6027	14.0168	13.3755	14.7698	15.0539	15.0182	14.2775	14.4309	14.708	NA	14.1411	NA	NA	NA	NA	11.4424	12.3173	12.592	NA	NA	NA	NA	NA	NA	NA	NA	NA	14.0789	14.4604	14.1156	14.6027	14.0168	13.3755	14.7698	15.0539	15.0182	14.2775	14.4309	14.708	NA	14.1411	NA	NA	NA
NLIEVFSR	2	1002255797	13.3607	13.5442	13.2512	13.9171	13.4548	NA	13.4594	13.536	13.7832	12.9883	12.9405	12.9451	NA	NA	NA	NA	NA	14.7507	15.1278	15.6283	15.2049	15.1555	15.4412	15.1277	15.6961	NA	NA	NA	NA	16.4123	13.3607	13.5442	13.2512	13.9171	13.4548	NA	13.4594	13.536	13.7832	12.9883	12.9405	12.9451	NA	NA	NA	NA	NA
ATSGAAVLVSR	2	1002255950	NA	NA	NA	NA	NA	NA	NA	NA	NA	NA	NA	NA	12.2491	12.1788	13.4224	12.265	NA	NA	NA	NA	NA	NA	NA	NA	NA	NA	NA	NA	NA	NA	NA	NA	NA	NA	NA	NA	NA	NA	NA	NA	NA	NA	12.2491	12.1788	13.4224	12.265	NA
FPEIIMQEITR	2	1002255950	12.5978	NA	NA	12.5354	12.884	NA	13.9299	13.675	14.2972	12.766	NA	13.055	13.6099	14.1168	13.6804	12.6622	13.5771	NA	12.3783	12.8158	12.2908	NA	NA	12.3981	12.0413	NA	11.5569	9.81632	NA	NA	12.5978	NA	NA	12.5354	12.884	NA	13.9299	13.675	14.2972	12.766	NA	13.055	13.6099	14.1168	13.6804	12.6622	13.5771
YIDHSFVLR	2	1002255950	NA	NA	NA	NA	NA	NA	12.1716	13.2391	10.9276	NA	13.2196	NA	13.1244	13.4131	12.7826	NA	NA	12.2085	NA	NA	11.8854	NA	NA	12.1385	12.3091	NA	NA	NA	NA	12.4244	NA	NA	NA	NA	NA	NA	12.1716	13.2391	10.9276	NA	13.2196	NA	13.1244	13.4131	12.7826	NA	NA
LVVDFLADR	2	1002255956	21.4602	21.1785	21.1313	21.2638	21.0885	20.8179	20.8197	20.9787	20.9659	20.9318	21.0012	20.8212	19.546	19.6928	19.3957	18.4528	19.0144	18.3067	18.2477	18.5278	18.6263	17.7548	18.1504	17.8071	17.4274	17.1958	17.2371	16.2907	15.8546	16.7949	21.4602	21.1785	21.1313	21.2638	21.0885	20.8179	20.8197	20.9787	20.9659	20.9318	21.0012	20.8212	19.546	19.6928	19.3957	18.4528	19.0144
VVAGM[+16]FFQDGR	2	1002255956	14.2009	14.3859	13.2231	13.658	13.9189	14.4376	13.7761	13.9336	13.7092	14.0207	14.1673	14.1681	NA	NA	NA	NA	14.2902	NA	NA	NA	NA	NA	NA	NA	NA	NA	NA	NA	NA	NA	14.2009	14.3859	13.2231	13.658	13.9189	14.4376	13.7761	13.9336	13.7092	14.0207	14.1673	14.1681	NA	NA	NA	NA	14.2902
VVAGMFFQDGR	2	1002255956	20.9138	20.7715	20.7276	20.8407	20.8283	20.424	20.3385	20.6701	20.6229	20.4899	20.5952	20.4894	19.1014	19.3406	18.995	18.1855	18.5847	18.2053	18.0576	18.4604	18.4035	17.5709	17.7177	17.7875	17.4014	17.0351	16.7805	15.7871	15.0774	16.3579	20.9138	20.7715	20.7276	20.8407	20.8283	20.424	20.3385	20.6701	20.6229	20.4899	20.5952	20.4894	19.1014	19.3406	18.995	18.1855	18.5847
VVAGMFFQDGR	3	1002255956	12.2477	13.135	13.3962	12.7131	11.7084	NA	12.7902	13.0099	12.64	13.2964	13.1235	NA	12.8693	12.4514	NA	NA	NA	NA	NA	NA	NA	NA	NA	NA	NA	NA	NA	NA	NA	NA	12.2477	13.135	13.3962	12.7131	11.7084	NA	12.7902	13.0099	12.64	13.2964	13.1235	NA	12.8693	12.4514	NA	NA	NA
YC[+57]HPPFSTLLAR	3	1002255956	19.1577	19.0749	18.9147	18.9863	19.0519	18.7013	18.8497	19.0798	18.9981	18.8425	18.9756	18.8449	16.5402	17.6329	16.6435	16.5647	16.6319	16.3239	15.8363	16.3642	16.4187	15.4434	16.0545	16.0055	15.3831	14.9623	15.1573	14.1108	13.5682	15.3318	19.1577	19.0749	18.9147	18.9863	19.0519	18.7013	18.8497	19.0798	18.9981	18.8425	18.9756	18.8449	16.5402	17.6329	16.6435	16.5647	16.6319
YVNWDGVHMTEAMYR	2	1002255956	18.378	18.2553	18.2437	18.3556	18.3414	17.9548	18.1008	18.3195	18.2356	18.1316	18.277	18.1938	16.9774	16.953	16.9384	16.1746	16.5999	15.9602	15.764	16.1845	16.0719	15.2106	15.7723	15.5418	15.2061	14.8647	14.9135	13.7417	13.3615	NA	18.378	18.2553	18.2437	18.3556	18.3414	17.9548	18.1008	18.3195	18.2356	18.1316	18.277	18.1938	16.9774	16.953	16.9384	16.1746	16.5999
YVNWDGVHMTEAMYR	3	1002255956	19.1943	19.215	19.1028	19.1212	19.1679	18.8388	18.9248	18.9769	19.0356	18.9437	19.0666	18.8779	17.5859	17.7135	17.643	16.7202	17.0598	16.5885	16.4184	16.76	16.6932	15.7833	16.196	15.9748	15.8492	15.5775	15.4563	14.0964	13.5503	14.9014	19.1943	19.215	19.1028	19.1212	19.1679	18.8388	18.9248	18.9769	19.0356	18.9437	19.0666	18.8779	17.5859	17.7135	17.643	16.7202	17.0598
GSHMAHVYDFYKPDLASEYPVVDGK	3	1002255964	16.4953	16.5353	16.2769	16.5941	16.4823	16.2586	17.0325	17.1577	17.1574	17.228	17.2207	17.3896	16.1272	16.2924	15.8638	15.7425	15.9497	15.7415	15.485	15.5447	15.3705	15.0309	15.584	15.3519	14.7237	14.6396	14.7968	13.2294	12.7507	14.2929	16.4953	16.5353	16.2769	16.5941	16.4823	16.2586	17.0325	17.1577	17.1574	17.228	17.2207	17.3896	16.1272	16.2924	15.8638	15.7425	15.9497
GSHMAHVYDFYKPDLASEYPVVDGK	4	1002255964	16.6143	16.4412	16.127	16.8436	16.5098	16.3166	16.9955	17.2386	17.1267	17.2942	17.3542	17.4008	16.1541	16.3354	16.084	15.9842	15.8438	15.5943	15.5294	15.6271	15.2798	14.9091	15.4687	15.2467	14.7879	14.6869	14.2572	NA	NA	13.3031	16.6143	16.4412	16.127	16.8436	16.5098	16.3166	16.9955	17.2386	17.1267	17.2942	17.3542	17.4008	16.1541	16.3354	16.084	15.9842	15.8438
GSHMAHVYDFYKPDLASEYPVVDGK	5	1002255964	16.065	16.7284	16.9149	16.7646	16.7528	16.8982	16.2105	16.6005	16.3949	16.7342	16.7612	16.773	15.2901	15.9892	15.6867	15.0786	15.0129	14.8719	15.2615	15.1183	15.0178	14.3729	14.9363	14.8465	14.4521	14.2385	14.1193	13.5821	13.1364	13.2837	16.065	16.7284	16.9149	16.7646	16.7528	16.8982	16.2105	16.6005	16.3949	16.7342	16.7612	16.773	15.2901	15.9892	15.6867	15.0786	15.0129
PTGGAAAIAMLIGPNAPVSFESK	3	1002255964	18.6633	18.7284	18.3886	18.8646	18.735	18.3863	18.8394	19.0511	18.9136	19.0744	19.1403	19.1297	17.9724	17.9793	17.2313	17.5594	17.7878	17.5788	17.1526	17.5476	17.3046	16.9576	17.3076	17.2431	16.2322	15.8445	16.1695	12.7043	15.083	15.8764	18.6633	18.7284	18.3886	18.8646	18.735	18.3863	18.8394	19.0511	18.9136	19.0744	19.1403	19.1297	17.9724	17.9793	17.2313	17.5594	17.7878
QVGNMYTASLYAALASVMHNK	3	1002255964	16.5925	16.7194	16.6243	16.8942	16.5452	16.0435	17.1514	17.3325	17.2844	17.4339	17.4392	17.6211	16.5959	16.5606	16.2864	16.075	15.8804	16.1062	16.1313	16.3976	15.9519	15.5267	16.1073	16.0054	15.344	15.2047	15.2945	14.4719	14.4653	14.7945	16.5925	16.7194	16.6243	16.8942	16.5452	16.0435	17.1514	17.3325	17.2844	17.4339	17.4392	17.6211	16.5959	16.5606	16.2864	16.075	15.8804
SFFPGEVVISQEPYASTPNK	2	1002256041	13.8377	13.8743	13.7349	14.2528	14.0349	13.9361	14.2848	14.2579	14.2403	14.2423	14.2962	14.2175	13.9627	14.3359	13.6456	13.9767	13.4876	13.7611	13.451	13.4715	12.4339	13.5374	13.689	13.6221	13.3044	NA	13.415	NA	NA	NA	13.8377	13.8743	13.7349	14.2528	14.0349	13.9361	14.2848	14.2579	14.2403	14.2423	14.2962	14.2175	13.9627	14.3359	13.6456	13.9767	13.4876
SFFPGEVVISQEPYASTPNK	3	1002256041	NA	13.7351	12.5676	15.8041	12.1201	NA	13.0081	14.6912	13.5218	NA	NA	NA	14.3909	14.6579	12.7982	NA	13.6562	NA	12.1054	NA	NA	12.5325	NA	NA	NA	NA	NA	NA	10.1691	12.9589	NA	13.7351	12.5676	15.8041	12.1201	NA	13.0081	14.6912	13.5218	NA	NA	NA	14.3909	14.6579	12.7982	NA	13.6562
VSSLVSSGNNSEVGSMYK	2	1002256041	NA	NA	NA	12.2286	12.3104	NA	NA	NA	NA	NA	NA	NA	12.966	12.9953	13.3765	12.6518	NA	NA	13.0496	NA	11.97	13.1332	12.9546	9.72703	12.8863	12.8188	12.4723	12.1403	12.2409	13.1705	NA	NA	NA	12.2286	12.3104	NA	NA	NA	NA	NA	NA	NA	12.966	12.9953	13.3765	12.6518	NA
KIGAGIEAFEIR	3	1002256088	NA	NA	NA	11.2651	NA	NA	13.202	13.0612	13.0256	12.3912	NA	12.1318	13.5106	13.1642	12.3511	12.5533	NA	12.6555	13.1227	13.4699	12.8493	NA	13.1391	12.6449	12.8247	12.6227	12.5546	10.7762	NA	12.1016	NA	NA	NA	11.2651	NA	NA	13.202	13.0612	13.0256	12.3912	NA	12.1318	13.5106	13.1642	12.3511	12.5533	NA
ALPDDVVANAYR	2	1002256234	19.3324	NA	13.9933	18.2685	16.949	17.017	25.2465	24.5474	24.7304	24.289	23.7293	24.5647	26.3165	25.6745	26.3981	26.386	26.4725	26.6697	26.6282	26.6471	26.6702	26.5095	26.4195	26.5445	27.0576	27.1332	26.8968	26.9826	27.1101	26.7758	19.3324	NA	13.9933	18.2685	16.949	17.017	25.2465	24.5474	24.7304	24.289	23.7293	24.5647	26.3165	25.6745	26.3981	26.386	26.4725
ALPDDVVANAYR	3	1002256234	NA	NA	NA	NA	NA	NA	18.8761	18.2951	18.4535	18.0845	17.5698	18.2606	20.1108	19.5489	20.2851	20.2612	20.155	20.4735	20.7133	20.5775	20.7822	20.4157	20.3413	20.6205	20.9652	20.9686	20.9047	21.0602	21.1025	20.8352	NA	NA	NA	NA	NA	NA	18.8761	18.2951	18.4535	18.0845	17.5698	18.2606	20.1108	19.5489	20.2851	20.2612	20.155
DFFLAGNNK	2	1002256234	18.347	13.8762	12.1228	16.8876	15.2822	15.8829	24.1408	23.4908	23.6168	23.1226	22.6948	23.6107	25.1368	24.4698	25.2142	25.4355	25.4624	25.6376	25.2873	25.5009	25.3569	25.6691	25.5146	25.38	25.8894	25.8441	25.9368	26.0478	25.9957	25.8968	18.347	13.8762	12.1228	16.8876	15.2822	15.8829	24.1408	23.4908	23.6168	23.1226	22.6948	23.6107	25.1368	24.4698	25.2142	25.4355	25.4624
EGC[+57]SYIALK	2	1002256234	18.3961	14.1937	NA	17.5135	16.1362	16.1651	24.1975	23.6938	23.8976	23.3509	22.8878	23.7673	25.3814	24.6582	25.4734	25.5084	25.5506	25.7162	25.468	25.6679	25.4391	25.5529	25.4368	25.4798	25.8755	26.0696	25.661	25.9292	26.2678	25.9777	18.3961	14.1937	NA	17.5135	16.1362	16.1651	24.1975	23.6938	23.8976	23.3509	22.8878	23.7673	25.3814	24.6582	25.4734	25.5084	25.5506
FPILNLVQM[+16]SAVK	2	1002256234	NA	NA	NA	NA	NA	NA	18.5565	16.5008	15.7268	17.6053	16.6681	17.9533	19.247	16.2816	19.6384	19.4389	19.3645	19.4107	17.6663	19.7386	20.0004	19.6052	19.4898	19.5918	20.0244	16.5852	16.2935	20.0299	20.0459	20.3131	NA	NA	NA	NA	NA	NA	18.5565	16.5008	15.7268	17.6053	16.6681	17.9533	19.247	16.2816	19.6384	19.4389	19.3645
FPILNLVQMSAVK	2	1002256234	17.2071	12.6595	NA	16.5984	14.5935	14.456	23.9861	23.4507	23.5171	22.9982	22.4898	23.5165	25.5993	24.6847	25.2946	25.5887	25.0395	25.7542	25.822	25.7955	25.5338	25.4542	25.7095	25.6611	26.1576	26.4706	25.9049	25.9175	26.2765	25.7856	17.2071	12.6595	NA	16.5984	14.5935	14.456	23.9861	23.4507	23.5171	22.9982	22.4898	23.5165	25.5993	24.6847	25.2946	25.5887	25.0395
FPILNLVQMSAVK	3	1002256234	10.9323	NA	NA	9.83767	NA	NA	18.7127	18.1273	18.4266	17.7488	17.3317	18.3171	20.804	19.7192	20.2454	20.3542	19.6023	20.7862	20.7875	21.0417	20.7842	20.7017	20.8639	20.6574	20.967	21.6074	20.9123	20.9577	21.3242	20.8255	10.9323	NA	NA	9.83767	NA	NA	18.7127	18.1273	18.4266	17.7488	17.3317	18.3171	20.804	19.7192	20.2454	20.3542	19.6023
GDELGVFTPSHAYK	2	1002256234	18.5198	15.3357	NA	17.309	16.5433	16.6437	24.4417	23.796	23.9555	23.5672	22.975	23.6872	25.4694	24.77	25.5035	25.5452	25.6826	25.8281	25.7297	25.7821	25.722	25.6571	25.6244	25.6742	26.157	26.1756	25.9857	25.9859	26.1528	26.0321	18.5198	15.3357	NA	17.309	16.5433	16.6437	24.4417	23.796	23.9555	23.5672	22.975	23.6872	25.4694	24.77	25.5035	25.5452	25.6826
GDELGVFTPSHAYK	3	1002256234	17.6724	14.0141	NA	16.3662	15.3941	15.2413	23.6925	22.9956	23.0933	22.782	22.0512	22.8192	24.5965	24.0194	24.7442	24.6964	24.819	24.9499	24.9611	24.866	25.0024	24.7656	24.6749	24.7463	25.262	25.243	25.0777	25.1813	25.1751	24.9333	17.6724	14.0141	NA	16.3662	15.3941	15.2413	23.6925	22.9956	23.0933	22.782	22.0512	22.8192	24.5965	24.0194	24.7442	24.6964	24.819
GITGPTFPGC[+57]PETYQQQFQQSEQDQQLEGQSQSHK	4	1002256234	14.024	NA	NA	NA	NA	NA	20.4703	19.655	19.7828	19.2695	18.9788	19.765	21.4927	21.2396	21.3436	21.8697	21.8038	21.9193	22.1048	21.795	21.7937	22.2572	21.6451	21.888	22.7829	22.7297	22.7404	22.8508	22.8407	22.9589	14.024	NA	NA	NA	NA	NA	20.4703	19.655	19.7828	19.2695	18.9788	19.765	21.4927	21.2396	21.3436	21.8697	21.8038
GLLLPHYSNGATLVYVIQGR	2	1002256234	13.6695	NA	NA	12.8275	NA	NA	20.0992	19.647	18.9988	18.5561	17.9518	19.4518	20.7953	20.5886	20.7638	21.4005	20.4729	21.4976	20.9055	21.5406	20.9962	21.2747	21.4783	21.1819	21.8416	21.645	22.8925	22.5612	22.6335	21.9842	13.6695	NA	NA	12.8275	NA	NA	20.0992	19.647	18.9988	18.5561	17.9518	19.4518	20.7953	20.5886	20.7638	21.4005	20.4729
GLLLPHYSNGATLVYVIQGR	3	1002256234	16.5219	13.6147	NA	15.8942	13.9031	14.0114	23.2315	22.7373	22.1759	21.6721	21.0489	22.5625	24.0177	23.7666	24.0095	24.4407	23.5537	24.5523	24.2239	24.6251	23.998	24.1765	24.5193	24.2912	24.9316	24.6032	25.5078	25.2348	25.2376	24.6165	16.5219	13.6147	NA	15.8942	13.9031	14.0114	23.2315	22.7373	22.1759	21.6721	21.0489	22.5625	24.0177	23.7666	24.0095	24.4407	23.5537
GQLLIIPQHHVVIK	2	1002256234	17.3492	13.6727	12.1949	16.4392	15.2384	15.4534	23.303	22.4973	22.8323	22.2624	22.012	22.7652	24.2732	23.7801	24.6026	24.688	25.08	24.8605	24.9613	24.8941	25.0421	24.9816	24.83	24.8143	25.3561	23.3514	25.2878	25.2608	25.5101	25.2426	17.3492	13.6727	12.1949	16.4392	15.2384	15.4534	23.303	22.4973	22.8323	22.2624	22.012	22.7652	24.2732	23.7801	24.6026	24.688	25.08
HNRGDELGVFTPSHAYK	3	1002256234	NA	NA	NA	NA	NA	NA	16.045	15.9356	15.5162	14.502	13.7761	15.9656	18.8539	17.2947	13.4738	18.3309	15.2606	18.7891	19.4607	18.7808	18.1475	16.8607	18.6148	18.166	19.5192	20.6083	19.9778	20.0203	21.0729	18.8406	NA	NA	NA	NA	NA	NA	16.045	15.9356	15.5162	14.502	13.7761	15.9656	18.8539	17.2947	13.4738	18.3309	15.2606
HRDFFLAGNNK	2	1002256234	NA	NA	NA	NA	NA	NA	17.5577	17.2003	17.011	16.0306	15.6604	17.258	20.3898	19.1906	19.2785	20.1952	17.4565	20.2239	20.8269	20.2441	19.5723	19.2023	20.3942	20.0713	21.4161	21.9945	21.6849	21.6073	22.287	20.4716	NA	NA	NA	NA	NA	NA	17.5577	17.2003	17.011	16.0306	15.6604	17.258	20.3898	19.1906	19.2785	20.1952	17.4565
HRDFFLAGNNK	3	1002256234	NA	NA	NA	NA	NA	NA	19.5889	19.2033	19.2266	18.1124	17.7823	19.2425	22.0695	20.7466	21.0133	21.8833	19.1799	22.0772	22.203	21.8832	21.0196	20.8122	21.8704	21.505	22.8747	23.4339	23.0408	22.9526	23.8343	22.1812	NA	NA	NA	NA	NA	NA	19.5889	19.2033	19.2266	18.1124	17.7823	19.2425	22.0695	20.7466	21.0133	21.8833	19.1799
IGQQLYR	2	1002256234	18.539	14.7761	NA	16.5828	16.1231	15.9897	23.9256	23.3829	23.6067	22.959	22.4274	23.4656	24.999	24.5561	25.2134	25.4914	25.273	25.5958	25.2987	25.3664	25.2651	25.5636	25.4496	25.49	25.912	25.8852	25.8882	25.8727	25.9845	25.8572	18.539	14.7761	NA	16.5828	16.1231	15.9897	23.9256	23.3829	23.6067	22.959	22.4274	23.4656	24.999	24.5561	25.2134	25.4914	25.273
ITYLNGQK	2	1002256234	15.2853	11.9636	12.8975	14.5405	11.9035	12.6616	21.9759	21.4575	20.9105	20.5871	19.784	21.3275	22.6104	22.1803	22.8228	23.0277	22.9918	23.1251	22.7271	23.3789	22.8694	22.7669	22.9325	22.8374	23.2406	22.9731	23.8804	23.5615	23.695	23.2824	15.2853	11.9636	12.8975	14.5405	11.9035	12.6616	21.9759	21.4575	20.9105	20.5871	19.784	21.3275	22.6104	22.1803	22.8228	23.0277	22.9918
NVFGGFSVELLSEALGISSGVAR	2	1002256234	12.6178	NA	12.0223	15.468	14.4581	NA	21.6644	19.9838	20.5719	20.0635	18.7361	20.4463	21.8809	21.2604	22.5261	21.3456	21.9929	23.375	22.8511	22.2006	22.4922	22.018	23.3468	23.2472	23.1316	22.5867	23.9129	22.9594	23.7507	24.2159	12.6178	NA	12.0223	15.468	14.4581	NA	21.6644	19.9838	20.5719	20.0635	18.7361	20.4463	21.8809	21.2604	22.5261	21.3456	21.9929
NVFGGFSVELLSEALGISSGVAR	3	1002256234	16.8855	NA	NA	NA	12.4137	14.5064	20.1687	19.847	21.5911	17.6608	21.4897	20.8484	22.8489	23.0131	23.8245	23.4969	23.7755	22.6308	24.244	23.6037	22.6858	23.4282	23.5992	23.2713	24.4199	24.2649	23.0312	24.3913	23.1825	22.8959	16.8855	NA	NA	NA	12.4137	14.5064	20.1687	19.847	21.5911	17.6608	21.4897	20.8484	22.8489	23.0131	23.8245	23.4969	23.7755
QNIDNPNLADTYNPR	2	1002256234	18.132	14.0748	11.9075	17.0724	15.8018	15.9468	23.9718	23.3248	23.4278	23.0978	22.5432	23.285	24.8467	24.1878	24.881	25.0346	25.1678	25.1711	25.2344	25.1935	25.1087	24.9788	24.913	25.0535	25.4631	25.4482	25.2736	25.4208	25.3665	25.1572	18.132	14.0748	11.9075	17.0724	15.8018	15.9468	23.9718	23.3248	23.4278	23.0978	22.5432	23.285	24.8467	24.1878	24.881	25.0346	25.1678
QNIDNPNLADTYNPR	3	1002256234	15.5631	NA	15.3817	NA	NA	15.3679	20.0014	19.3467	19.3122	19.1712	18.8622	19.388	21.011	20.739	21.4162	21.3877	21.4611	21.6336	21.9092	21.8099	21.7469	21.5336	21.4545	21.6269	22.0444	22.1432	21.9706	22.0409	21.9314	21.9283	15.5631	NA	15.3817	NA	NA	15.3679	20.0014	19.3467	19.3122	19.1712	18.8622	19.388	21.011	20.739	21.4162	21.3877	21.4611
TNPDSMVSHMAGK	2	1002256234	15.5699	11.224	NA	15.0849	13.7315	NA	22.3146	21.667	21.8161	21.2638	20.8123	21.7644	23.6575	22.935	23.4766	23.7408	23.3294	24.0677	24.0826	24.0359	23.8422	23.6498	23.8428	23.9487	24.3478	24.5727	24.2819	24.3455	24.5537	24.0695	15.5699	11.224	NA	15.0849	13.7315	NA	22.3146	21.667	21.8161	21.2638	20.8123	21.7644	23.6575	22.935	23.4766	23.7408	23.3294
TNPDSMVSHMAGK	3	1002256234	15.8758	NA	NA	14.8268	NA	NA	21.7694	21.1491	21.197	20.7319	20.3298	21.1486	23.039	22.2554	22.879	23.0317	22.5848	23.3383	23.5618	23.4027	23.3415	23.1325	23.2419	23.2752	23.7906	24.0178	23.7707	23.8196	24.0597	23.5796	15.8758	NA	NA	14.8268	NA	NA	21.7694	21.1491	21.197	20.7319	20.3298	21.1486	23.039	22.2554	22.879	23.0317	22.5848
TNPDSMVSHMAGKNSIFR	3	1002256234	NA	NA	NA	NA	NA	NA	NA	9.82422	NA	NA	NA	9.6325	NA	NA	NA	NA	NA	11.4529	NA	12.8121	NA	NA	9.91181	NA	NA	NA	14.6361	12.9719	NA	NA	NA	NA	NA	NA	NA	NA	NA	9.82422	NA	NA	NA	9.6325	NA	NA	NA	NA	NA
TVFDGELR	2	1002256234	16.1923	NA	NA	15.6862	NA	NA	22.7341	21.7826	22.1711	21.7231	21.4722	22.2196	24.5054	23.4095	24.8575	24.7875	25.4756	25.1108	25.5401	25.0112	25.4648	25.3129	25.0452	25.2839	25.8486	26.4118	25.3554	26.3535	26.1966	25.6436	16.1923	NA	NA	15.6862	NA	NA	22.7341	21.7826	22.1711	21.7231	21.4722	22.2196	24.5054	23.4095	24.8575	24.7875	25.4756
VEHGLSLLQPYASLQEQQQEQVQSR	3	1002256234	15.7605	14.0285	NA	15.7654	14.501	14.3403	23.1455	22.2564	22.5182	21.7799	21.3267	22.4144	24.6186	24.0394	24.1461	24.7235	23.8965	24.913	25.2512	24.9632	24.5926	24.6258	24.8693	25.0125	25.8198	25.9651	25.8255	25.9789	26.1167	25.4273	15.7605	14.0285	NA	15.7654	14.501	14.3403	23.1455	22.2564	22.5182	21.7799	21.3267	22.4144	24.6186	24.0394	24.1461	24.7235	23.8965
VEHGLSLLQPYASLQEQQQEQVQSR	4	1002256234	14.8328	NA	NA	13.7172	15.1112	14.9773	19.3571	18.6543	18.6935	17.9718	17.5948	18.6544	20.8697	20.2485	20.2987	20.8197	19.8711	21.0033	21.5611	21.2857	20.8456	20.9136	20.9962	21.1384	21.9139	22.1294	21.7532	21.9873	22.1888	21.5922	14.8328	NA	NA	13.7172	15.1112	14.9773	19.3571	18.6543	18.6935	17.9718	17.5948	18.6544	20.8697	20.2485	20.2987	20.8197	19.8711
VQVVNNNGK	2	1002256234	NA	NA	NA	NA	NA	NA	18.0655	17.5177	17.8833	16.7348	15.5875	15.1223	18.8267	17.8352	18.7852	19.397	19.098	19.7592	18.8987	20.1511	19.8663	19.3811	19.6976	19.6118	19.9629	20.4663	19.178	20.38	20.7671	20.6347	NA	NA	NA	NA	NA	NA	18.0655	17.5177	17.8833	16.7348	15.5875	15.1223	18.8267	17.8352	18.7852	19.397	19.098
VQVVNNNGKTVFDGELR	3	1002256234	NA	NA	NA	NA	NA	NA	NA	NA	NA	NA	NA	NA	NA	NA	13.1866	NA	NA	NA	NA	13.9693	NA	NA	NA	NA	12.6092	12.9701	14.398	13.5341	13.9617	13.6125	NA	NA	NA	NA	NA	NA	NA	NA	NA	NA	NA	NA	NA	NA	13.1866	NA	NA
VRQNIDNPNLADTYNPR	3	1002256234	NA	NA	NA	NA	NA	NA	NA	NA	NA	NA	NA	NA	NA	NA	14.7778	15.7714	15.2829	16.5367	16.9493	15.2987	16.3947	11.5305	12.4649	13.5017	17.156	11.1169	16.1293	13.9553	12.5612	17.2046	NA	NA	NA	NA	NA	NA	NA	NA	NA	NA	NA	NA	NA	NA	14.7778	15.7714	15.2829
APGEVNLVEWLK	2	1002256386	15.7335	15.6374	15.7961	15.5107	15.7073	15.8043	15.251	15.4083	15.429	15.5354	15.5005	15.5786	14.8133	14.8465	14.6856	14.3836	14.6353	NA	NA	NA	14.507	NA	14.448	NA	14.6427	NA	13.9006	13.9209	14.5163	14.2798	15.7335	15.6374	15.7961	15.5107	15.7073	15.8043	15.251	15.4083	15.429	15.5354	15.5005	15.5786	14.8133	14.8465	14.6856	14.3836	14.6353
GTLQNSAMVAVK	2	1002256386	16.7954	16.6255	16.7459	16.5991	16.883	16.9908	16.3953	16.4923	14.5831	NA	15.0106	14.4	NA	NA	14.3087	NA	NA	NA	NA	NA	15.8354	NA	NA	NA	NA	NA	NA	NA	NA	12.1131	16.7954	16.6255	16.7459	16.5991	16.883	16.9908	16.3953	16.4923	14.5831	NA	15.0106	14.4	NA	NA	14.3087	NA	NA
LLGYC[+57]VEGAYR	2	1002256386	13.8633	14.3218	14.4283	14.0814	14.3173	13.8876	14.0718	14.3674	14.1772	14.2654	14.2779	14.3879	NA	14.0643	NA	NA	NA	NA	13.6329	NA	NA	13.3035	NA	NA	13.5379	NA	NA	NA	13.9516	NA	13.8633	14.3218	14.4283	14.0814	14.3173	13.8876	14.0718	14.3674	14.1772	14.2654	14.2779	14.3879	NA	14.0643	NA	NA	NA
MNIILGTAK	2	1002256386	14.8121	14.8187	14.7134	14.8055	14.692	14.6742	13.7359	14.299	14.4114	14.5099	14.8841	14.6422	14.4308	14.0871	13.2517	13.8126	NA	13.4921	NA	13.179	NA	NA	13.3045	NA	NA	NA	NA	NA	NA	NA	14.8121	14.8187	14.7134	14.8055	14.692	14.6742	13.7359	14.299	14.4114	14.5099	14.8841	14.6422	14.4308	14.0871	13.2517	13.8126	NA
SSNILLDQQWNAK	2	1002256386	14.4312	14.3844	14.6775	14.2706	14.5706	14.216	15.2181	14.6449	14.8298	14.6759	14.6735	14.9045	15.516	15.5918	15.9446	NA	15.8686	15.7363	15.9432	15.0258	16.0269	NA	15.4816	15.4524	16.061	NA	15.6583	15.7306	14.9562	NA	14.4312	14.3844	14.6775	14.2706	14.5706	14.216	15.2181	14.6449	14.8298	14.6759	14.6735	14.9045	15.516	15.5918	15.9446	NA	15.8686
DAIGFNLAAMDHIK	2	1002256523	12.7786	15.8818	NA	12.6007	14.6702	NA	NA	13.1904	NA	NA	14.0979	15.7611	11.3389	13.2964	NA	NA	NA	NA	NA	NA	NA	NA	NA	NA	15.5383	NA	NA	NA	NA	NA	12.7786	15.8818	NA	12.6007	14.6702	NA	NA	13.1904	NA	NA	14.0979	15.7611	11.3389	13.2964	NA	NA	NA
LLLAAALDR	2	1002256523	16.4302	16.7091	16.5187	16.4859	16.3371	16.4995	16.2579	16.4488	16.465	16.3004	16.1391	16.1669	15.644	15.8237	15.4856	14.9375	15.1004	15.0072	14.8491	15.1897	14.7898	14.6502	14.7423	15.091	14.6211	14.373	14.5882	13.6976	13.4659	14.5935	16.4302	16.7091	16.5187	16.4859	16.3371	16.4995	16.2579	16.4488	16.465	16.3004	16.1391	16.1669	15.644	15.8237	15.4856	14.9375	15.1004
VFTMDSLK	2	1002256523	NA	NA	14.8097	14.5457	NA	14.3713	13.9658	14.2068	14.3239	14.059	NA	14.3153	NA	NA	NA	NA	NA	NA	NA	NA	NA	NA	NA	NA	NA	NA	11.825	NA	NA	NA	NA	NA	14.8097	14.5457	NA	14.3713	13.9658	14.2068	14.3239	14.059	NA	14.3153	NA	NA	NA	NA	NA
FSTTLTGDQIR	2	1002256657	15.1524	15.5055	14.9108	15.0785	15.3096	15.4267	15.376	15.462	15.3928	15.8163	15.862	15.7135	15.4163	15.3696	15.3497	15.1465	15.394	15.2239	15.0802	15.2123	15.2554	15.4115	15.2688	15.1914	14.5036	14.6499	14.715	13.847	12.5888	13.9606	15.1524	15.5055	14.9108	15.0785	15.3096	15.4267	15.376	15.462	15.3928	15.8163	15.862	15.7135	15.4163	15.3696	15.3497	15.1465	15.394
INVYFNEASGGR	2	1002256744	17.4337	17.1391	16.8637	17.4745	17.1954	17.116	18.4536	18.5139	18.5718	18.3764	18.2143	18.4718	17.7919	17.9042	17.645	17.4297	17.9064	17.5823	17.1054	17.2898	17.2059	16.547	17.188	17.0084	15.5739	15.8181	15.2441	14.203	13.9696	15.2303	17.4337	17.1391	16.8637	17.4745	17.1954	17.116	18.4536	18.5139	18.5718	18.3764	18.2143	18.4718	17.7919	17.9042	17.645	17.4297	17.9064
SGPIGGIFR	2	1002256744	13.6532	13.5349	13.2884	NA	NA	13.6523	NA	NA	14.1508	13.8778	13.6787	NA	NA	NA	NA	NA	NA	NA	NA	NA	NA	NA	NA	NA	NA	NA	NA	NA	NA	NA	13.6532	13.5349	13.2884	NA	NA	13.6523	NA	NA	14.1508	13.8778	13.6787	NA	NA	NA	NA	NA	NA
AFNFYSGKPDVENC[+57]YGWSR	3	1002256915	NA	NA	NA	NA	NA	NA	16.3178	15.2407	15.4832	14.9844	14.5708	15.9391	17.6621	17.2847	17.8231	18.907	18.1478	19.0711	19.1673	19.1463	18.9756	19.7299	19.8497	19.8696	20.0546	20.0886	19.9981	20.649	20.5591	20.2861	NA	NA	NA	NA	NA	NA	16.3178	15.2407	15.4832	14.9844	14.5708	15.9391	17.6621	17.2847	17.8231	18.907	18.1478
GFEVEVLRPGFGVPR	2	1002256915	NA	NA	NA	NA	NA	NA	NA	NA	NA	NA	NA	NA	NA	NA	14.6883	NA	NA	NA	NA	NA	NA	NA	NA	NA	NA	18.1269	NA	NA	NA	17.5592	NA	NA	NA	NA	NA	NA	NA	NA	NA	NA	NA	NA	NA	NA	14.6883	NA	NA
GFEVEVLRPGFGVPR	3	1002256915	12.8698	NA	NA	14.7079	NA	14.9214	17.4432	16.1638	16.5711	15.9358	15.8329	16.9822	19.1428	18.283	18.9665	20.0575	19.5938	20.049	20.1779	20.3665	20.3346	20.8447	20.8288	20.782	20.9739	21.1264	20.8005	21.4852	21.4523	21.1706	12.8698	NA	NA	14.7079	NA	14.9214	17.4432	16.1638	16.5711	15.9358	15.8329	16.9822	19.1428	18.283	18.9665	20.0575	19.5938
HPTSEVYSFVSDLLK	3	1002256915	11.4727	NA	NA	11.7394	11.0486	11.1697	17.7647	16.4966	16.7777	16.61	16.0917	17.3298	19.3248	18.5829	19.4075	20.4333	20.0758	20.2445	20.7561	20.6299	20.5792	20.9154	21.0122	21.1674	21.333	21.2409	21.1353	21.7926	22.0387	21.4336	11.4727	NA	NA	11.7394	11.0486	11.1697	17.7647	16.4966	16.7777	16.61	16.0917	17.3298	19.3248	18.5829	19.4075	20.4333	20.0758
RVVAASDAGLVTAVDVADAAGTAYR	3	1002256915	NA	NA	NA	NA	NA	NA	12.1337	NA	NA	NA	NA	NA	14.6329	13.6072	13.3638	14.9932	12.4815	15.3244	16.0039	15.7896	15.4575	15.5777	15.9572	16.1872	16.6353	17.0474	16.2206	17.1625	17.5194	16.4173	NA	NA	NA	NA	NA	NA	12.1337	NA	NA	NA	NA	NA	14.6329	13.6072	13.3638	14.9932	12.4815
VVAASDAGLVTAVDVADAAGTAYR	3	1002256915	NA	NA	NA	NA	NA	NA	18.0923	16.6894	16.9557	17.0828	16.7653	17.6044	19.4549	18.8671	19.7125	20.8532	20.5633	20.7575	21.0671	21.0911	21.2306	21.7152	21.3203	21.6037	21.8808	21.9586	21.6565	22.4431	22.4244	22.2032	NA	NA	NA	NA	NA	NA	18.0923	16.6894	16.9557	17.0828	16.7653	17.6044	19.4549	18.8671	19.7125	20.8532	20.5633
WWHGAGGEASGGGHLVQK	3	1002256915	NA	NA	NA	NA	NA	NA	13.1811	11.5012	12.196	11.4241	10.8894	12.7043	14.8132	14.3527	15.2197	16.8474	16.1639	16.4362	16.9742	16.8555	17.0307	17.834	17.7593	17.8285	18.2596	18.1609	18.1917	18.9468	18.7568	18.3596	NA	NA	NA	NA	NA	NA	13.1811	11.5012	12.196	11.4241	10.8894	12.7043	14.8132	14.3527	15.2197	16.8474	16.1639
C[+57]GFTETNYTQLTELYQK	3	1002256963	NA	NA	NA	NA	14.7813	NA	NA	NA	NA	NA	NA	NA	NA	NA	13.9422	NA	NA	NA	NA	NA	NA	NA	13.6169	NA	NA	NA	NA	NA	NA	14.0476	NA	NA	NA	NA	14.7813	NA	NA	NA	NA	NA	NA	NA	NA	NA	13.9422	NA	NA
FKAEYPVFQK	2	1002256963	NA	NA	13.3046	12.6125	NA	NA	NA	NA	NA	NA	NA	NA	14.7235	13.1788	12.5537	NA	NA	NA	13.6425	NA	NA	NA	12.7835	NA	NA	NA	12.2156	12.3096	13.778	NA	NA	NA	13.3046	12.6125	NA	NA	NA	NA	NA	NA	NA	NA	14.7235	13.1788	12.5537	NA	NA
FKAEYPVFQK	3	1002256963	NA	NA	12.374	NA	NA	NA	12.8205	13.2839	NA	NA	NA	13.0843	13.5431	12.6768	12.1612	NA	NA	NA	NA	NA	NA	NA	NA	NA	12.3341	12.7474	12.613	NA	12.7759	12.0286	NA	NA	12.374	NA	NA	NA	12.8205	13.2839	NA	NA	NA	13.0843	13.5431	12.6768	12.1612	NA	NA
YSTATSPLSFEK	2	1002256963	16.5279	16.3802	16.4639	15.9292	16.3738	16.6697	16.3475	16.407	16.5787	16.823	16.7354	16.8692	16.4147	16.1711	16.2439	16.038	16.3549	16.2696	15.9756	16.1603	16.2296	15.9747	16.1249	16.1925	16.0285	15.7449	15.6955	15.2938	15.4502	15.7186	16.5279	16.3802	16.4639	15.9292	16.3738	16.6697	16.3475	16.407	16.5787	16.823	16.7354	16.8692	16.4147	16.1711	16.2439	16.038	16.3549
DANVFVVGSGALGC[+57]EFLK	2	1002256983	14.7776	14.86	14.8265	14.9027	14.8751	14.5965	NA	14.442	14.3063	14.2519	14.3012	14.2897	13.6148	14.0876	14.1136	13.2382	NA	12.629	13.4687	13.4723	NA	NA	13.2135	NA	13.4494	13.2015	NA	13.3881	NA	NA	14.7776	14.86	14.8265	14.9027	14.8751	14.5965	NA	14.442	14.3063	14.2519	14.3012	14.2897	13.6148	14.0876	14.1136	13.2382	NA
FQAVVFTDISLDK	2	1002256983	15.1022	15.266	15.2329	14.9166	15.1432	15.4709	NA	13.9768	14.3903	NA	14.4198	14.0566	13.4092	13.3357	12.5725	NA	NA	NA	NA	NA	NA	NA	NA	NA	NA	NA	NA	NA	NA	NA	15.1022	15.266	15.2329	14.9166	15.1432	15.4709	NA	13.9768	14.3903	NA	14.4198	14.0566	13.4092	13.3357	12.5725	NA	NA
C[+57]VHEWVGHTK	2	1002257295	NA	NA	9.69143	NA	NA	NA	NA	9.88473	10.0367	NA	NA	NA	8.12449	NA	NA	NA	NA	NA	NA	NA	NA	NA	NA	NA	NA	NA	NA	NA	NA	NA	NA	NA	9.69143	NA	NA	NA	NA	9.88473	10.0367	NA	NA	NA	8.12449	NA	NA	NA	NA
LGHVEDAAVLPFLFDEQYNTFHR	3	1002257295	12.8245	13.1091	12.6936	12.6556	12.8719	NA	13.517	13.6341	13.6594	13.5208	13.1935	13.4834	NA	13.971	12.6464	13.6596	NA	13.1553	NA	13.4651	NA	13.0618	13.4544	13.1102	NA	NA	12.4167	NA	NA	NA	12.8245	13.1091	12.6936	12.6556	12.8719	NA	13.517	13.6341	13.6594	13.5208	13.1935	13.4834	NA	13.971	12.6464	13.6596	NA
LGHVEDAAVLPFLFDEQYNTFHR	4	1002257295	12.3458	13.1629	13.1721	13.1502	12.9791	11.8377	13.7022	13.8769	13.9347	14.0463	13.6991	14.0318	NA	NA	NA	NA	NA	NA	NA	NA	NA	NA	NA	NA	NA	NA	NA	NA	NA	NA	12.3458	13.1629	13.1721	13.1502	12.9791	11.8377	13.7022	13.8769	13.9347	14.0463	13.6991	14.0318	NA	NA	NA	NA	NA
NIQYWDTETGQVISTFSTGK	3	1002257295	14.594	14.7242	14.7503	14.6009	14.5861	NA	13.9138	13.8409	14.133	13.7951	13.8751	13.9543	NA	NA	NA	NA	NA	12.3148	NA	NA	NA	12.0316	12.4737	NA	NA	NA	NA	NA	14.319	NA	14.594	14.7242	14.7503	14.6009	14.5861	NA	13.9138	13.8409	14.133	13.7951	13.8751	13.9543	NA	NA	NA	NA	NA
VATC[+57]GWDGVIK	2	1002257295	14.9955	15.1137	15.2695	15.235	15.2676	14.9019	14.4367	14.5895	14.7884	14.7518	14.6907	14.6906	14.1641	14.4283	14.0473	NA	NA	12.5444	NA	12.527	NA	NA	NA	NA	NA	NA	NA	NA	NA	NA	14.9955	15.1137	15.2695	15.235	15.2676	14.9019	14.4367	14.5895	14.7884	14.7518	14.6907	14.6906	14.1641	14.4283	14.0473	NA	NA
VWEFGIPVVIK	2	1002257295	16.8072	16.7926	16.9852	16.448	16.7028	16.6918	15.9126	15.9773	15.9463	16.2369	16.0967	16.0954	15.3116	15.4912	15.5332	15.1315	15.5061	15.0029	15.1595	15.2376	15.2512	14.8128	15.1174	15.1073	14.9543	14.7305	14.7783	14.3507	14.0317	14.4471	16.8072	16.7926	16.9852	16.448	16.7028	16.6918	15.9126	15.9773	15.9463	16.2369	16.0967	16.0954	15.3116	15.4912	15.5332	15.1315	15.5061
IPPRPPGYAFVEFEDPR	3	1002257434	15.3712	15.3915	15.0249	NA	15.1134	15.4039	14.041	NA	14.2175	14.5474	13.9996	13.8835	NA	NA	NA	NA	NA	NA	NA	NA	NA	NA	NA	NA	NA	NA	NA	NA	NA	NA	15.3712	15.3915	15.0249	NA	15.1134	15.4039	14.041	NA	14.2175	14.5474	13.9996	13.8835	NA	NA	NA	NA	NA
TIYVGNLPGDIR	2	1002257434	18.2949	18.3167	18.096	18.0962	18.0835	18.3513	17.3685	17.5724	17.3433	17.3004	17.5029	17.4315	16.9175	16.5515	16.6481	15.8145	17.1697	16.3854	16.0846	16.7518	16.9112	15.3301	15.7892	15.9974	15.5961	15.9327	14.7844	13.9915	13.885	15.0374	18.2949	18.3167	18.096	18.0962	18.0835	18.3513	17.3685	17.5724	17.3433	17.3004	17.5029	17.4315	16.9175	16.5515	16.6481	15.8145	17.1697
VLVTGLPSSASWQDLK	3	1002257434	NA	13.5617	NA	NA	NA	NA	NA	NA	13.0143	NA	NA	NA	NA	NA	NA	NA	NA	NA	NA	NA	NA	NA	NA	NA	NA	NA	NA	NA	NA	NA	NA	13.5617	NA	NA	NA	NA	NA	NA	13.0143	NA	NA	NA	NA	NA	NA	NA	NA
ISYSGNANLR	2	1002257444	14.7307	14.7921	14.9896	14.7322	14.9907	14.8027	13.0758	13.5759	13.5072	13.6751	13.5985	13.3864	11.5992	12.3252	12.0221	NA	10.3898	9.18774	NA	NA	NA	NA	NA	NA	NA	NA	NA	NA	NA	NA	14.7307	14.7921	14.9896	14.7322	14.9907	14.8027	13.0758	13.5759	13.5072	13.6751	13.5985	13.3864	11.5992	12.3252	12.0221	NA	10.3898
QRPVEDLAFGVAR	3	1002257444	16.3009	16.5881	16.2997	15.6512	15.9316	16.2406	14.7843	14.8129	14.7588	15.0459	14.5996	14.6854	NA	12.3771	NA	NA	NA	NA	NA	NA	NA	NA	NA	NA	NA	NA	NA	NA	NA	NA	16.3009	16.5881	16.2997	15.6512	15.9316	16.2406	14.7843	14.8129	14.7588	15.0459	14.5996	14.6854	NA	12.3771	NA	NA	NA
DDAASVAAAAASSATGFTVAMK	3	1002257480	13.6112	13.6067	13.3522	13.874	13.5926	NA	NA	NA	NA	NA	NA	NA	NA	NA	NA	NA	NA	NA	NA	NA	NA	NA	NA	NA	NA	NA	NA	NA	NA	NA	13.6112	13.6067	13.3522	13.874	13.5926	NA	NA	NA	NA	NA	NA	NA	NA	NA	NA	NA	NA
SIISLIGNVQR	2	1002257480	16.0857	16.3918	16.7428	16.33	16.4489	15.9523	14.9035	15.2307	15.0713	14.0488	14.6415	14.2289	13.4821	14.2727	13.1463	12.6675	NA	NA	NA	11.6862	NA	NA	NA	NA	11.8629	NA	NA	NA	NA	11.191	16.0857	16.3918	16.7428	16.33	16.4489	15.9523	14.9035	15.2307	15.0713	14.0488	14.6415	14.2289	13.4821	14.2727	13.1463	12.6675	NA
SNITMLDIVSTR	2	1002257480	16.6379	16.5981	16.6638	16.8111	16.9253	16.5387	NA	16.0193	15.724	15.5383	16.2637	15.5377	NA	NA	NA	NA	NA	16.9461	NA	NA	NA	NA	16.6793	NA	NA	NA	NA	NA	NA	16.9607	16.6379	16.5981	16.6638	16.8111	16.9253	16.5387	NA	16.0193	15.724	15.5383	16.2637	15.5377	NA	NA	NA	NA	NA
LVGMGFEK	2	1002257514	NA	NA	12.0371	12.9765	NA	NA	12.8292	13.1345	13.1783	NA	12.6628	NA	NA	NA	NA	13.6906	NA	NA	13.7575	13.5967	12.5294	NA	NA	13.376	13.7882	13.5682	NA	NA	NA	NA	NA	NA	12.0371	12.9765	NA	NA	12.8292	13.1345	13.1783	NA	12.6628	NA	NA	NA	NA	13.6906	NA
PNVITEAGISTR	2	1002257514	NA	NA	17.2013	NA	14.5899	14.0207	14.5995	NA	NA	NA	NA	15.2686	NA	NA	NA	NA	NA	NA	NA	NA	NA	15.3901	14.0447	14.6759	14.5794	NA	NA	NA	NA	NA	NA	NA	17.2013	NA	14.5899	14.0207	14.5995	NA	NA	NA	NA	15.2686	NA	NA	NA	NA	NA
NNLELVLLTTPTTPPDR	2	1002257578	11.9042	12.1797	NA	NA	NA	NA	NA	NA	NA	NA	NA	NA	NA	NA	NA	12.8035	NA	12.2517	12.3262	12.562	13.0679	13.0545	12.9075	12.9777	13.0538	12.6879	12.8071	12.4584	NA	12.6734	11.9042	12.1797	NA	NA	NA	NA	NA	NA	NA	NA	NA	NA	NA	NA	NA	12.8035	NA
NNLELVLLTTPTTPPDR	3	1002257578	NA	NA	NA	14.5761	15.3524	NA	NA	NA	NA	12.6643	NA	14.5852	NA	NA	NA	NA	NA	NA	NA	NA	NA	12.41	NA	NA	NA	NA	NA	NA	NA	NA	NA	NA	NA	14.5761	15.3524	NA	NA	NA	NA	12.6643	NA	14.5852	NA	NA	NA	NA	NA
MSAAGELVAVAGGK	2	1002257707	15.6189	15.7897	15.8302	15.587	15.8855	15.8767	14.146	14.353	14.2153	14.5875	14.4674	14.5829	12.673	12.3845	13.5331	12.4807	12.9003	NA	12.8066	14.0058	NA	NA	12.3958	NA	NA	10.8032	NA	12.6351	NA	NA	15.6189	15.7897	15.8302	15.587	15.8855	15.8767	14.146	14.353	14.2153	14.5875	14.4674	14.5829	12.673	12.3845	13.5331	12.4807	12.9003
MSAAGELVAVAGGK	3	1002257707	12.1763	12.9268	12.9135	12.8284	12.7667	12.8291	NA	NA	12.1338	12.1785	12.1249	NA	NA	NA	NA	NA	NA	NA	NA	NA	NA	NA	NA	NA	NA	NA	NA	NA	NA	NA	12.1763	12.9268	12.9135	12.8284	12.7667	12.8291	NA	NA	12.1338	12.1785	12.1249	NA	NA	NA	NA	NA	NA
FISATDTIK	2	1002257794	15.8902	15.8022	15.8812	15.7337	15.8663	15.6575	15.5575	15.3159	15.4383	15.3855	15.0699	15.1447	NA	NA	15.2227	NA	NA	NA	NA	14.6792	NA	14.4353	NA	NA	14.5603	NA	14.0886	NA	NA	13.5502	15.8902	15.8022	15.8812	15.7337	15.8663	15.6575	15.5575	15.3159	15.4383	15.3855	15.0699	15.1447	NA	NA	15.2227	NA	NA
IPSTYLLAMLR	2	1002257794	NA	12.7404	12.8787	13.1817	NA	NA	13.1041	13.1627	12.9539	11.8654	12.5145	12.8935	13.827	13.5604	13.5508	12.6844	NA	13.3509	13.7924	13.5052	12.9845	NA	13.5264	13.218	13.1878	13.3949	12.9559	13.0098	NA	NA	NA	12.7404	12.8787	13.1817	NA	NA	13.1041	13.1627	12.9539	11.8654	12.5145	12.8935	13.827	13.5604	13.5508	12.6844	NA
LIELAQALFSNR	2	1002257794	15.5011	15.4623	16.0573	15.8708	15.9522	15.7574	15.5799	15.3827	15.1518	14.7681	14.8995	14.9126	15.1857	15.1047	14.8702	14.8714	14.0332	14.6418	14.1396	14.7911	14.7854	14.4586	14.979	15.1168	14.0636	13.847	14.4753	14.0668	13.3143	12.4082	15.5011	15.4623	16.0573	15.8708	15.9522	15.7574	15.5799	15.3827	15.1518	14.7681	14.8995	14.9126	15.1857	15.1047	14.8702	14.8714	14.0332
LIELAQALFSNR	3	1002257794	14.2924	14.5827	14.3512	14.5601	14.3768	14.0783	NA	15.2604	NA	15.1537	14.7422	14.7692	NA	NA	13.4584	NA	NA	NA	NA	NA	NA	NA	NA	NA	NA	NA	NA	NA	NA	NA	14.2924	14.5827	14.3512	14.5601	14.3768	14.0783	NA	15.2604	NA	15.1537	14.7422	14.7692	NA	NA	13.4584	NA	NA
QHIATAFLHLQSEISDVLAR	3	1002257794	14.3614	14.5272	14.2351	14.4328	14.1571	14.0286	14.2674	14.0626	14.0984	13.6626	13.9546	13.8318	13.2818	13.3339	13.4891	13.4482	NA	13.4494	13.3119	12.8228	12.846	12.8636	13.3124	13.4711	12.9139	NA	NA	NA	12.315	13.0764	14.3614	14.5272	14.2351	14.4328	14.1571	14.0286	14.2674	14.0626	14.0984	13.6626	13.9546	13.8318	13.2818	13.3339	13.4891	13.4482	NA
QLNFPVDSLK	2	1002257794	16.5734	16.3667	16.4925	16.3125	16.3596	16.2599	16.0421	16.174	15.9104	15.9373	15.8363	15.7024	15.6647	15.7603	15.8722	15.3072	15.424	15.336	15.3554	15.4636	15.3622	15.3224	15.3394	15.3299	15.0182	14.7407	14.8458	14.5366	14.3099	14.7781	16.5734	16.3667	16.4925	16.3125	16.3596	16.2599	16.0421	16.174	15.9104	15.9373	15.8363	15.7024	15.6647	15.7603	15.8722	15.3072	15.424
TNIVGMEANMEQLLSK	2	1002257794	16.3344	16.1682	16.455	16.3725	16.5026	16.4918	15.7346	16.0585	16.1314	15.9934	15.7939	16.025	15.4146	15.6201	NA	NA	15.4732	NA	15.3236	15.3038	NA	NA	NA	NA	17.0041	NA	NA	NA	NA	NA	16.3344	16.1682	16.455	16.3725	16.5026	16.4918	15.7346	16.0585	16.1314	15.9934	15.7939	16.025	15.4146	15.6201	NA	NA	15.4732
TNIVGMEANMEQLLSK	3	1002257794	16.4205	16.0614	16.014	NA	NA	NA	NA	NA	NA	NA	16.065	15.8231	NA	NA	NA	NA	NA	NA	16.0814	NA	NA	NA	NA	NA	NA	NA	NA	NA	NA	NA	16.4205	16.0614	16.014	NA	NA	NA	NA	NA	NA	NA	16.065	15.8231	NA	NA	NA	NA	NA
IPNMIMDQR	2	1002257867	16.4891	16.9756	16.9692	16.8202	16.7573	16.5993	16.3303	16.5407	16.4543	16.4241	16.2708	16.293	15.7137	16.0219	15.3761	14.5898	14.6981	14.9784	14.5715	15.4374	14.2336	14.1077	NA	13.779	NA	NA	NA	NA	NA	NA	16.4891	16.9756	16.9692	16.8202	16.7573	16.5993	16.3303	16.5407	16.4543	16.4241	16.2708	16.293	15.7137	16.0219	15.3761	14.5898	14.6981
TPPPPSPSPSLSLSR	2	1002257867	14.269	14.0432	14.5232	14.0363	14.4424	14.129	14.1925	14.7733	14.7555	14.4567	14.8035	13.7996	13.8398	14.3992	13.9475	14.0616	14.0031	13.5124	NA	13.3546	NA	NA	13.1774	11.9271	NA	13.7747	13.4199	NA	13.1157	NA	14.269	14.0432	14.5232	14.0363	14.4424	14.129	14.1925	14.7733	14.7555	14.4567	14.8035	13.7996	13.8398	14.3992	13.9475	14.0616	14.0031
VTKPNIPDSIR	3	1002257867	17.4429	17.5194	17.3384	17.4515	17.3351	17.321	16.4974	17.0058	16.9272	16.6571	16.578	16.7709	17.558	16.8503	16.2486	16.5894	NA	15.1357	NA	14.703	14.2427	15.4199	15.2912	15.7888	15.0379	15.2776	13.9378	NA	11.5487	14.2474	17.4429	17.5194	17.3384	17.4515	17.3351	17.321	16.4974	17.0058	16.9272	16.6571	16.578	16.7709	17.558	16.8503	16.2486	16.5894	NA
YAPGIEIISVR	2	1002257867	17.7691	17.6118	17.6386	17.3157	17.4343	17.5173	16.8384	17.0039	17.1201	16.987	17.1007	17.0511	16.5065	16.4764	16.4204	16.4566	16.4992	16.1386	16.2535	16.5041	16.2448	16.1746	16.4131	16.3488	15.9983	15.575	15.9321	15.3633	15.5885	15.9287	17.7691	17.6118	17.6386	17.3157	17.4343	17.5173	16.8384	17.0039	17.1201	16.987	17.1007	17.0511	16.5065	16.4764	16.4204	16.4566	16.4992
KFTDLTGNNIFK	3	1002257940	NA	NA	NA	NA	NA	NA	NA	NA	NA	NA	NA	NA	11.2096	11.3647	NA	NA	NA	12.4394	12.5899	NA	NA	12.5774	NA	12.2653	11.3991	11.7017	12.541	NA	NA	12.5138	NA	NA	NA	NA	NA	NA	NA	NA	NA	NA	NA	NA	11.2096	11.3647	NA	NA	NA
SHTSTADLLAWPQQQHQPDGHAASTPSPAR	5	1002257940	12.2649	11.2249	NA	12.0886	11.8349	NA	14.9051	14.7999	14.6872	14.9732	14.7357	15.0013	15.5799	15.5382	15.8884	16.1385	16.4597	15.7293	16.1401	16.0316	15.828	16.0079	15.8423	15.9132	15.6884	15.5354	15.6884	14.6431	13.9937	14.6526	12.2649	11.2249	NA	12.0886	11.8349	NA	14.9051	14.7999	14.6872	14.9732	14.7357	15.0013	15.5799	15.5382	15.8884	16.1385	16.4597
[+42]ASALSSLR	2	1002258054	14.6111	14.1634	14.2687	14.8207	14.5701	14.0776	14.7662	14.8854	14.9471	15.0048	14.876	15.1244	12.2754	NA	NA	14.7388	NA	14.4285	14.598	14.3911	13.9458	14.1916	14.3195	14.7647	14.1367	13.8646	14.2229	14.0139	14.1565	14.523	14.6111	14.1634	14.2687	14.8207	14.5701	14.0776	14.7662	14.8854	14.9471	15.0048	14.876	15.1244	12.2754	NA	NA	14.7388	NA
AAAAAGGGLFPMPDPK	2	1002258054	16.0847	17.3039	17.2069	17.0092	17.3001	17.428	16.7448	16.9206	16.9278	16.7855	15.9486	16.9505	14.6893	16.6413	15.9923	16.4279	16.4571	16.0559	16.4423	16.6671	15.8637	16.1384	15.7973	16.4753	15.7697	15.0367	15.3002	NA	14.9659	14.2867	16.0847	17.3039	17.2069	17.0092	17.3001	17.428	16.7448	16.9206	16.9278	16.7855	15.9486	16.9505	14.6893	16.6413	15.9923	16.4279	16.4571
TATYNSLR	2	1002258054	NA	NA	NA	NA	NA	NA	NA	NA	13.0266	NA	NA	NA	NA	NA	NA	NA	NA	NA	NA	NA	NA	NA	NA	NA	NA	NA	NA	NA	NA	NA	NA	NA	NA	NA	NA	NA	NA	NA	13.0266	NA	NA	NA	NA	NA	NA	NA	NA
ANLDAFFSGK	2	1002258284	14.89	14.7268	15.0347	14.3843	15.0098	14.4116	14.3359	14.7137	14.245	14.4662	14.3369	14.4492	13.4639	14.2261	14.0216	13.306	13.7467	13.6711	13.0573	13.4385	13.0382	NA	NA	12.6044	NA	12.3955	12.598	NA	NA	12.0933	14.89	14.7268	15.0347	14.3843	15.0098	14.4116	14.3359	14.7137	14.245	14.4662	14.3369	14.4492	13.4639	14.2261	14.0216	13.306	13.7467
AVITPESIQGVVDVVK	2	1002258284	16.0522	15.8287	15.6512	16.0056	15.9592	15.9741	15.7902	15.768	15.7582	15.7777	15.7964	15.7953	14.989	15.4185	15.1905	NA	14.7344	14.0989	13.7895	14.6371	14.4618	14.3736	14.0471	13.6223	14.0633	NA	NA	NA	NA	13.7111	16.0522	15.8287	15.6512	16.0056	15.9592	15.9741	15.7902	15.768	15.7582	15.7777	15.7964	15.7953	14.989	15.4185	15.1905	NA	14.7344
AVLVPALTPVSADLVAR	2	1002258284	15.2856	15.5807	15.0363	15.559	14.7776	11.7678	14.9834	15.2757	14.7258	14.9513	15.3274	15.8334	15.202	14.4146	15.2375	12.6966	13.5639	13.4541	13.7011	12.9415	13.8513	14.0531	13.6208	14.5806	13.2359	13.6581	12.9181	NA	12.9721	14.5532	15.2856	15.5807	15.0363	15.559	14.7776	11.7678	14.9834	15.2757	14.7258	14.9513	15.3274	15.8334	15.202	14.4146	15.2375	12.6966	13.5639
GGVLVNVGR	2	1002258284	13.5062	NA	13.8418	14.4284	NA	NA	NA	NA	NA	NA	NA	NA	NA	NA	NA	NA	NA	NA	NA	NA	NA	NA	NA	NA	NA	NA	NA	NA	NA	NA	13.5062	NA	13.8418	14.4284	NA	NA	NA	NA	NA	NA	NA	NA	NA	NA	NA	NA	NA
PLYPEFAAALDGR	3	1002258284	NA	8.49662	NA	NA	NA	NA	NA	NA	NA	NA	NA	NA	NA	NA	NA	NA	NA	NA	NA	NA	NA	NA	NA	NA	NA	NA	NA	NA	NA	NA	NA	8.49662	NA	NA	NA	NA	NA	NA	NA	NA	NA	NA	NA	NA	NA	NA	NA
VGIVGLGSIGGLVAR	2	1002258284	16.9525	16.7775	16.8761	16.5753	16.825	16.7659	16.3843	16.4908	16.3683	16.6087	16.6937	16.5089	16.0633	16.3714	16.1289	15.8769	15.7395	15.553	15.6606	15.6493	15.4623	15.2663	15.438	15.5014	15.171	14.718	14.7365	14.4379	14.5084	14.8994	16.9525	16.7775	16.8761	16.5753	16.825	16.7659	16.3843	16.4908	16.3683	16.6087	16.6937	16.5089	16.0633	16.3714	16.1289	15.8769	15.7395
LQYFYELDLSNNK	2	1002258552	16.8505	16.7792	16.6408	16.9811	17.026	17.0046	16.0781	16.0159	16.0552	16.551	16.4746	16.3978	14.6733	14.738	14.5034	14.5987	15.0059	14.52	14.1417	14.5409	14.3045	14.0671	14.8848	14.866	NA	14.7449	NA	NA	NA	13.2344	16.8505	16.7792	16.6408	16.9811	17.026	17.0046	16.0781	16.0159	16.0552	16.551	16.4746	16.3978	14.6733	14.738	14.5034	14.5987	15.0059
LQYFYELDLSNNK	3	1002258552	13.3653	13.6706	13.7462	13.6835	13.6273	13.6617	12.2802	12.2383	12.543	13.414	12.8622	13.0638	NA	NA	NA	NA	NA	12.4394	12.061	NA	12.1964	12.0886	NA	11.8876	11.7191	NA	NA	NA	NA	NA	13.3653	13.6706	13.7462	13.6835	13.6273	13.6617	12.2802	12.2383	12.543	13.414	12.8622	13.0638	NA	NA	NA	NA	NA
LSGC[+57]LPYELGLLAK	2	1002258552	18.068	17.9728	17.9789	18.3398	18.3333	17.9434	16.6779	17.1255	16.9178	17.4014	17.678	17.5544	15.9516	16.0755	16.0401	NA	16.0562	NA	NA	NA	NA	NA	NA	NA	NA	NA	NA	NA	NA	NA	18.068	17.9728	17.9789	18.3398	18.3333	17.9434	16.6779	17.1255	16.9178	17.4014	17.678	17.5544	15.9516	16.0755	16.0401	NA	16.0562
LSPATFPTDVLK	2	1002258552	18.1891	18.2474	18.1891	18.2453	18.4128	18.187	17.1241	17.3089	17.2035	17.7681	17.7006	17.5456	14.8408	16.0685	16.4636	15.0959	16.6099	12.8746	14.4262	14.9479	14.5176	NA	14.7595	13.7124	13.6513	13.7792	NA	11.3405	NA	NA	18.1891	18.2474	18.1891	18.2453	18.4128	18.187	17.1241	17.3089	17.2035	17.7681	17.7006	17.5456	14.8408	16.0685	16.4636	15.0959	16.6099
NC[+57]IPYAPNQR	2	1002258552	17.4289	17.5069	17.5814	17.6509	17.8875	17.4039	16.2257	16.5648	16.3167	17.0864	16.9429	17.0452	14.2257	15.2123	14.3015	NA	15.0017	12.1097	NA	13.7309	NA	11.1795	13.571	NA	12.5393	NA	NA	12.619	NA	NA	17.4289	17.5069	17.5814	17.6509	17.8875	17.4039	16.2257	16.5648	16.3167	17.0864	16.9429	17.0452	14.2257	15.2123	14.3015	NA	15.0017
GLSALLLAGQVFHR	2	1002258858	13.4243	NA	13.1854	13.6559	14.104	13.1777	13.1192	13.5571	13.2022	13.3575	13.6125	13.7804	NA	13.5466	13.6771	NA	NA	15.8838	NA	12.9323	NA	17.2413	12.8378	12.8286	NA	NA	NA	NA	NA	NA	13.4243	NA	13.1854	13.6559	14.104	13.1777	13.1192	13.5571	13.2022	13.3575	13.6125	13.7804	NA	13.5466	13.6771	NA	NA
GLSALLLAGQVFHR	3	1002258858	13.1327	12.9964	13.0544	12.8269	13.1038	13.1047	12.7944	13.1773	13.0573	13.2062	13.0028	13.2321	13.2364	12.7824	12.8823	12.354	12.4296	12.8431	12.6774	12.4908	12.6338	12.5028	13.0123	12.6563	11.9359	12.2687	11.533	NA	11.5652	11.4416	13.1327	12.9964	13.0544	12.8269	13.1038	13.1047	12.7944	13.1773	13.0573	13.2062	13.0028	13.2321	13.2364	12.7824	12.8823	12.354	12.4296
NLLAQLR	2	1002258858	15.9119	15.588	15.5387	15.8552	15.644	15.6638	14.9967	15.3586	15.477	15.5517	15.4673	15.3821	14.8251	15.0881	16.2134	12.634	14.6354	12.7278	13.8263	13.5135	13.5153	11.285	NA	11.6924	12.2437	NA	12.5146	11.6946	NA	NA	15.9119	15.588	15.5387	15.8552	15.644	15.6638	14.9967	15.3586	15.477	15.5517	15.4673	15.3821	14.8251	15.0881	16.2134	12.634	14.6354
VLGAQPVDYLVVPR	2	1002258858	15.0915	14.7029	14.9057	14.1729	NA	14.7337	13.743	14.3722	14.333	14.5461	NA	14.7248	15.5126	NA	15.9297	NA	NA	14.5216	NA	NA	14.7868	NA	NA	14.0753	NA	NA	NA	NA	NA	NA	15.0915	14.7029	14.9057	14.1729	NA	14.7337	13.743	14.3722	14.333	14.5461	NA	14.7248	15.5126	NA	15.9297	NA	NA
FTNPIGLAAGFDK	2	1002259218	15.7744	15.3727	15.1789	15.1766	15.3263	15.2296	15.4099	15.354	15.3435	15.3298	15.2271	15.0122	15.0646	15.473	15.5453	14.2487	15.7806	15.1105	15.1882	14.3776	14.9128	15.0298	14.8955	15.1319	15.3727	15.0899	15.1913	NA	13.9194	13.8412	15.7744	15.3727	15.1789	15.1766	15.3263	15.2296	15.4099	15.354	15.3435	15.3298	15.2271	15.0122	15.0646	15.473	15.5453	14.2487	15.7806
LDGLIISNTTISR	2	1002259218	17.0466	17.1137	17.1409	17.0362	17.048	17.191	16.9037	16.9884	17.1334	17.2877	17.0551	17.3549	17.3499	16.8355	16.9524	16.9557	17.0002	17.0436	17.443	17.1838	17.1844	17.2875	17.3353	17.2827	17.5032	17.3179	17.1311	17.1296	16.741	16.8489	17.0466	17.1137	17.1409	17.0362	17.048	17.191	16.9037	16.9884	17.1334	17.2877	17.0551	17.3549	17.3499	16.8355	16.9524	16.9557	17.0002
RPDPSVLGLEIWGR	3	1002259218	16.1704	16.202	15.9824	16.0813	16.0947	16.176	16.0314	16.1357	15.8524	16.1444	16.0116	15.9436	15.5674	15.927	15.8905	15.6921	15.9358	14.8719	14.7964	15.4314	15.4587	15.386	15.1573	15.0897	NA	NA	13.5053	NA	NA	NA	16.1704	16.202	15.9824	16.0813	16.0947	16.176	16.0314	16.1357	15.8524	16.1444	16.0116	15.9436	15.5674	15.927	15.8905	15.6921	15.9358
QNDGMIC[+57]PHNLC[+57]C[+57]SQFGYC[+57]GLGR	3	1002259258	NA	NA	NA	NA	NA	NA	NA	NA	NA	NA	NA	NA	14.3804	NA	13.0864	16.4247	13.4553	15.9489	17.1918	17.1199	16.4531	17.2278	18.2862	18.1177	19.6848	19.9354	19.2129	20.0303	20.2431	19.5352	NA	NA	NA	NA	NA	NA	NA	NA	NA	NA	NA	NA	14.3804	NA	13.0864	16.4247	13.4553
TEMVLAATFPFK	2	1002259647	14.4294	13.5467	14.341	14.489	14.8995	15.3595	13.6266	14.0089	14.3096	14.8947	14.4998	14.0745	13.642	12.8808	13.2657	13.1722	13.4666	12.6787	13.5473	13.3875	14.1011	12.0135	13.1717	12.3529	NA	12.6299	NA	NA	NA	NA	14.4294	13.5467	14.341	14.489	14.8995	15.3595	13.6266	14.0089	14.3096	14.8947	14.4998	14.0745	13.642	12.8808	13.2657	13.1722	13.4666
AGGFFPQGADGR	2	1002259669	13.5594	NA	NA	NA	NA	12.2048	18.5845	17.8981	17.9344	17.1248	16.6696	17.4029	20.1118	19.3488	20.4712	20.8088	20.3123	20.8878	20.9812	21.0337	20.9551	21.4178	21.1799	21.1659	21.9969	21.9732	21.9326	22.4403	22.3228	21.9195	13.5594	NA	NA	NA	NA	12.2048	18.5845	17.8981	17.9344	17.1248	16.6696	17.4029	20.1118	19.3488	20.4712	20.8088	20.3123
ALLYEHGLSR	2	1002259669	NA	NA	NA	NA	NA	NA	17.1403	16.0743	16.3731	15.6372	15.4303	15.9462	18.3974	17.7678	18.5415	19.0868	18.4408	19.1475	19.3599	19.1113	19.1036	19.6018	19.3714	19.4461	20.1057	19.9789	20.1399	20.6226	20.394	20.2471	NA	NA	NA	NA	NA	NA	17.1403	16.0743	16.3731	15.6372	15.4303	15.9462	18.3974	17.7678	18.5415	19.0868	18.4408
DIATQFC[+57]YQEVGHLR	3	1002259669	NA	NA	NA	NA	NA	NA	16.8832	16.3491	16.164	15.2012	14.7998	15.6737	18.6199	18.04	18.5925	19.1753	18.3946	19.2745	19.4103	19.4718	19.214	19.6108	19.6506	19.5453	20.2796	20.3859	20.3195	20.7534	20.5986	20.1526	NA	NA	NA	NA	NA	NA	16.8832	16.3491	16.164	15.2012	14.7998	15.6737	18.6199	18.04	18.5925	19.1753	18.3946
KLVAGLLGVESAQDAVIR	2	1002259669	NA	NA	NA	NA	NA	NA	13.8023	12.9642	12.7474	12.1324	NA	11.9441	16.1553	14.9471	15.3756	16.2237	12.9664	16.603	17.3536	17.0595	16.744	16.6145	17.1103	17.3433	18.1689	18.8087	18.1621	18.9026	19.3054	17.7502	NA	NA	NA	NA	NA	NA	13.8023	12.9642	12.7474	12.1324	NA	11.9441	16.1553	14.9471	15.3756	16.2237	12.9664
KLVAGLLGVESAQDAVIR	3	1002259669	NA	NA	NA	NA	NA	NA	14.3551	13.6806	13.9011	12.6127	12.1355	13.0533	17.3089	16.1611	16.0898	16.8839	13.5017	17.5191	18.4539	17.958	17.5885	17.3801	17.7945	17.9249	18.8717	19.2908	18.6904	19.2264	19.6501	18.3668	NA	NA	NA	NA	NA	NA	14.3551	13.6806	13.9011	12.6127	12.1355	13.0533	17.3089	16.1611	16.0898	16.8839	13.5017
LVAGLLGVESAQDAVIR	3	1002259669	NA	NA	NA	NA	NA	NA	16.042	15.3442	15.2516	14.7347	14.2638	14.8122	17.2624	16.797	17.7725	18.4188	17.7547	18.5983	18.6529	18.7328	18.7215	19.103	18.6518	18.7955	19.4109	19.2166	19.4469	19.8891	19.7222	19.4844	NA	NA	NA	NA	NA	NA	16.042	15.3442	15.2516	14.7347	14.2638	14.8122	17.2624	16.797	17.7725	18.4188	17.7547
PLLDISAANFGK	2	1002259669	NA	13.4821	15.8618	12.7841	NA	NA	17.8318	16.8482	16.7761	16.046	16.1271	17.0287	19.4399	18.6309	20.3051	20.3586	19.8384	20.355	20.4175	20.4165	20.288	20.6469	20.604	20.5305	21.3024	21.5011	21.3106	21.5032	21.7953	21.3204	NA	13.4821	15.8618	12.7841	NA	NA	17.8318	16.8482	16.7761	16.046	16.1271	17.0287	19.4399	18.6309	20.3051	20.3586	19.8384
VASYGVGVAELTAHISELR	3	1002259669	NA	NA	NA	NA	NA	NA	16.4853	15.7647	15.6432	14.4645	13.8289	14.9815	18.4756	17.54	18.2405	18.8003	17.4396	19.106	19.6236	19.3706	19.1771	19.2774	19.408	19.4305	20.3854	20.6866	20.2833	20.9403	21.1379	20.0238	NA	NA	NA	NA	NA	NA	16.4853	15.7647	15.6432	14.4645	13.8289	14.9815	18.4756	17.54	18.2405	18.8003	17.4396
AMAVLFAR	2	1002259775	16.8528	17.1636	16.7957	17.2257	16.8836	16.7707	16.7543	16.8944	17.0692	17.0695	17.0579	17.0547	16.0808	15.7694	15.8257	15.3962	15.6204	15.3415	15.18	14.9818	14.7651	NA	14.9558	14.5154	NA	14.4368	13.903	NA	NA	NA	16.8528	17.1636	16.7957	17.2257	16.8836	16.7707	16.7543	16.8944	17.0692	17.0695	17.0579	17.0547	16.0808	15.7694	15.8257	15.3962	15.6204
DLVGILGGPR	2	1002259775	17.9337	17.9109	17.8881	18.13	18.0759	17.8181	17.3156	17.643	17.5292	17.754	17.7855	17.6067	16.6602	16.9584	16.7245	16.4846	16.9821	16.4918	16.1151	16.2122	16.2449	15.689	15.9852	15.8687	15.61	15.4122	15.3857	14.8325	14.5759	15.2382	17.9337	17.9109	17.8881	18.13	18.0759	17.8181	17.3156	17.643	17.5292	17.754	17.7855	17.6067	16.6602	16.9584	16.7245	16.4846	16.9821
SDPTISIFNDIMTPGK	2	1002259775	17.6382	17.6961	17.554	17.7875	17.6319	17.4752	16.9751	17.2528	16.9234	17.2856	17.4731	15.5991	NA	15.4415	NA	10.8811	16.333	11.0037	NA	NA	NA	NA	NA	NA	12.4854	NA	NA	NA	NA	NA	17.6382	17.6961	17.554	17.7875	17.6319	17.4752	16.9751	17.2528	16.9234	17.2856	17.4731	15.5991	NA	15.4415	NA	10.8811	16.333
SDPTISIFNDIMTPGK	3	1002259775	9.99027	NA	NA	NA	NA	NA	NA	NA	NA	NA	NA	NA	NA	NA	NA	NA	NA	NA	NA	NA	NA	NA	NA	NA	NA	NA	NA	NA	NA	NA	9.99027	NA	NA	NA	NA	NA	NA	NA	NA	NA	NA	NA	NA	NA	NA	NA	NA
TAFFEDFAAAMQK	2	1002259775	17.0659	17.211	17.1028	17.0065	17.0937	16.8981	16.1942	16.4876	16.3437	16.5087	16.6178	16.3397	15.3726	15.4365	15.0949	15.0184	15.6004	15.1452	14.7375	14.7789	14.8058	14.1902	14.7849	14.4621	14.2529	14.0727	13.8133	13.1666	NA	13.566	17.0659	17.211	17.1028	17.0065	17.0937	16.8981	16.1942	16.4876	16.3437	16.5087	16.6178	16.3397	15.3726	15.4365	15.0949	15.0184	15.6004
[+42]ASKVELVVEVK	2	1002259812	NA	NA	NA	11.8778	11.7503	NA	13.4357	13.6122	12.1871	11.6916	NA	12.5739	NA	13.0332	NA	13.1859	NA	NA	NA	12.6465	NA	NA	NA	NA	NA	13.9521	12.0353	NA	NA	NA	NA	NA	NA	11.8778	11.7503	NA	13.4357	13.6122	12.1871	11.6916	NA	12.5739	NA	13.0332	NA	13.1859	NA
ASEEVPDPDVIK	2	1002259812	24.032	23.907	23.2753	24.0448	24.0056	23.8182	25.1751	24.9442	25.1697	25.1374	25.0414	24.9841	24.5296	24.6468	24.509	24.3877	24.7453	24.3971	24.4858	24.4248	24.4769	23.8805	23.963	24.1292	23.544	22.8414	22.9874	21.9256	20.804	22.8382	24.032	23.907	23.2753	24.0448	24.0056	23.8182	25.1751	24.9442	25.1697	25.1374	25.0414	24.9841	24.5296	24.6468	24.509	24.3877	24.7453
EKVEVADDEK	2	1002259812	16.065	16.6756	16.0135	16.5401	16.9113	16.7486	17.6196	17.4547	18.3281	17.681	17.2972	16.3758	16.6491	16.7615	16.9321	17.1357	16.9508	16.8605	16.2801	17.3612	17.1745	15.8814	16.1117	16.1326	15.4291	15.0635	14.6682	14.5268	13.6179	15.4269	16.065	16.6756	16.0135	16.5401	16.9113	16.7486	17.6196	17.4547	18.3281	17.681	17.2972	16.3758	16.6491	16.7615	16.9321	17.1357	16.9508
GGAAAPAADGAVVSWTMDFDK	2	1002259812	22.4304	22.1678	21.75	22.532	22.4247	22.1356	23.5344	23.3534	23.4963	23.4421	23.4561	23.3747	22.9817	23.0244	22.9735	22.5741	23.0642	22.6731	22.7756	22.5817	22.8749	22.2599	22.5307	22.3154	21.6226	21.0768	21.2864	20.1687	18.9375	20.8517	22.4304	22.1678	21.75	22.532	22.4247	22.1356	23.5344	23.3534	23.4963	23.4421	23.4561	23.3747	22.9817	23.0244	22.9735	22.5741	23.0642
KVVSYSVVDGELVSFYK	3	1002259812	14.8244	15.8606	15.8918	16.1983	15.4614	14.9075	17.6556	17.6761	17.6515	17.3812	17.2447	17.5106	17.8558	17.7082	16.8898	17.0734	15.1112	17.3063	17.5106	17.6489	17.1505	16.1553	17.1821	16.9272	16.1929	16.0007	16.1194	14.8002	13.7471	15.1341	14.8244	15.8606	15.8918	16.1983	15.4614	14.9075	17.6556	17.6761	17.6515	17.3812	17.2447	17.5106	17.8558	17.7082	16.8898	17.0734	15.1112
SIETVEGDGK	2	1002259812	23.173	15.2201	22.1811	22.9259	22.6282	22.7024	23.7471	23.6734	15.7599	16.2497	16.5509	16.4327	23.3422	23.4211	23.3045	23.0674	23.5778	23.0941	23.123	23.0888	23.0116	22.7426	22.943	22.7817	22.1248	21.6197	21.7366	20.5563	19.4391	21.3545	23.173	15.2201	22.1811	22.9259	22.6282	22.7024	23.7471	23.6734	15.7599	16.2497	16.5509	16.4327	23.3422	23.4211	23.3045	23.0674	23.5778
TFHDLDDYLLK	2	1002259812	21.5352	21.2185	20.8457	21.289	21.2496	21.1521	22.0797	21.9027	22.0582	22.0769	21.99	22.0333	21.167	21.3908	21.6846	21.0954	21.7762	20.9113	20.732	20.8157	20.9065	20.4237	20.6994	20.6288	19.8321	19.0377	19.4242	18.2067	16.6657	19.0011	21.5352	21.2185	20.8457	21.289	21.2496	21.1521	22.0797	21.9027	22.0582	22.0769	21.99	22.0333	21.167	21.3908	21.6846	21.0954	21.7762
TFHDLDDYLLK	3	1002259812	21.7203	21.4067	21.1991	21.4799	21.4932	21.3679	22.4112	22.2231	22.4139	22.4662	22.3336	22.4169	21.626	21.8153	22.0031	21.4459	22.1121	21.4293	21.2686	21.2969	21.5407	20.9573	21.1831	21.2178	20.2718	19.4128	19.9725	18.7411	17.4728	19.5872	21.7203	21.4067	21.1991	21.4799	21.4932	21.3679	22.4112	22.2231	22.4139	22.4662	22.3336	22.4169	21.626	21.8153	22.0031	21.4459	22.1121
TFHDLDDYLLKN	3	1002259812	17.4411	18.421	18.1045	18.7843	18.1806	17.3224	19.845	19.8524	20.0013	19.6162	19.652	19.9477	20.189	20.0387	19.4535	19.5298	18.5684	19.797	20.3366	20.068	19.7469	18.8211	19.7622	19.5965	19.2196	18.9419	18.5818	17.5838	16.9785	18.1438	17.4411	18.421	18.1045	18.7843	18.1806	17.3224	19.845	19.8524	20.0013	19.6162	19.652	19.9477	20.189	20.0387	19.4535	19.5298	18.5684
VTLQVTPK	2	1002259812	22.4322	22.4137	21.9511	22.4683	22.1146	22.1603	23.2896	23.3035	23.6008	23.3327	23.4108	23.456	23.0414	23.0419	23.2458	22.6872	23.1403	22.8419	22.6395	22.7267	22.7691	22.3218	22.5989	22.382	21.7267	20.8317	21.1553	20.0491	NA	20.7233	22.4322	22.4137	21.9511	22.4683	22.1146	22.1603	23.2896	23.3035	23.6008	23.3327	23.4108	23.456	23.0414	23.0419	23.2458	22.6872	23.1403
VVSYSVVDGELVSFYK	2	1002259812	23.5193	23.3738	23.0734	23.6251	23.462	23.1543	24.6416	24.5439	24.6656	24.6217	24.5685	24.709	24.3343	24.2417	24.3657	24.0205	24.2675	24.0177	23.9456	23.9574	24.0349	23.4191	23.8744	23.7095	23.1422	22.6223	22.667	21.5817	20.5611	22.1794	23.5193	23.3738	23.0734	23.6251	23.462	23.1543	24.6416	24.5439	24.6656	24.6217	24.5685	24.709	24.3343	24.2417	24.3657	24.0205	24.2675
VVSYSVVDGELVSFYK	3	1002259812	21.5345	21.4411	21.2394	21.5376	21.3911	20.9732	22.504	22.2902	22.5314	22.295	22.2709	22.2897	22.2056	22.122	22.1156	21.6788	21.7655	21.7398	21.5428	21.8647	21.7236	21.2359	21.6726	21.365	20.7822	20.3572	20.2684	19.3283	18.4826	20.1097	21.5345	21.4411	21.2394	21.5376	21.3911	20.9732	22.504	22.2902	22.5314	22.295	22.2709	22.2897	22.2056	22.122	22.1156	21.6788	21.7655
YTEGVPM[+16]VTFAK	2	1002259812	19.3513	19.4977	19.2334	19.2435	19.3939	19.1681	20.2882	20.0263	20.2469	20.453	20.4411	20.1382	18.5727	19.4133	18.6758	18.1837	19.4661	17.0213	18.3564	18.5322	19.2292	17.9856	18.6689	18.8279	17.4444	16.6966	17.3534	15.7158	NA	15.6936	19.3513	19.4977	19.2334	19.2435	19.3939	19.1681	20.2882	20.0263	20.2469	20.453	20.4411	20.1382	18.5727	19.4133	18.6758	18.1837	19.4661
YTEGVPMVTFAK	2	1002259812	22.6124	22.6135	22.3402	22.7674	22.5149	22.2599	23.627	23.6358	23.8015	23.6475	23.5396	23.7877	23.3227	23.3152	23.4059	22.8929	22.9692	22.991	22.9743	23.0519	22.87	22.2146	22.7452	22.5424	22.0537	19.626	21.424	20.1455	19.1994	21.2293	22.6124	22.6135	22.3402	22.7674	22.5149	22.2599	23.627	23.6358	23.8015	23.6475	23.5396	23.7877	23.3227	23.3152	23.4059	22.8929	22.9692
YTEGVPMVTFAK	3	1002259812	14.6635	14.7057	14.138	14.9349	14.4105	13.7403	15.3183	15.2155	15.5781	15.5958	15.4918	15.5448	15.5561	15.7244	15.3853	14.5872	NA	14.7804	14.5402	15.3613	14.9237	13.8239	14.9124	14.4331	12.7471	NA	12.5305	NA	NA	NA	14.6635	14.7057	14.138	14.9349	14.4105	13.7403	15.3183	15.2155	15.5781	15.5958	15.4918	15.5448	15.5561	15.7244	15.3853	14.5872	NA
TLSIIDSGVGMTK	2	1002259909	17.2385	16.8395	16.5811	16.6175	16.8347	17.2039	16.2897	16.3708	16.218	16.2573	16.4945	16.287	15.6094	15.8006	15.9253	15.6813	16.8592	16.4291	15.6141	16.0575	16.0117	17.6081	17.2575	18.1479	15.8144	15.903	16.1042	15.6528	16.7593	16.7149	17.2385	16.8395	16.5811	16.6175	16.8347	17.2039	16.2897	16.3708	16.218	16.2573	16.4945	16.287	15.6094	15.8006	15.9253	15.6813	16.8592
AAAAVYTVK	2	1002259963	12.9564	12.6266	12.9373	11.6723	11.9316	11.8248	NA	NA	NA	NA	NA	9.32476	NA	NA	NA	NA	NA	NA	NA	NA	NA	NA	NA	NA	NA	NA	NA	NA	NA	NA	12.9564	12.6266	12.9373	11.6723	11.9316	11.8248	NA	NA	NA	NA	NA	9.32476	NA	NA	NA	NA	NA
DSLTIVALQSPVTVER	2	1002260180	NA	NA	NA	NA	NA	NA	15.082	13.9661	14.246	14.4205	14.2966	14.6034	15.9739	15.6068	16.0252	17.7327	17.4738	16.9693	17.5303	17.4029	17.825	18.794	18.1719	18.5857	18.9564	18.5578	18.6322	19.3557	18.589	19.3214	NA	NA	NA	NA	NA	NA	15.082	13.9661	14.246	14.4205	14.2966	14.6034	15.9739	15.6068	16.0252	17.7327	17.4738
DSLTIVALQSPVTVER	3	1002260180	NA	NA	NA	NA	NA	NA	NA	NA	NA	NA	NA	NA	NA	NA	NA	NA	NA	NA	NA	NA	NA	NA	NA	13.7237	NA	NA	NA	NA	NA	NA	NA	NA	NA	NA	NA	NA	NA	NA	NA	NA	NA	NA	NA	NA	NA	NA	NA
MYDGSLFEYVAMQR	2	1002260180	NA	NA	NA	NA	NA	NA	14.477	13.4806	13.7687	13.7716	13.6575	14.0017	15.5646	15.1802	15.557	16.887	15.8463	16.6103	17.0059	16.9449	16.9675	17.7105	17.7844	17.7916	18.3362	18.3602	17.9944	18.8484	17.8943	18.4006	NA	NA	NA	NA	NA	NA	14.477	13.4806	13.7687	13.7716	13.6575	14.0017	15.5646	15.1802	15.557	16.887	15.8463
MYDGSLFEYVAMQR	3	1002260180	9.47667	NA	NA	10.8265	NA	NA	13.9646	13.2419	13.2061	13.1662	13.1919	13.6501	15.3452	15.1782	15.3538	16.8817	15.7731	16.4211	17.0634	16.9425	16.7264	17.5184	17.5568	17.7647	18.265	18.0721	17.8259	18.6157	17.8454	18.3126	9.47667	NA	NA	10.8265	NA	NA	13.9646	13.2419	13.2061	13.1662	13.1919	13.6501	15.3452	15.1782	15.3538	16.8817	15.7731
ALDDYQWLITR	2	1002261083	13.6103	13.5625	13.2313	NA	13.3706	13.2484	13.009	13.1554	13.4217	13.1962	13.4289	13.2342	13.0481	12.9285	12.5836	12.0254	12.4325	12.404	11.9145	12.4188	12.3381	12.2071	12.1919	11.9295	12.1247	12.0045	NA	9.47139	10.6492	11.8153	13.6103	13.5625	13.2313	NA	13.3706	13.2484	13.009	13.1554	13.4217	13.1962	13.4289	13.2342	13.0481	12.9285	12.5836	12.0254	12.4325
IGIIQETLGEGVETGVISSIK	3	1002261125	15.4267	15.5999	15.3126	15.3902	15.6568	15.5358	14.7094	14.7186	14.7895	14.6501	14.7399	14.5483	13.1159	13.2567	12.8804	10.9441	12.7951	12.3067	12.4689	11.2783	11.9849	11.5191	NA	NA	NA	NA	NA	NA	NA	NA	15.4267	15.5999	15.3126	15.3902	15.6568	15.5358	14.7094	14.7186	14.7895	14.6501	14.7399	14.5483	13.1159	13.2567	12.8804	10.9441	12.7951
AHLLQLVDSIR	3	1002261155	13.1917	13.0601	13.6591	NA	13.4435	13.0654	NA	13.0894	13.149	12.9524	13.4718	13.6419	NA	11.9428	NA	NA	NA	NA	NA	NA	NA	NA	11.1899	NA	NA	NA	NA	NA	NA	11.9322	13.1917	13.0601	13.6591	NA	13.4435	13.0654	NA	13.0894	13.149	12.9524	13.4718	13.6419	NA	11.9428	NA	NA	NA
FAALFVDR	2	1002261155	16.4458	16.7581	16.838	15.1917	16.8494	16.6873	15.948	16.0889	16.1813	16.0985	14.7173	15.7961	NA	15.12	14.44	NA	12.8308	NA	NA	NA	14.1459	NA	NA	NA	NA	NA	NA	NA	NA	NA	16.4458	16.7581	16.838	15.1917	16.8494	16.6873	15.948	16.0889	16.1813	16.0985	14.7173	15.7961	NA	15.12	14.44	NA	12.8308
FLSDNSYSAAVR	2	1002261155	13.633	13.4417	13.7634	13.6738	13.5712	13.8622	12.4313	12.2712	13.0696	13.4855	13.2787	NA	NA	13.0188	12.5171	NA	NA	NA	NA	NA	NA	NA	NA	NA	NA	NA	NA	NA	NA	NA	13.633	13.4417	13.7634	13.6738	13.5712	13.8622	12.4313	12.2712	13.0696	13.4855	13.2787	NA	NA	13.0188	12.5171	NA	NA
ILLQLLSSR	2	1002261155	13.2717	13.6603	13.5689	13.4825	13.445	13.3963	13.3137	13.638	13.7476	13.6975	13.5583	13.5938	13.3973	13.3808	13.008	12.5466	NA	12.1253	12.2152	NA	11.6908	NA	12.3755	12.5082	NA	NA	NA	NA	NA	NA	13.2717	13.6603	13.5689	13.4825	13.445	13.3963	13.3137	13.638	13.7476	13.6975	13.5583	13.5938	13.3973	13.3808	13.008	12.5466	NA
ISLGVGAGGPGLAAQLEQGYR	2	1002261155	13.6988	13.2767	12.9592	13.3798	13.3386	NA	13.5583	NA	13.4115	13.4944	13.7269	13.4415	NA	12.6663	NA	NA	NA	NA	NA	12.3855	NA	12.3199	12.4918	NA	NA	NA	NA	NA	NA	NA	13.6988	13.2767	12.9592	13.3798	13.3386	NA	13.5583	NA	13.4115	13.4944	13.7269	13.4415	NA	12.6663	NA	NA	NA
ISLGVGAGGPGLAAQLEQGYR	3	1002261155	11.4946	NA	NA	NA	NA	NA	NA	10.4867	NA	NA	11.1254	NA	NA	NA	NA	NA	NA	NA	NA	NA	NA	NA	NA	NA	NA	NA	NA	NA	NA	NA	11.4946	NA	NA	NA	NA	NA	NA	10.4867	NA	NA	11.1254	NA	NA	NA	NA	NA	NA
SEMAVMILR	2	1002261199	NA	13.1094	12.4526	13.4047	13.0286	NA	NA	NA	NA	11.8785	11.8307	11.9545	NA	NA	NA	NA	NA	NA	NA	NA	NA	NA	NA	NA	NA	NA	NA	NA	NA	NA	NA	13.1094	12.4526	13.4047	13.0286	NA	NA	NA	NA	11.8785	11.8307	11.9545	NA	NA	NA	NA	NA
VGIYNVGTGHGR	3	1002261199	12.6808	12.5756	12.8694	12.9952	13.1216	12.6873	NA	NA	NA	NA	NA	NA	NA	NA	NA	NA	NA	NA	NA	NA	NA	NA	NA	NA	NA	NA	NA	NA	NA	NA	12.6808	12.5756	12.8694	12.9952	13.1216	12.6873	NA	NA	NA	NA	NA	NA	NA	NA	NA	NA	NA
YFNVIGSDPGGR	2	1002261199	15.6691	15.6951	15.7354	15.6964	15.9678	15.7512	15.4091	15.3246	15.4365	15.2768	15.4099	15.255	NA	14.8941	14.6045	NA	13.5661	NA	NA	NA	NA	NA	NA	NA	NA	NA	NA	NA	NA	NA	15.6691	15.6951	15.7354	15.6964	15.9678	15.7512	15.4091	15.3246	15.4365	15.2768	15.4099	15.255	NA	14.8941	14.6045	NA	13.5661
AFESVLVPATDLLTSSAGAEK	2	1002261235	NA	NA	11.2723	NA	NA	NA	14.3631	NA	NA	NA	NA	NA	14.9243	14.5471	14.8551	14.7029	15.514	15.5164	15.5196	15.1465	14.9761	15.0508	14.9628	15.1231	15.9328	15.6475	15.9667	15.9605	15.5688	16.0253	NA	NA	11.2723	NA	NA	NA	14.3631	NA	NA	NA	NA	NA	14.9243	14.5471	14.8551	14.7029	15.514
AFESVLVPATDLLTSSAGAEK	3	1002261235	NA	NA	NA	NA	NA	NA	12.5619	NA	12.3161	NA	11.8611	NA	13.5348	13.2224	13.4859	13.8167	14.0853	14.1897	14.5774	14.0661	13.9426	14.269	13.8206	13.1065	14.9666	14.8961	14.8048	14.6356	14.564	14.9115	NA	NA	NA	NA	NA	NA	12.5619	NA	12.3161	NA	11.8611	NA	13.5348	13.2224	13.4859	13.8167	14.0853
DVTVPDGTVMAPSTPFTK	2	1002261235	13.6756	13.9969	13.6762	14.0341	9.90481	13.7732	15.4525	15.1911	15.1958	15.0238	14.8529	14.9887	15.8446	15.6901	15.561	16.0901	15.8545	16.2713	16.4642	16.32	16.3237	16.0041	15.9733	15.9867	16.9234	16.7974	16.9092	16.774	16.7486	16.7395	13.6756	13.9969	13.6762	14.0341	9.90481	13.7732	15.4525	15.1911	15.1958	15.0238	14.8529	14.9887	15.8446	15.6901	15.561	16.0901	15.8545
FVPEQVPTVLAK	2	1002261235	12.1912	NA	NA	NA	NA	NA	14.8217	14.4359	14.6664	14.2553	14.5932	14.4119	15.4642	15.5927	15.6375	15.8341	15.8673	16.1685	16.1456	16.2899	16.2132	16.2394	15.9349	16.2317	16.6894	16.2802	16.3414	16.2963	15.1274	16.6773	12.1912	NA	NA	NA	NA	NA	14.8217	14.4359	14.6664	14.2553	14.5932	14.4119	15.4642	15.5927	15.6375	15.8341	15.8673
GQTLGSLNIK	2	1002261235	NA	NA	NA	NA	NA	NA	12.5509	NA	NA	NA	12.3238	12.2093	NA	13.9103	14.2905	14.5667	NA	14.6871	14.8506	14.9052	14.0628	14.3123	14.4389	14.3462	NA	14.9279	14.9856	NA	14.6133	15.4775	NA	NA	NA	NA	NA	NA	12.5509	NA	NA	NA	12.3238	12.2093	NA	13.9103	14.2905	14.5667	NA
LASPTGQMFGQR	2	1002261235	14.1639	NA	NA	NA	NA	NA	14.8498	14.199	14.5837	14.1036	13.4276	13.9847	15.1925	15.1452	15.428	15.1854	15.0026	15.6702	15.84	15.5272	NA	NA	12.4201	14.4009	15.154	15.8787	14.7342	15.9421	15.6573	16.2004	14.1639	NA	NA	NA	NA	NA	14.8498	14.199	14.5837	14.1036	13.4276	13.9847	15.1925	15.1452	15.428	15.1854	15.0026
SSTSKPENLSHYPVQSLQADR	4	1002261235	NA	NA	NA	NA	NA	NA	NA	13.3851	NA	13.0758	13.2861	13.4457	13.8829	13.7572	14.3888	14.5912	14.7067	13.788	14.6044	14.66	14.3547	14.2932	13.7273	13.902	NA	14.7059	NA	NA	NA	NA	NA	NA	NA	NA	NA	NA	NA	13.3851	NA	13.0758	13.2861	13.4457	13.8829	13.7572	14.3888	14.5912	14.7067
DGASVWVLR	2	1002261523	12.4643	12.3837	13.0401	12.4396	12.4923	12.0383	NA	NA	NA	NA	NA	NA	NA	11.7918	11.4983	15.5379	NA	NA	NA	NA	NA	NA	NA	NA	NA	NA	NA	NA	NA	NA	12.4643	12.3837	13.0401	12.4396	12.4923	12.0383	NA	NA	NA	NA	NA	NA	NA	11.7918	11.4983	15.5379	NA
NMVSGMLSAAR	2	1002261523	15.2242	NA	15.4619	15.7103	15.1061	15.021	15.0301	15.4958	NA	NA	15.1878	15.3304	NA	NA	12.6526	NA	NA	NA	NA	NA	NA	NA	NA	NA	NA	NA	NA	NA	NA	NA	15.2242	NA	15.4619	15.7103	15.1061	15.021	15.0301	15.4958	NA	NA	15.1878	15.3304	NA	NA	12.6526	NA	NA
VEFTVVMK	2	1002261523	NA	NA	NA	NA	NA	NA	NA	12.3234	NA	NA	NA	NA	NA	NA	NA	NA	NA	NA	NA	NA	NA	NA	NA	NA	NA	NA	NA	NA	NA	NA	NA	NA	NA	NA	NA	NA	NA	12.3234	NA	NA	NA	NA	NA	NA	NA	NA	NA
EAVLAGAAQAALVR	2	1002261538	12.9431	12.1718	12.6654	13.3997	13.3329	14.3909	NA	NA	NA	NA	12.5514	NA	NA	NA	NA	NA	NA	NA	NA	NA	12.4025	NA	NA	NA	NA	NA	NA	NA	NA	NA	12.9431	12.1718	12.6654	13.3997	13.3329	14.3909	NA	NA	NA	NA	12.5514	NA	NA	NA	NA	NA	NA
AATSSTSTGTVPSR	2	1002261846	13.4453	11.4561	NA	12.7579	11.7789	12.3787	14.1426	14.1385	13.5985	14.1072	14.4116	14.9433	14.1703	14.4864	13.8708	13.4834	14.2851	13.3676	13.279	13.1749	13.2683	13.3084	13.4749	13.4718	12.8653	12.6157	13.0117	11.9298	10.9728	11.9873	13.4453	11.4561	NA	12.7579	11.7789	12.3787	14.1426	14.1385	13.5985	14.1072	14.4116	14.9433	14.1703	14.4864	13.8708	13.4834	14.2851
NPVTLDHLSVR	3	1002262126	14.5187	14.7564	NA	NA	14.4273	15.1248	13.2162	13.2527	13.2681	13.6016	13.2417	13.1539	14.1053	12.6951	12.9521	13.5968	NA	NA	13.5569	15.2914	13.9142	14.9413	15.6809	15.2358	NA	11.6271	NA	NA	NA	NA	14.5187	14.7564	NA	NA	14.4273	15.1248	13.2162	13.2527	13.2681	13.6016	13.2417	13.1539	14.1053	12.6951	12.9521	13.5968	NA
ATLDSFFR	2	1002262323	15.375	15.6079	15.6459	15.1953	15.2487	15.316	13.3242	13.4338	13.9104	13.2294	13.7288	13.6103	NA	12.0311	NA	NA	NA	NA	NA	NA	NA	NA	NA	NA	NA	NA	NA	NA	NA	NA	15.375	15.6079	15.6459	15.1953	15.2487	15.316	13.3242	13.4338	13.9104	13.2294	13.7288	13.6103	NA	12.0311	NA	NA	NA
KGDMVNYQPYPMGR	3	1002262323	NA	13.2615	13.1512	12.4343	NA	NA	NA	NA	NA	NA	NA	NA	NA	NA	NA	14.8509	NA	NA	NA	NA	NA	NA	NA	NA	NA	NA	NA	NA	NA	NA	NA	13.2615	13.1512	12.4343	NA	NA	NA	NA	NA	NA	NA	NA	NA	NA	NA	14.8509	NA
MQYLHAALTETLR	2	1002262323	11.7283	14.3741	14.4763	13.9145	13.8647	14.1108	12.8121	12.6641	13.0557	13.2024	12.4448	NA	NA	NA	10.6511	NA	NA	NA	NA	NA	NA	NA	NA	NA	NA	NA	NA	NA	NA	NA	11.7283	14.3741	14.4763	13.9145	13.8647	14.1108	12.8121	12.6641	13.0557	13.2024	12.4448	NA	NA	NA	10.6511	NA	NA
VGFGVNLGVLSGSSK	2	1002262323	13.9663	14.2668	14.0587	14.2491	14.2286	13.8627	12.4718	12.9297	12.0668	13.0532	12.7359	12.9809	NA	NA	NA	NA	NA	NA	9.32812	NA	NA	NA	NA	NA	NA	NA	NA	NA	NA	NA	13.9663	14.2668	14.0587	14.2491	14.2286	13.8627	12.4718	12.9297	12.0668	13.0532	12.7359	12.9809	NA	NA	NA	NA	NA
EIALAAGLLR	2	1002262386	18.9857	19.229	19.5485	19.2118	19.373	19.9339	17.1538	17.5171	17.3961	18.073	17.6348	17.5761	15.8034	16.5759	16.4741	14.513	15.6134	15.4718	NA	14.77	14.8018	15.5807	15.6606	15.5922	14.5447	13.6012	12.9773	12.9853	12.6931	13.7572	18.9857	19.229	19.5485	19.2118	19.373	19.9339	17.1538	17.5171	17.3961	18.073	17.6348	17.5761	15.8034	16.5759	16.4741	14.513	15.6134
FVVDIGNTLR	2	1002262524	16.1831	16.4401	16.504	15.8285	16.1152	16.1498	15.642	15.6647	15.7056	15.3754	15.0069	15.2534	13.6161	14.042	13.4359	12.7448	12.9955	12.2415	12.511	13.2308	12.7367	12.4311	12.8902	12.4593	12.0779	11.5633	12.7769	11.3232	11.544	NA	16.1831	16.4401	16.504	15.8285	16.1152	16.1498	15.642	15.6647	15.7056	15.3754	15.0069	15.2534	13.6161	14.042	13.4359	12.7448	12.9955
ANLIGTLK	2	1002262580	16.1926	16.4422	16.2468	16.2769	16.3305	16.4907	14.8889	15.1319	15.1082	15.0997	15.3163	15.0422	14.0083	14.0794	13.956	13.4138	14.2629	13.6503	13.7179	13.7845	13.925	13.2237	13.8016	13.8414	12.7986	NA	NA	NA	NA	NA	16.1926	16.4422	16.2468	16.2769	16.3305	16.4907	14.8889	15.1319	15.1082	15.0997	15.3163	15.0422	14.0083	14.0794	13.956	13.4138	14.2629
LQLTSNR	2	1002262580	14.4549	14.25	14.0439	14.1061	14.2111	13.987	NA	14.3102	14.4775	13.3979	14.2512	13.2935	NA	NA	NA	NA	NA	NA	NA	NA	NA	NA	NA	NA	NA	NA	NA	NA	NA	NA	14.4549	14.25	14.0439	14.1061	14.2111	13.987	NA	14.3102	14.4775	13.3979	14.2512	13.2935	NA	NA	NA	NA	NA
LTGTLESHVNGFR	3	1002262580	NA	13.3723	13.3823	NA	13.6315	13.5733	NA	NA	NA	NA	NA	NA	NA	NA	NA	NA	NA	NA	NA	NA	NA	NA	NA	NA	NA	NA	NA	NA	NA	NA	NA	13.3723	13.3823	NA	13.6315	13.5733	NA	NA	NA	NA	NA	NA	NA	NA	NA	NA	NA
SAGTGIGLEFR	2	1002262580	17.0291	17.3699	17.1416	17.3319	17.1726	17.1048	15.593	16.4259	15.9677	15.9005	16.382	15.6763	16.0893	15.4946	15.7309	13.3982	NA	NA	NA	NA	NA	NA	NA	NA	NA	NA	NA	NA	NA	NA	17.0291	17.3699	17.1416	17.3319	17.1726	17.1048	15.593	16.4259	15.9677	15.9005	16.382	15.6763	16.0893	15.4946	15.7309	13.3982	NA
ASGVGVPSSK	2	1002262713	14.8616	15.3807	15.3494	15.2098	15.1685	15.3701	15.3174	15.7612	15.6312	15.8547	15.591	15.3437	15.0867	15.2787	15.1742	NA	NA	NA	NA	NA	NA	NA	NA	NA	NA	NA	NA	NA	NA	NA	14.8616	15.3807	15.3494	15.2098	15.1685	15.3701	15.3174	15.7612	15.6312	15.8547	15.591	15.3437	15.0867	15.2787	15.1742	NA	NA
VVAATVQHFGK	2	1002262713	15.0147	15.1477	15.1996	15.2146	15.2674	14.988	14.1786	13.7647	14.0951	14.3588	14.2714	14.3209	13.4432	13.9503	13.7969	12.4805	13.3629	12.3988	12.6028	13.0453	13.3853	12.7238	11.9955	13.4677	12.4608	11.7245	11.9911	NA	11.6642	NA	15.0147	15.1477	15.1996	15.2146	15.2674	14.988	14.1786	13.7647	14.0951	14.3588	14.2714	14.3209	13.4432	13.9503	13.7969	12.4805	13.3629
TVVYSQFLESYK	2	1002262904	17.9066	18.1955	18.5357	18.4141	18.4275	17.8034	17.9609	17.3032	17.6303	17.2521	18.0146	17.4183	16.9785	17.6189	17.5013	17.3064	15.8073	17.2219	16.4704	16.4653	15.5124	17.3962	17.339	17.6186	17.6162	16.0761	17.3028	16.878	16.3366	17.4572	17.9066	18.1955	18.5357	18.4141	18.4275	17.8034	17.9609	17.3032	17.6303	17.2521	18.0146	17.4183	16.9785	17.6189	17.5013	17.3064	15.8073
VPHLSEFLNSLYNC[+57]QYK	3	1002262904	17.8531	18.0819	18.2225	18.0263	18.1464	17.5058	17.7686	17.4948	17.6161	17.1403	17.6604	17.5452	16.5136	17.6124	17.2639	17.0713	15.411	17.0053	15.803	15.9153	15.2926	16.8412	17.0428	17.1447	17.1475	15.7369	16.8908	16.8071	16.6388	17.3039	17.8531	18.0819	18.2225	18.0263	18.1464	17.5058	17.7686	17.4948	17.6161	17.1403	17.6604	17.5452	16.5136	17.6124	17.2639	17.0713	15.411
VVDAPEILAVIGK	2	1002262904	20.3066	20.315	20.3021	20.4765	20.4793	20.1466	20.0316	19.8197	19.6321	19.4536	20.0314	19.6317	19.1566	19.8908	19.3678	19.2906	18.5242	19.4072	18.6217	18.6212	18.1598	19.2647	19.2369	19.3424	19.2754	18.2986	19.0031	18.9204	18.554	19.2627	20.3066	20.315	20.3021	20.4765	20.4793	20.1466	20.0316	19.8197	19.6321	19.4536	20.0314	19.6317	19.1566	19.8908	19.3678	19.2906	18.5242
VVDAPEILAVIGK	3	1002262904	15.0127	15.1548	15.2667	15.2233	15.241	14.777	15.0087	14.5657	14.5719	14.1794	14.7346	14.4479	14.2844	14.9971	14.5179	14.0883	12.7753	14.1986	13.4464	13.3754	12.8484	14.1378	14.1478	14.2782	13.8857	12.9204	13.6745	13.5275	13.2636	13.8842	15.0127	15.1548	15.2667	15.2233	15.241	14.777	15.0087	14.5657	14.5719	14.1794	14.7346	14.4479	14.2844	14.9971	14.5179	14.0883	12.7753
VYEGLYC[+57]MATR	2	1002262904	17.4238	17.8707	18.1893	17.9577	18.2587	17.7635	18.0198	17.9719	17.6291	17.3176	17.6194	17.3892	17.0727	17.8382	17.482	17.3697	15.9569	17.4499	16.4237	16.4861	16.0936	17.3296	17.5101	17.6195	17.6579	16.5429	17.4285	17.4281	16.9963	17.1854	17.4238	17.8707	18.1893	17.9577	18.2587	17.7635	18.0198	17.9719	17.6291	17.3176	17.6194	17.3892	17.0727	17.8382	17.482	17.3697	15.9569
DQIWYNNVPHTK	2	1002262940	13.607	13.6744	13.828	13.4996	13.4113	13.6298	13.252	13.6074	13.3509	13.5866	13.0489	13.4085	12.7591	12.8869	12.9945	12.8711	13.1659	13.6362	13.5836	NA	12.8718	13.0381	13.7042	13.8652	12.6901	13.4244	12.9361	12.9993	12.7805	12.7723	13.607	13.6744	13.828	13.4996	13.4113	13.6298	13.252	13.6074	13.3509	13.5866	13.0489	13.4085	12.7591	12.8869	12.9945	12.8711	13.1659
DQIWYNNVPHTK	3	1002262940	NA	16.9467	17.0678	NA	17.0298	17.0415	16.6169	16.8197	16.4841	16.7512	NA	15.1253	NA	NA	16.6974	NA	13.1101	13.2826	13.2963	12.7732	13.0498	13.498	12.8048	12.9702	NA	NA	NA	NA	NA	12.5982	NA	16.9467	17.0678	NA	17.0298	17.0415	16.6169	16.8197	16.4841	16.7512	NA	15.1253	NA	NA	16.6974	NA	13.1101
DVLTMSFAPK	2	1002262940	16.1603	16.3329	16.0189	15.9274	15.9225	16.5204	15.4123	15.6009	15.4936	15.4675	15.7961	15.594	15.1174	15.0281	14.8664	14.4953	15.1552	14.4363	14.0343	14.3993	14.7333	13.9912	14.2396	14.5048	13.0615	NA	13.1384	NA	NA	13.0856	16.1603	16.3329	16.0189	15.9274	15.9225	16.5204	15.4123	15.6009	15.4936	15.4675	15.7961	15.594	15.1174	15.0281	14.8664	14.4953	15.1552
GSQWPVEWPLR	2	1002262940	15.6997	14.3531	15.1306	14.6416	15.0634	14.4402	NA	14.5188	14.2659	14.2272	NA	14.1293	NA	NA	NA	NA	NA	NA	NA	NA	NA	NA	NA	NA	NA	NA	NA	NA	NA	NA	15.6997	14.3531	15.1306	14.6416	15.0634	14.4402	NA	14.5188	14.2659	14.2272	NA	14.1293	NA	NA	NA	NA	NA
HGALHYIDFIQEAK	2	1002262940	14.8997	13.9428	13.6433	14.5661	14.8604	14.8194	13.4271	14.0888	13.3935	13.683	14.2099	13.4048	13.4653	NA	NA	NA	NA	NA	NA	NA	12.6548	12.3936	NA	NA	NA	NA	NA	NA	NA	NA	14.8997	13.9428	13.6433	14.5661	14.8604	14.8194	13.4271	14.0888	13.3935	13.683	14.2099	13.4048	13.4653	NA	NA	NA	NA
HGALHYIDFIQEAK	3	1002262940	14.9419	15.3978	15.1466	NA	15.2303	15.0255	15.0105	14.6245	14.7096	14.7772	14.4039	14.643	14.7414	14.7081	14.8074	14.5396	NA	NA	14.6286	14.2622	14.6571	14.5531	14.1585	14.7104	NA	NA	NA	NA	NA	NA	14.9419	15.3978	15.1466	NA	15.2303	15.0255	15.0105	14.6245	14.7096	14.7772	14.4039	14.643	14.7414	14.7081	14.8074	14.5396	NA
HGALHYIDFIQEAK	4	1002262940	NA	NA	NA	NA	NA	NA	10.921	NA	NA	NA	NA	NA	NA	NA	NA	NA	NA	NA	NA	NA	NA	NA	NA	NA	NA	NA	NA	NA	NA	NA	NA	NA	NA	NA	NA	NA	10.921	NA	NA	NA	NA	NA	NA	NA	NA	NA	NA
VFDVVHC[+57]AR	2	1002262940	13.2853	NA	NA	14.1618	NA	NA	NA	NA	NA	NA	NA	NA	NA	NA	NA	NA	NA	NA	NA	NA	NA	NA	NA	NA	NA	12.4157	NA	NA	NA	NA	13.2853	NA	NA	14.1618	NA	NA	NA	NA	NA	NA	NA	NA	NA	NA	NA	NA	NA
VSGEYLTFPGGGTQFK	2	1002262940	15.4859	13.5718	13.713	15.5941	15.5487	15.7169	14.7389	15.2517	15.3285	15.3069	15.2529	15.3939	15.2997	17.0295	15.3133	NA	14.2827	15.1472	NA	15.4713	NA	15.1656	15.275	15.2971	14.9398	14.7313	NA	NA	NA	NA	15.4859	13.5718	13.713	15.5941	15.5487	15.7169	14.7389	15.2517	15.3285	15.3069	15.2529	15.3939	15.2997	17.0295	15.3133	NA	14.2827
EYTMENILTQLK	2	1002263118	15.9046	15.819	15.7835	16.2336	16.087	15.8959	15.5158	15.555	15.4415	15.5833	15.7892	15.4102	15.5357	15.5563	15.6752	14.251	15.1277	14.9685	NA	14.8786	14.5583	14.7025	14.9666	14.6787	14.4172	18.338	14.3031	17.9069	17.4706	14.6271	15.9046	15.819	15.7835	16.2336	16.087	15.8959	15.5158	15.555	15.4415	15.5833	15.7892	15.4102	15.5357	15.5563	15.6752	14.251	15.1277
KLVQPPEGTFF	2	1002263118	17.9754	18.6101	16.6583	18.5132	15.1154	18.4311	16.2707	19.177	19.4058	17.077	18.8033	17.4332	18.6939	18.7805	17.7593	17.5003	15.6181	17.907	17.9602	18.0522	17.346	17.0866	17.5809	17.2152	17.3174	17.4442	16.886	16.5528	NA	16.5272	17.9754	18.6101	16.6583	18.5132	15.1154	18.4311	16.2707	19.177	19.4058	17.077	18.8033	17.4332	18.6939	18.7805	17.7593	17.5003	15.6181
LFC[+57]DKDYPDKPPTVR	3	1002263118	NA	NA	NA	NA	NA	NA	13.0811	NA	NA	12.9138	NA	NA	NA	NA	NA	NA	NA	NA	NA	NA	NA	NA	NA	NA	NA	NA	NA	NA	NA	NA	NA	NA	NA	NA	NA	NA	13.0811	NA	NA	12.9138	NA	NA	NA	NA	NA	NA	NA
SWTGTIIGPLNSVHEGR	3	1002263118	NA	12.7124	12.2953	12.9972	13.357	12.138	12.0109	12.8047	NA	12.3818	12.9434	11.9031	13.299	NA	12.9639	NA	NA	12.1427	11.742	12.495	12.0257	12.2243	12.2849	11.6093	11.8388	NA	NA	NA	NA	NA	NA	12.7124	12.2953	12.9972	13.357	12.138	12.0109	12.8047	NA	12.3818	12.9434	11.9031	13.299	NA	12.9639	NA	NA
TIGGASSSVVVVPR	2	1002263118	13.8731	13.5707	13.5833	14.12	13.9541	13.6841	14.066	14.2805	14.2045	14.1561	14.4592	NA	NA	NA	17.7613	NA	NA	NA	NA	NA	NA	NA	NA	NA	NA	NA	NA	NA	NA	NA	13.8731	13.5707	13.5833	14.12	13.9541	13.6841	14.066	14.2805	14.2045	14.1561	14.4592	NA	NA	NA	17.7613	NA	NA
GYLIELTAR	2	1002263152	18.4045	18.5575	18.5919	18.4793	18.3561	18.3075	16.9999	17.3227	17.2208	17.6566	17.3854	17.3523	15.9142	16.2985	15.6364	14.0043	14.8038	NA	13.0163	NA	NA	NA	NA	12.8005	NA	NA	NA	NA	NA	NA	18.4045	18.5575	18.5919	18.4793	18.3561	18.3075	16.9999	17.3227	17.2208	17.6566	17.3854	17.3523	15.9142	16.2985	15.6364	14.0043	14.8038
SVAASVLHGGTLDAK	2	1002263152	16.6531	16.8263	16.8086	16.4498	16.5668	16.4149	15.5617	15.805	15.8297	15.8425	15.3813	15.5625	13.7952	14.4717	13.8288	12.7416	13.4402	NA	NA	12.3603	NA	NA	11.4528	NA	NA	NA	NA	NA	NA	NA	16.6531	16.8263	16.8086	16.4498	16.5668	16.4149	15.5617	15.805	15.8297	15.8425	15.3813	15.5625	13.7952	14.4717	13.8288	12.7416	13.4402
SVAASVLHGGTLDAK	3	1002263152	17.3191	17.2647	17.2771	17.273	17.1127	16.9909	15.9135	16.4326	16.2274	16.3449	16.2393	16.4201	14.4179	14.9916	15.2134	NA	NA	NA	NA	NA	NA	NA	NA	NA	NA	NA	NA	NA	NA	NA	17.3191	17.2647	17.2771	17.273	17.1127	16.9909	15.9135	16.4326	16.2274	16.3449	16.2393	16.4201	14.4179	14.9916	15.2134	NA	NA
VLFTGSPR	2	1002263152	19.2598	19.3755	19.2574	19.1005	19.0464	19.0725	17.7124	18.1477	17.9548	17.9364	18.0612	17.9887	16.2953	16.8741	16.3956	15.6768	16.1235	15.4185	14.9073	NA	15.2697	NA	15.0333	15.2285	NA	NA	NA	NA	NA	NA	19.2598	19.3755	19.2574	19.1005	19.0464	19.0725	17.7124	18.1477	17.9548	17.9364	18.0612	17.9887	16.2953	16.8741	16.3956	15.6768	16.1235
VWVPLIAFPAR	2	1002263152	19.1903	19.4367	19.6371	19.1575	19.1985	18.8403	17.8642	18.1435	17.8616	18.0538	17.8285	17.9563	16.3062	16.9104	16.4005	14.966	15.3012	14.4929	13.7948	14.9915	13.7468	12.8913	14.3128	14.3376	NA	NA	NA	NA	NA	NA	19.1903	19.4367	19.6371	19.1575	19.1985	18.8403	17.8642	18.1435	17.8616	18.0538	17.8285	17.9563	16.3062	16.9104	16.4005	14.966	15.3012
DLAYLQMR	2	1002263550	16.3632	16.0812	15.7159	16.3308	16.0859	15.5131	17.2181	17.2278	17.3137	17.0426	17.2196	17.231	17.0782	17.1223	17.106	16.7699	16.9056	16.7268	16.5248	16.7048	16.4045	16.4127	16.7138	16.621	15.4804	15.0545	15.2024	13.9357	13.3119	14.6365	16.3632	16.0812	15.7159	16.3308	16.0859	15.5131	17.2181	17.2278	17.3137	17.0426	17.2196	17.231	17.0782	17.1223	17.106	16.7699	16.9056
FIFPEC[+57]VWR	2	1002263550	17.1189	16.7361	16.4517	16.8343	16.6754	16.0531	18.2799	18.0623	18.2916	17.903	17.9551	18.0954	18.0793	18.1551	18.0419	17.6792	17.587	17.7315	17.3641	17.4572	17.2486	17.0729	17.5205	17.5058	16.4568	15.7016	15.3261	14.2378	13.9439	15.173	17.1189	16.7361	16.4517	16.8343	16.6754	16.0531	18.2799	18.0623	18.2916	17.903	17.9551	18.0954	18.0793	18.1551	18.0419	17.6792	17.587
HVVADDVLPDGTFVPAGSSVTYSIYSAGR	3	1002263550	14.4132	14.9463	14.6796	15.3032	14.7157	13.9479	16.9237	16.8878	16.9802	16.28	16.2003	16.69	16.7351	16.5685	16.1979	16.1799	15.7397	16.6509	16.4966	16.6122	16.0671	15.3488	16.4139	16.3134	15.5404	14.9677	15.0128	13.9271	NA	14.7709	14.4132	14.9463	14.6796	15.3032	14.7157	13.9479	16.9237	16.8878	16.9802	16.28	16.2003	16.69	16.7351	16.5685	16.1979	16.1799	15.7397
LAVAPGHR	2	1002263550	7.24685	NA	NA	9.45191	NA	NA	9.91768	8.47794	11.2126	10.6895	NA	NA	NA	NA	NA	NA	NA	NA	NA	NA	NA	NA	NA	NA	NA	NA	NA	NA	NA	NA	7.24685	NA	NA	9.45191	NA	NA	9.91768	8.47794	11.2126	10.6895	NA	NA	NA	NA	NA	NA	NA
VWPVVGSLPGLVR	2	1002263550	17.7151	17.5209	17.0652	17.5206	17.2756	16.7211	18.8076	18.8297	18.8577	18.671	18.5796	18.7475	18.5331	18.6323	18.5244	18.3133	18.3229	17.6222	17.3485	17.2771	17.3872	17.7326	18.1546	18.0933	16.9006	16.1775	16.4879	15.071	NA	16.0523	17.7151	17.5209	17.0652	17.5206	17.2756	16.7211	18.8076	18.8297	18.8577	18.671	18.5796	18.7475	18.5331	18.6323	18.5244	18.3133	18.3229
WMGLGMETTLAR	2	1002263550	16.5742	16.5563	16.2009	16.7944	16.5303	16.1094	18.0689	17.9118	18.1244	17.8126	17.734	17.9236	17.6066	17.8474	17.7306	17.5281	17.2412	17.5758	17.3146	17.3904	17.0609	17.0295	17.3721	17.3857	16.352	15.7089	15.8523	14.7303	13.7495	15.2563	16.5742	16.5563	16.2009	16.7944	16.5303	16.1094	18.0689	17.9118	18.1244	17.8126	17.734	17.9236	17.6066	17.8474	17.7306	17.5281	17.2412
LLSMELPAR	2	1002263740	14.7403	14.8953	14.2225	14.5555	14.4062	14.4154	14.5699	14.6612	14.8259	14.7278	14.6444	14.4569	14.7094	14.7438	14.4343	14.0386	13.8106	14.6921	14.3149	14.3234	14.0722	14.4521	14.4548	14.3478	13.8601	14.055	13.4252	NA	13.2242	14.075	14.7403	14.8953	14.2225	14.5555	14.4062	14.4154	14.5699	14.6612	14.8259	14.7278	14.6444	14.4569	14.7094	14.7438	14.4343	14.0386	13.8106
LVVPLNIC[+57]VVQGMR	2	1002263740	15.0687	15.2624	15.5548	15.5678	15.4031	14.5863	NA	15.1362	15.2306	15.2065	15.5535	15.7522	15.322	15.7666	15.1194	16.1473	15.5354	15.2151	14.9801	15.4724	NA	NA	15.3462	15.1363	NA	15.0695	15.7324	NA	NA	NA	15.0687	15.2624	15.5548	15.5678	15.4031	14.5863	NA	15.1362	15.2306	15.2065	15.5535	15.7522	15.322	15.7666	15.1194	16.1473	15.5354
LVVPLNIC[+57]VVQGMR	3	1002263740	12.0212	12.7442	11.8994	12.2754	12.1821	10.802	11.3523	12.3531	12.0378	11.9425	11.9483	12.3309	12.1198	12.3103	11.6744	11.6441	10.6217	11.9893	11.9391	12.0241	11.3678	11.6597	11.8416	12.1064	10.9987	NA	11.1334	NA	NA	NA	12.0212	12.7442	11.8994	12.2754	12.1821	10.802	11.3523	12.3531	12.0378	11.9425	11.9483	12.3309	12.1198	12.3103	11.6744	11.6441	10.6217
MNLSISC[+57]K	2	1002263740	14.6665	14.6962	14.9227	NA	14.6894	14.694	NA	14.7785	NA	14.1486	14.4679	14.5475	13.8463	14.2079	NA	NA	NA	13.8146	NA	NA	NA	NA	13.2103	NA	NA	NA	NA	NA	NA	NA	14.6665	14.6962	14.9227	NA	14.6894	14.694	NA	14.7785	NA	14.1486	14.4679	14.5475	13.8463	14.2079	NA	NA	NA
NQDSVISIAHSTWK	3	1002263740	13.0625	14.3768	14.122	13.5969	13.2495	13.987	14.1589	14.0368	14.2158	13.9291	13.2477	13.8042	12.6135	13.3741	12.3861	13.004	NA	13.4614	NA	NA	NA	NA	13.6911	NA	13.6245	NA	12.7765	NA	NA	NA	13.0625	14.3768	14.122	13.5969	13.2495	13.987	14.1589	14.0368	14.2158	13.9291	13.2477	13.8042	12.6135	13.3741	12.3861	13.004	NA
SFYPLITPAGQSGLASSLSNSADK	3	1002263740	NA	NA	NA	12.7975	12.9174	NA	13.0874	12.6834	13.5872	13.3458	NA	14.0647	NA	12.4392	NA	NA	NA	NA	11.3463	NA	NA	NA	10.2467	NA	NA	13.6837	NA	NA	12.3015	NA	NA	NA	NA	12.7975	12.9174	NA	13.0874	12.6834	13.5872	13.3458	NA	14.0647	NA	12.4392	NA	NA	NA
VAVLPVGGPISPAR	2	1002263740	16.376	16.5194	16.4268	16.2803	16.5702	16.5958	16.3622	16.329	16.3351	16.2272	16.0936	16.1109	16.0186	16.115	15.987	15.8426	15.3258	15.4878	15.4702	NA	NA	NA	15.4728	15.1942	NA	NA	NA	NA	NA	NA	16.376	16.5194	16.4268	16.2803	16.5702	16.5958	16.3622	16.329	16.3351	16.2272	16.0936	16.1109	16.0186	16.115	15.987	15.8426	15.3258
VLAVVGIC[+57]HLPSSPDLGR	3	1002263740	16.0563	16.2096	15.9913	16.0767	16.1745	15.8687	15.6875	15.7744	15.9684	15.7896	15.6864	15.9098	14.9147	15.2672	15.6043	NA	14.2317	15.2662	14.7342	15.0447	15.0672	15.3479	15.1962	15.067	15.1299	13.8843	14.2166	13.7298	13.6989	NA	16.0563	16.2096	15.9913	16.0767	16.1745	15.8687	15.6875	15.7744	15.9684	15.7896	15.6864	15.9098	14.9147	15.2672	15.6043	NA	14.2317
VLIPLEHFK	2	1002263740	NA	15.3089	13.8668	15.6171	NA	NA	13.9548	NA	15.0524	14.3334	NA	NA	13.9705	13.7243	NA	NA	NA	NA	12.9644	NA	NA	NA	NA	NA	NA	NA	NA	NA	NA	NA	NA	15.3089	13.8668	15.6171	NA	NA	13.9548	NA	15.0524	14.3334	NA	NA	13.9705	13.7243	NA	NA	NA
LIESYVDPFIIR	2	1002263840	NA	13.5076	13.6772	14.3135	13.6943	NA	14.0659	14.5881	14.3003	13.9438	13.9478	13.9911	14.5678	14.0875	13.8538	13.4784	12.7662	13.2508	14.1093	13.7942	13.2747	NA	13.268	NA	NA	NA	NA	12.6134	12.0033	NA	NA	13.5076	13.6772	14.3135	13.6943	NA	14.0659	14.5881	14.3003	13.9438	13.9478	13.9911	14.5678	14.0875	13.8538	13.4784	12.7662
IAALQYEFEIVK	2	1002263908	NA	13.5939	13.5643	13.3051	13.5549	13.8435	13.1046	12.5894	11.9474	NA	13.5578	11.8021	NA	11.786	NA	NA	11.9643	10.7081	NA	NA	NA	NA	NA	NA	11.9752	NA	NA	11.8498	NA	11.6469	NA	13.5939	13.5643	13.3051	13.5549	13.8435	13.1046	12.5894	11.9474	NA	13.5578	11.8021	NA	11.786	NA	NA	11.9643
LWSQVQDTFK	2	1002263908	15.2167	15.3689	15.2837	15.1669	15.1074	15.4495	14.7445	NA	14.421	13.7061	NA	NA	NA	NA	NA	NA	NA	NA	13.9796	NA	NA	NA	NA	NA	NA	12.6875	12.0636	12.3865	NA	NA	15.2167	15.3689	15.2837	15.1669	15.1074	15.4495	14.7445	NA	14.421	13.7061	NA	NA	NA	NA	NA	NA	NA
TIAPIVGR	2	1002263908	15.8652	16.1696	16.386	16.2449	16.2065	15.9165	15.267	15.4144	14.9943	14.7463	14.2929	NA	NA	13.7876	14.4124	NA	NA	NA	NA	NA	NA	NA	NA	NA	NA	NA	NA	NA	NA	NA	15.8652	16.1696	16.386	16.2449	16.2065	15.9165	15.267	15.4144	14.9943	14.7463	14.2929	NA	NA	13.7876	14.4124	NA	NA
YGDLLTSYK	2	1002263908	14.7546	14.6947	15.0882	14.6879	14.5767	14.9282	14.1171	13.2588	12.1132	12.3063	14.0634	12.2878	NA	11.8255	NA	NA	NA	NA	NA	NA	NA	NA	NA	NA	NA	NA	NA	NA	NA	NA	14.7546	14.6947	15.0882	14.6879	14.5767	14.9282	14.1171	13.2588	12.1132	12.3063	14.0634	12.2878	NA	11.8255	NA	NA	NA
ATPVNTLNPQR	2	1002263984	13.3381	NA	NA	13.0622	NA	NA	NA	NA	NA	NA	NA	10.3923	NA	11.2113	NA	NA	NA	NA	NA	NA	NA	NA	NA	NA	NA	NA	NA	NA	NA	NA	13.3381	NA	NA	13.0622	NA	NA	NA	NA	NA	NA	NA	10.3923	NA	11.2113	NA	NA	NA
TAMIVADFIK	2	1002263984	14.8469	14.7543	14.8457	14.6902	14.7393	14.5237	15.0061	15.0324	15.1061	14.7918	14.9851	14.864	14.9617	14.9444	14.7624	14.6566	14.5296	14.435	14.3717	14.3335	14.3536	14.2708	14.4667	14.0742	NA	13.0743	NA	13.2667	NA	NA	14.8469	14.7543	14.8457	14.6902	14.7393	14.5237	15.0061	15.0324	15.1061	14.7918	14.9851	14.864	14.9617	14.9444	14.7624	14.6566	14.5296
YREDLLFPNR	3	1002263984	14.2322	14.6589	14.4197	NA	13.8993	14.3037	NA	14.5451	14.6771	14.3962	NA	14.4518	13.9078	NA	14.3245	NA	13.4308	13.8488	13.5607	13.7309	12.4209	NA	13.4445	13.3551	NA	NA	NA	13.8366	NA	14.0876	14.2322	14.6589	14.4197	NA	13.8993	14.3037	NA	14.5451	14.6771	14.3962	NA	14.4518	13.9078	NA	14.3245	NA	13.4308
IWESVQPHLR	2	1002264484	14.6742	14.5999	NA	14.5211	NA	NA	14.2921	14.2284	14.4025	14.4719	14.258	14.6019	13.4609	13.5438	12.9059	NA	NA	13.2847	NA	NA	NA	13.2619	13.4198	12.9849	12.8341	12.6412	NA	NA	11.6606	12.4948	14.6742	14.5999	NA	14.5211	NA	NA	14.2921	14.2284	14.4025	14.4719	14.258	14.6019	13.4609	13.5438	12.9059	NA	NA
IWESVQPHLR	3	1002264484	14.0017	15.3633	15.3906	15.1956	15.591	15.1545	15.3383	15.4282	15.3189	15.1486	15.3214	15.0926	15.4848	15.5515	14.8262	15.2169	15.0894	NA	15.5079	15.2647	15.4363	NA	15.5136	14.0845	15.3636	15.1423	14.648	NA	NA	NA	14.0017	15.3633	15.3906	15.1956	15.591	15.1545	15.3383	15.4282	15.3189	15.1486	15.3214	15.0926	15.4848	15.5515	14.8262	15.2169	15.0894
TSAGVVFC[+57]K	2	1002264484	15.1359	15.2309	15.4247	15.2248	15.2934	15.1442	15.5806	15.6736	15.5406	15.4904	15.4795	15.4594	15.4788	15.6466	15.1965	15.0883	15.2149	15.2863	15.3253	15.4669	15.173	15.2293	15.1883	15.319	15.2199	15.0443	15.2645	14.7786	14.8349	15.1801	15.1359	15.2309	15.4247	15.2248	15.2934	15.1442	15.5806	15.6736	15.5406	15.4904	15.4795	15.4594	15.4788	15.6466	15.1965	15.0883	15.2149
ILGTPVLR	2	1002264823	14.9107	14.578	14.8255	14.7484	14.5374	14.1309	13.3198	13.717	13.3875	14.0034	14.2187	14.1595	NA	NA	14.1935	13.946	NA	NA	NA	NA	NA	NA	NA	13.4568	NA	NA	NA	NA	NA	NA	14.9107	14.578	14.8255	14.7484	14.5374	14.1309	13.3198	13.717	13.3875	14.0034	14.2187	14.1595	NA	NA	14.1935	13.946	NA
LMGFGSNHQYLEC[+57]IK	2	1002264823	11.3013	10.9239	15.7278	13.4787	11.0706	15.7513	14.8546	10.5643	NA	12.7643	NA	14.9625	13.5873	13.9276	NA	14.6898	14.3065	NA	14.5123	14.2001	14.2459	NA	NA	13.0313	NA	15.4203	NA	14.8589	NA	15.1027	11.3013	10.9239	15.7278	13.4787	11.0706	15.7513	14.8546	10.5643	NA	12.7643	NA	14.9625	13.5873	13.9276	NA	14.6898	14.3065
SAYDFASGELLTLMK	2	1002264823	14.9586	15.0274	14.881	14.7096	14.754	14.817	14.1657	14.2669	14.198	14.3776	14.2359	14.2904	13.5257	13.9007	13.6577	13.243	13.6417	13.0802	12.9489	13.2672	12.9855	12.7387	13.1357	13.3526	12.7384	12.4403	12.6071	12.1782	NA	12.5891	14.9586	15.0274	14.881	14.7096	14.754	14.817	14.1657	14.2669	14.198	14.3776	14.2359	14.2904	13.5257	13.9007	13.6577	13.243	13.6417
SIDEVIQIHDFFLQK	2	1002264823	13.1113	13.4586	13.1429	NA	13.3192	13.0126	12.5907	12.8871	NA	12.6902	13.1547	12.6168	NA	13.9429	NA	NA	NA	11.3052	NA	12.6105	11.5901	11.8718	NA	12.2504	12.735	NA	11.6913	NA	NA	NA	13.1113	13.4586	13.1429	NA	13.3192	13.0126	12.5907	12.8871	NA	12.6902	13.1547	12.6168	NA	13.9429	NA	NA	NA
DAVTHLTDAQEWAGGGSMVGAILGSTK	3	1002264922	14.8283	14.4289	14.1305	14.3623	14.572	14.2627	13.9971	13.8297	13.8	14.1761	13.842	13.6648	13.6559	12.5663	13.3359	13.4697	NA	NA	13.0791	NA	NA	NA	NA	NA	11.4001	11.7512	NA	NA	NA	NA	14.8283	14.4289	14.1305	14.3623	14.572	14.2627	13.9971	13.8297	13.8	14.1761	13.842	13.6648	13.6559	12.5663	13.3359	13.4697	NA
ENPGC[+57]LFIATNR	2	1002264922	16.1464	16.3155	16.3503	16.3516	16.3921	16.2458	16.1076	16.3567	16.2337	16.1773	16.1928	16.1763	16.0559	16.2442	16.0669	15.7601	15.6504	15.8169	15.8704	16.0408	15.5226	15.7937	15.9096	15.8068	15.7607	15.7352	15.7889	15.2451	15.5587	15.5003	16.1464	16.3155	16.3503	16.3516	16.3921	16.2458	16.1076	16.3567	16.2337	16.1773	16.1928	16.1763	16.0559	16.2442	16.0669	15.7601	15.6504
KFGITTSQIC[+57]MVGDR	3	1002264922	NA	15.2593	15.6912	NA	13.9349	NA	16.2854	15.5534	16.0892	16.8544	15.956	16.3278	16.0806	15.5206	NA	NA	NA	NA	NA	NA	NA	NA	NA	NA	NA	NA	NA	NA	NA	NA	NA	15.2593	15.6912	NA	13.9349	NA	16.2854	15.5534	16.0892	16.8544	15.956	16.3278	16.0806	15.5206	NA	NA	NA
AVLDAFFLGK	2	1002264930	15.223	15.2199	15.5347	15.3695	15.5306	16.1228	14.9043	15.3089	15.0402	15.7707	15.2532	15.2347	14.9343	13.3702	14.6354	14.5809	14.4311	14.3863	15.1155	14.8857	14.9533	14.2796	14.8032	14.183	13.6082	14.7055	13.3982	12.9345	13.2861	11.9162	15.223	15.2199	15.5347	15.3695	15.5306	16.1228	14.9043	15.3089	15.0402	15.7707	15.2532	15.2347	14.9343	13.3702	14.6354	14.5809	14.4311
KATTVGVYELR	3	1002265163	13.4189	14.0251	13.8262	14.2131	13.8787	13.8604	NA	13.4029	13.4584	13.9256	13.9992	14.2186	13.9507	13.5469	13.5844	NA	NA	14.5116	NA	NA	NA	NA	NA	NA	14.6411	14.0301	14.7107	NA	15.8657	15.3949	13.4189	14.0251	13.8262	14.2131	13.8787	13.8604	NA	13.4029	13.4584	13.9256	13.9992	14.2186	13.9507	13.5469	13.5844	NA	NA
DHAGLALVYK	2	1002265206	14.0015	NA	14.546	13.9086	14.3094	14.8621	NA	NA	NA	NA	NA	NA	NA	NA	NA	NA	NA	NA	NA	NA	NA	NA	NA	NA	NA	NA	NA	NA	NA	NA	14.0015	NA	14.546	13.9086	14.3094	14.8621	NA	NA	NA	NA	NA	NA	NA	NA	NA	NA	NA
DRDHAGLALVYK	3	1002265206	12.6768	13.4229	14.6338	14.4134	14.2228	14.79	NA	NA	NA	NA	NA	NA	NA	NA	NA	NA	NA	NA	NA	NA	NA	NA	NA	NA	NA	NA	NA	NA	NA	NA	12.6768	13.4229	14.6338	14.4134	14.2228	14.79	NA	NA	NA	NA	NA	NA	NA	NA	NA	NA	NA
DYAWTNSMLSWQR	2	1002265206	NA	15.2994	16.095	15.3461	15.2427	15.7808	NA	NA	NA	13.002	NA	12.7992	NA	NA	NA	NA	NA	NA	NA	NA	NA	NA	NA	NA	NA	NA	NA	NA	NA	NA	NA	15.2994	16.095	15.3461	15.2427	15.7808	NA	NA	NA	13.002	NA	12.7992	NA	NA	NA	NA	NA
GLMGPFGLLVLADDQLSER	3	1002265206	13.6871	15.2838	15.571	15.6184	15.1844	15.6316	12.063	12.284	NA	NA	12.0208	12.2144	NA	NA	NA	NA	NA	NA	NA	NA	NA	NA	NA	NA	NA	NA	NA	NA	NA	NA	13.6871	15.2838	15.571	15.6184	15.1844	15.6316	12.063	12.284	NA	NA	12.0208	12.2144	NA	NA	NA	NA	NA
ILVDHSIVEGFAQGGR	2	1002265206	14.609	15.5206	16.0455	15.4142	15.9239	16.3581	NA	12.3887	NA	12.7171	12.9285	12.4779	NA	NA	NA	NA	15.4255	NA	NA	NA	NA	10.8927	9.77297	NA	NA	15.0283	NA	NA	NA	NA	14.609	15.5206	16.0455	15.4142	15.9239	16.3581	NA	12.3887	NA	12.7171	12.9285	12.4779	NA	NA	NA	NA	15.4255
ILVDHSIVEGFAQGGR	3	1002265206	16.5932	17.1637	17.9015	17.2901	17.5546	18.1447	NA	NA	13.3619	13.4386	NA	NA	NA	NA	NA	NA	NA	NA	NA	NA	NA	NA	NA	NA	NA	NA	NA	NA	NA	NA	16.5932	17.1637	17.9015	17.2901	17.5546	18.1447	NA	NA	13.3619	13.4386	NA	NA	NA	NA	NA	NA	NA
QLGPGGSTAVTAIVVDGK	2	1002265249	12.6877	12.232	13.161	12.554	12.7483	12.0775	NA	NA	NA	13.0671	13.3135	12.7244	13.3666	13.1061	13.395	13.1332	13.4149	13.3362	13.2712	12.8817	13.2254	13.4683	13.0698	13.5758	13.5512	13.2371	12.2872	13.3961	13.5771	12.4594	12.6877	12.232	13.161	12.554	12.7483	12.0775	NA	NA	NA	13.0671	13.3135	12.7244	13.3666	13.1061	13.395	13.1332	13.4149
VTHGFHLVEGK	2	1002265249	NA	14.8615	14.4868	NA	13.1001	14.4081	NA	NA	NA	14.6858	NA	NA	NA	NA	NA	NA	NA	NA	NA	NA	NA	NA	NA	NA	NA	NA	NA	NA	NA	NA	NA	14.8615	14.4868	NA	13.1001	14.4081	NA	NA	NA	14.6858	NA	NA	NA	NA	NA	NA	NA
VTHGFHLVEGK	3	1002265249	14.3782	12.7115	14.3665	NA	NA	12.0532	15.1644	NA	NA	10.9258	NA	NA	12.9666	NA	12.7667	NA	NA	NA	15.9358	12.7518	16.1404	15.6742	12.1055	13.1102	15.8632	15.6629	15.857	15.5201	NA	15.2646	14.3782	12.7115	14.3665	NA	NA	12.0532	15.1644	NA	NA	10.9258	NA	NA	12.9666	NA	12.7667	NA	NA
ANMSYLNMIQALANLK	2	1002265251	13.8387	14.2183	14.2117	14.2681	14.1233	13.9745	13.9568	13.9242	13.5013	13.4579	13.9747	13.5232	12.2864	13.4881	12.7748	NA	10.2702	11.6023	10.5022	11.6998	11.2392	NA	11.6999	10.7042	NA	NA	NA	NA	NA	NA	13.8387	14.2183	14.2117	14.2681	14.1233	13.9745	13.9568	13.9242	13.5013	13.4579	13.9747	13.5232	12.2864	13.4881	12.7748	NA	10.2702
DLGTVVFEPLVR	2	1002265251	16.6733	16.7204	16.7878	16.5199	16.7481	16.7979	16.4323	16.5326	16.1813	15.9937	16.6453	15.9917	14.9143	15.7091	15.047	13.9646	14.5491	14.7435	14.1992	14.48	14.4344	13.8453	14.4243	14.1316	13.7067	13.5867	13.799	13.1475	12.6148	13.8446	16.6733	16.7204	16.7878	16.5199	16.7481	16.7979	16.4323	16.5326	16.1813	15.9937	16.6453	15.9917	14.9143	15.7091	15.047	13.9646	14.5491
IWVPPHEVTETLMDYFEK	3	1002265251	14.2277	14.5534	14.5098	14.3637	14.2238	14.492	14.0727	14.2673	14.3037	14.1441	13.8518	14.7533	13.4489	12.8296	12.7282	11.2853	NA	NA	12.7629	NA	NA	NA	NA	NA	NA	NA	NA	NA	NA	NA	14.2277	14.5534	14.5098	14.3637	14.2238	14.492	14.0727	14.2673	14.3037	14.1441	13.8518	14.7533	13.4489	12.8296	12.7282	11.2853	NA
AAQVAQSIR	2	1002265625	NA	NA	NA	13.7681	13.8959	13.0067	13.8261	13.2444	NA	12.9809	NA	NA	NA	NA	NA	NA	NA	NA	11.775	NA	NA	NA	NA	NA	NA	NA	NA	NA	NA	NA	NA	NA	NA	13.7681	13.8959	13.0067	13.8261	13.2444	NA	12.9809	NA	NA	NA	NA	NA	NA	NA
ENILTLSFAPR	2	1002265625	15.256	15.255	15.3326	15.2637	15.4684	15.244	14.8753	14.9396	14.7704	14.8314	14.6484	14.4881	14.6966	14.7904	14.8062	14.2789	14.4493	14.3739	14.5714	14.5134	14.2077	14.3245	14.1404	NA	14.2485	14.107	14.1469	NA	NA	13.8429	15.256	15.255	15.3326	15.2637	15.4684	15.244	14.8753	14.9396	14.7704	14.8314	14.6484	14.4881	14.6966	14.7904	14.8062	14.2789	14.4493
ILRPEGIAVVR	3	1002265625	15.0849	15.5589	15.3413	15.0873	14.8828	15.2164	15.0544	15.3589	15.4426	14.8922	14.4951	NA	15.5228	NA	14.7017	NA	NA	14.7467	14.9574	NA	15.2663	NA	NA	14.9728	NA	NA	14.2022	13.0955	NA	NA	15.0849	15.5589	15.3413	15.0873	14.8828	15.2164	15.0544	15.3589	15.4426	14.8922	14.4951	NA	15.5228	NA	14.7017	NA	NA
VSLADEIAVGSILK	2	1002265625	14.4782	14.5947	14.5983	14.7154	14.3246	14.1953	13.7289	13.3633	13.8006	13.7617	13.6378	13.9458	13.5138	13.5105	13.0156	13.2625	13.7906	13.4904	13.3146	13.2645	13.4628	12.2315	13.1278	12.7825	13.1562	13.1281	12.8248	NA	11.5383	12.6409	14.4782	14.5947	14.5983	14.7154	14.3246	14.1953	13.7289	13.3633	13.8006	13.7617	13.6378	13.9458	13.5138	13.5105	13.0156	13.2625	13.7906
ELVMYPVLYAR	2	1002265653	13.9177	14.5357	14.413	13.9998	13.9383	NA	14.4638	14.3654	14.322	14.2168	14.2512	14.3395	13.8831	13.3344	NA	12.7519	12.9575	12.1013	NA	13.7029	13.4404	NA	NA	NA	NA	NA	12.2833	NA	NA	NA	13.9177	14.5357	14.413	13.9998	13.9383	NA	14.4638	14.3654	14.322	14.2168	14.2512	14.3395	13.8831	13.3344	NA	12.7519	12.9575
LLPHLVVVASATR	3	1002265653	NA	12.9368	12.8241	NA	13.8312	NA	14.1758	14.0405	14.2706	14.1499	14.211	13.6529	13.5581	13.5061	NA	NA	12.9458	NA	13.1106	13.2755	NA	12.9585	13.2837	13.1629	NA	NA	NA	NA	NA	NA	NA	12.9368	12.8241	NA	13.8312	NA	14.1758	14.0405	14.2706	14.1499	14.211	13.6529	13.5581	13.5061	NA	NA	12.9458
AVGFVYSSVGK	2	1002265799	14.9963	15.2003	15.0024	15.0065	14.7146	14.8773	14.0273	14.1777	14.0582	14.0245	14.2488	14.1241	13.6609	13.6486	14.4696	13.4661	13.5875	13.445	13.4005	13.7004	13.4186	13.2319	13.3234	13.0425	13.1237	13.4456	13.172	12.4616	12.7639	NA	14.9963	15.2003	15.0024	15.0065	14.7146	14.8773	14.0273	14.1777	14.0582	14.0245	14.2488	14.1241	13.6609	13.6486	14.4696	13.4661	13.5875
LAIVDLALAK	2	1002265799	15.6246	15.5292	15.0797	15.2893	15.3039	15.5778	14.102	14.7024	14.2452	14.6748	13.1316	NA	12.8798	14.12	14.1149	NA	13.4893	NA	12.4809	NA	11.6135	NA	9.18709	11.88	11.7273	NA	NA	NA	NA	NA	15.6246	15.5292	15.0797	15.2893	15.3039	15.5778	14.102	14.7024	14.2452	14.6748	13.1316	NA	12.8798	14.12	14.1149	NA	13.4893
GGSNSEQGMGPNLTLQPR	2	1002265850	15.0846	15.6967	15.8922	15.522	16.0352	16.3351	NA	11.2323	NA	12.1068	11.7685	11.5823	9.86411	NA	NA	12.3296	11.6136	NA	11.858	11.6875	11.7645	13.089	13.0885	13.0238	12.7705	12.9492	12.1308	12.8846	11.9077	13.0327	15.0846	15.6967	15.8922	15.522	16.0352	16.3351	NA	11.2323	NA	12.1068	11.7685	11.5823	9.86411	NA	NA	12.3296	11.6136
VHAAC[+57]GPTVSC[+57]ADISALATR	3	1002265850	14.3012	14.8237	15.0227	14.453	15.282	15.3539	NA	NA	NA	10.4189	NA	NA	NA	NA	NA	11.0759	NA	NA	NA	NA	NA	NA	NA	NA	NA	NA	NA	NA	NA	NA	14.3012	14.8237	15.0227	14.453	15.282	15.3539	NA	NA	NA	10.4189	NA	NA	NA	NA	NA	11.0759	NA
VQDLIDLFASR	2	1002265850	16.1712	16.4904	16.8556	16.3787	16.9587	17.1923	NA	11.8726	NA	12.7707	11.765	11.9978	NA	NA	NA	NA	NA	NA	NA	NA	NA	NA	NA	14.2531	NA	NA	NA	NA	NA	NA	16.1712	16.4904	16.8556	16.3787	16.9587	17.1923	NA	11.8726	NA	12.7707	11.765	11.9978	NA	NA	NA	NA	NA
AIATESQQAQVQAAATDAVAAAAVGR	3	1002266178	15.4265	15.4036	15.1312	14.5807	15.1578	15.4376	14.2577	14.2004	14.0406	13.8917	14.1734	13.6774	12.8605	12.9297	12.9127	NA	12.9207	NA	12.6008	NA	NA	12.0424	NA	NA	NA	NA	NA	NA	NA	NA	15.4265	15.4036	15.1312	14.5807	15.1578	15.4376	14.2577	14.2004	14.0406	13.8917	14.1734	13.6774	12.8605	12.9297	12.9127	NA	12.9207
VFLIGDSSGGNLVHHVGAR	2	1002266178	15.1501	15.3139	15.3909	14.9868	15.1084	15.082	13.4463	14.1262	13.9126	13.7236	13.7436	13.7252	12.5886	12.8737	12.8608	NA	12.3834	NA	11.2961	NA	11.705	11.0773	9.85693	NA	NA	10.7024	NA	NA	NA	NA	15.1501	15.3139	15.3909	14.9868	15.1084	15.082	13.4463	14.1262	13.9126	13.7236	13.7436	13.7252	12.5886	12.8737	12.8608	NA	12.3834
VFLIGDSSGGNLVHHVGAR	3	1002266178	16.3925	16.4547	16.5482	15.9881	16.318	16.3022	15.1344	15.3958	15.2423	15.329	15.1846	15.1372	14.0551	14.125	13.7807	NA	12.9496	NA	13.8972	13.9816	13.4859	NA	NA	NA	13.3336	NA	NA	NA	NA	NA	16.3925	16.4547	16.5482	15.9881	16.318	16.3022	15.1344	15.3958	15.2423	15.329	15.1846	15.1372	14.0551	14.125	13.7807	NA	12.9496
VFLIGDSSGGNLVHHVGAR	4	1002266178	16.9583	17.3426	17.1735	17.0124	17.0517	17.0402	15.7035	16.0348	15.9431	15.9486	15.9952	16.0235	14.5314	15.2962	15.6414	NA	13.3772	NA	12.9696	NA	NA	NA	NA	NA	NA	12.8042	NA	NA	NA	NA	16.9583	17.3426	17.1735	17.0124	17.0517	17.0402	15.7035	16.0348	15.9431	15.9486	15.9952	16.0235	14.5314	15.2962	15.6414	NA	13.3772
GTFDSPFGVILNR	2	1002266271	17.0816	17.2018	17.0981	14.2551	14.862	17.1714	18.5197	17.0335	17.4165	18.2697	18.2183	18.1542	NA	NA	NA	NA	NA	19.3529	NA	NA	NA	19.287	19.2206	19.3865	NA	NA	NA	NA	NA	NA	17.0816	17.2018	17.0981	14.2551	14.862	17.1714	18.5197	17.0335	17.4165	18.2697	18.2183	18.1542	NA	NA	NA	NA	NA
TVILLLR	2	1002266271	14.2969	14.1876	14.3677	14.1858	14.0552	14.1816	13.6495	13.7729	13.9306	13.8073	14.1175	13.8353	13.1937	13.2846	13.3082	13.0602	13.2736	13.002	12.6476	12.8859	13.0041	12.8476	12.8577	12.995	12.4691	12.3102	12.4342	12.176	11.9465	12.5726	14.2969	14.1876	14.3677	14.1858	14.0552	14.1816	13.6495	13.7729	13.9306	13.8073	14.1175	13.8353	13.1937	13.2846	13.3082	13.0602	13.2736
GGVLFMPGVPGVVER	2	1002266326	13.129	NA	NA	14.2485	14.3937	NA	16.1589	15.5771	16.079	15.4201	15.3931	15.8693	17.8976	17.2258	17.9981	19.2604	18.4453	18.7813	19.411	19.2444	19.2872	19.7799	19.7733	19.921	20.1475	20.2391	19.9273	20.5562	20.5057	20.2713	13.129	NA	NA	14.2485	14.3937	NA	16.1589	15.5771	16.079	15.4201	15.3931	15.8693	17.8976	17.2258	17.9981	19.2604	18.4453
STEYFVGLTR	2	1002266396	14.5366	14.6457	15.1854	14.6217	14.6843	15.6043	13.6612	13.2432	13.608	14.2331	13.8676	13.8438	12.2312	NA	13.0443	13.2446	13.4265	12.804	12.49	12.0025	12.7421	13.554	13.7165	13.7904	13.0669	13.3003	NA	13.8984	13.634	13.8286	14.5366	14.6457	15.1854	14.6217	14.6843	15.6043	13.6612	13.2432	13.608	14.2331	13.8676	13.8438	12.2312	NA	13.0443	13.2446	13.4265
ETVTYSALLR	2	1002266408	NA	14.7841	14.8997	NA	14.7104	14.3232	14.533	14.4677	14.2722	14.2041	13.7263	13.8639	NA	13.2715	NA	NA	NA	NA	12.0136	NA	NA	NA	NA	NA	NA	NA	NA	NA	NA	NA	NA	14.7841	14.8997	NA	14.7104	14.3232	14.533	14.4677	14.2722	14.2041	13.7263	13.8639	NA	13.2715	NA	NA	NA
LTGEYIITK	2	1002266408	NA	NA	NA	NA	NA	13.416	12.4678	13.371	13.311	11.4794	NA	NA	NA	NA	NA	NA	NA	NA	NA	NA	NA	NA	NA	NA	NA	NA	NA	NA	NA	NA	NA	NA	NA	NA	NA	13.416	12.4678	13.371	13.311	11.4794	NA	NA	NA	NA	NA	NA	NA
AGQVMGASK	2	1002266483	NA	NA	10.0866	NA	NA	NA	11.2254	10.1989	11.7579	9.98168	NA	NA	12.1092	11.219	12.3336	13.2075	11.9169	12.7933	13.1412	NA	13.7942	13.6544	14.1747	14.4459	14.2693	14.63	13.3386	15.2809	15.1159	15.2126	NA	NA	10.0866	NA	NA	NA	11.2254	10.1989	11.7579	9.98168	NA	NA	12.1092	11.219	12.3336	13.2075	11.9169
AFSDFSHLFGTK	2	1002266598	NA	NA	12.7764	13.4671	NA	12.8556	NA	NA	NA	NA	12.8579	NA	NA	NA	NA	NA	NA	NA	NA	NA	NA	NA	NA	NA	NA	NA	NA	NA	NA	NA	NA	NA	12.7764	13.4671	NA	12.8556	NA	NA	NA	NA	12.8579	NA	NA	NA	NA	NA	NA
AFSDFSHLFGTK	3	1002266598	12.9147	13.1213	13.4272	12.7182	12.9233	12.5843	11.9961	NA	12.2262	12.4055	12.5843	12.5138	10.2614	11.4307	11.4466	NA	11.345	NA	NA	NA	NA	NA	11.1214	NA	NA	NA	NA	NA	NA	NA	12.9147	13.1213	13.4272	12.7182	12.9233	12.5843	11.9961	NA	12.2262	12.4055	12.5843	12.5138	10.2614	11.4307	11.4466	NA	11.345
DIAFAPYGEYWR	2	1002266598	16.0736	15.9012	16.1747	15.9884	16.1861	16.826	14.6386	14.8559	15.0118	15.349	15.0642	15.0715	13.136	13.5964	13.6539	NA	13.0734	13.0357	12.8409	13.054	12.4676	14.0053	12.8664	12.7425	12.3884	10.8423	11.9634	NA	NA	11.2218	16.0736	15.9012	16.1747	15.9884	16.1861	16.826	14.6386	14.8559	15.0118	15.349	15.0642	15.0715	13.136	13.5964	13.6539	NA	13.0734
SMAAAHGPVLR	2	1002266598	12.8048	12.8382	12.6332	13.1733	13.087	12.2547	11.9956	12.4227	12.6666	12.5795	12.8639	12.6053	12.0185	11.4004	11.8798	NA	11.162	NA	10.608	NA	NA	NA	9.83181	NA	NA	NA	NA	NA	NA	NA	12.8048	12.8382	12.6332	13.1733	13.087	12.2547	11.9956	12.4227	12.6666	12.5795	12.8639	12.6053	12.0185	11.4004	11.8798	NA	11.162
VC[+57]VVHLLSAQR	3	1002266598	10.7828	12.1575	12.5616	12.2112	12.1859	NA	NA	NA	NA	NA	11.4433	12.1146	NA	NA	NA	NA	NA	NA	NA	NA	NA	NA	NA	NA	NA	13.6302	NA	NA	NA	NA	10.7828	12.1575	12.5616	12.2112	12.1859	NA	NA	NA	NA	NA	11.4433	12.1146	NA	NA	NA	NA	NA
VQGFEMLPFGGGR	2	1002266598	14.9537	15.5907	15.5345	15.5701	15.3455	14.9118	15.2284	15.439	15.3836	15.3743	15.3803	15.3646	14.5461	14.0923	14.3116	12.8238	NA	12.8334	NA	NA	NA	NA	NA	NA	NA	NA	NA	NA	NA	NA	14.9537	15.5907	15.5345	15.5701	15.3455	14.9118	15.2284	15.439	15.3836	15.3743	15.3803	15.3646	14.5461	14.0923	14.3116	12.8238	NA
VVINGWAIGR	2	1002266598	14.0535	12.7997	13.6702	14.2471	8.94513	13.4429	12.7046	13.1136	12.6128	13.2656	14.0474	13.1581	NA	NA	NA	NA	NA	NA	17.2114	NA	NA	NA	NA	NA	NA	NA	NA	NA	NA	NA	14.0535	12.7997	13.6702	14.2471	8.94513	13.4429	12.7046	13.1136	12.6128	13.2656	14.0474	13.1581	NA	NA	NA	NA	NA
NAGPNMIDIHSTQEFLDALR	3	1002266665	12.3613	11.8949	12.3192	12.7557	12.8362	NA	NA	12.16	12.7664	12.2644	NA	12.7815	NA	NA	NA	NA	NA	NA	NA	12.0963	NA	NA	NA	12.3148	NA	12.8119	NA	10.7025	NA	NA	12.3613	11.8949	12.3192	12.7557	12.8362	NA	NA	12.16	12.7664	12.2644	NA	12.7815	NA	NA	NA	NA	NA
VLPYFHFYR	2	1002266665	NA	NA	NA	NA	NA	NA	NA	NA	12.5622	NA	NA	NA	NA	NA	NA	NA	NA	NA	NA	NA	NA	NA	NA	NA	NA	NA	NA	NA	NA	NA	NA	NA	NA	NA	NA	NA	NA	NA	12.5622	NA	NA	NA	NA	NA	NA	NA	NA
[+42]TDGHHFNNISLGGR	2	1002266686	13.4607	13.5577	13.4122	13.5192	13.5574	13.4825	13.5547	13.369	13.5829	13.3033	13.2281	13.3925	12.8561	13.2885	13.2477	12.8992	13.0656	NA	12.9106	13.0188	NA	NA	NA	NA	NA	NA	NA	NA	NA	NA	13.4607	13.5577	13.4122	13.5192	13.5574	13.4825	13.5547	13.369	13.5829	13.3033	13.2281	13.3925	12.8561	13.2885	13.2477	12.8992	13.0656
[+42]TDGHHFNNISLGGR	3	1002266686	15.0464	14.7702	14.8796	15.0126	14.9046	14.9707	14.7745	15.0177	14.7298	14.7184	14.7664	15.0955	14.4636	NA	14.5523	14.2258	14.3124	NA	14.3925	14.6051	NA	NA	14.2303	NA	NA	13.702	13.6084	NA	NA	NA	15.0464	14.7702	14.8796	15.0126	14.9046	14.9707	14.7745	15.0177	14.7298	14.7184	14.7664	15.0955	14.4636	NA	14.5523	14.2258	14.3124
LYSGGLAWK	2	1002266686	14.865	14.4058	14.13	14.146	14.4565	14.4519	NA	NA	NA	13.5517	13.8024	14.034	NA	16.3385	NA	NA	NA	NA	NA	13.1275	13.2766	NA	NA	NA	NA	NA	NA	NA	NA	NA	14.865	14.4058	14.13	14.146	14.4565	14.4519	NA	NA	NA	13.5517	13.8024	14.034	NA	16.3385	NA	NA	NA
NEYHNLFNFISGK	2	1002266686	NA	10.0115	12.5545	12.0775	12.3301	12.2691	10.2247	NA	NA	NA	12.4457	12.6694	12.5173	12.4673	12.44	11.4999	12.4065	11.5231	NA	12.348	NA	NA	NA	NA	11.3759	12.1391	NA	NA	NA	NA	NA	10.0115	12.5545	12.0775	12.3301	12.2691	10.2247	NA	NA	NA	12.4457	12.6694	12.5173	12.4673	12.44	11.4999	12.4065
SDITSVTWMAIPR	2	1002266686	13.8244	13.96	14.1416	13.7417	13.8796	13.6782	13.8183	13.9974	14.1066	13.8136	13.899	13.7535	13.8302	13.2579	13.4782	NA	12.6065	13.1001	13.2374	12.6861	13.0918	13.1788	13.0789	13.3682	12.7292	NA	NA	NA	NA	NA	13.8244	13.96	14.1416	13.7417	13.8796	13.6782	13.8183	13.9974	14.1066	13.8136	13.899	13.7535	13.8302	13.2579	13.4782	NA	12.6065
DIVMAIAANK	2	1002266822	NA	20.09	19.8819	NA	NA	NA	19.7578	19.815	19.7475	19.5324	NA	12.4273	12.5652	12.8924	13.6951	12.6243	12.2038	12.2544	NA	NA	12.4036	12.305	12.2815	12.4256	NA	NA	NA	11.683	NA	NA	NA	20.09	19.8819	NA	NA	NA	19.7578	19.815	19.7475	19.5324	NA	12.4273	12.5652	12.8924	13.6951	12.6243	12.2038
LVLLGDGR	2	1002266822	13.928	13.3062	13.5131	13.2791	13.4871	13.2328	NA	12.5725	12.5602	12.9612	NA	NA	NA	NA	NA	NA	NA	NA	NA	NA	NA	11.2459	NA	NA	NA	NA	NA	NA	NA	NA	13.928	13.3062	13.5131	13.2791	13.4871	13.2328	NA	12.5725	12.5602	12.9612	NA	NA	NA	NA	NA	NA	NA
HQADVC[+57]HAYQIMR	2	1002266960	14.4728	14.7427	15.0736	14.5725	14.9653	14.6954	12.7862	13.158	12.9623	13.2683	12.6143	12.9343	NA	10.1682	NA	NA	NA	NA	NA	10.9223	NA	NA	NA	NA	NA	NA	NA	NA	NA	NA	14.4728	14.7427	15.0736	14.5725	14.9653	14.6954	12.7862	13.158	12.9623	13.2683	12.6143	12.9343	NA	10.1682	NA	NA	NA
HQADVC[+57]HAYQIMR	3	1002266960	17.1153	17.4491	17.63	17.4744	17.594	17.2448	14.8894	15.5988	15.4043	15.5435	14.6564	15.1205	NA	12.9382	NA	NA	NA	10.8077	12.3529	12.3821	NA	NA	11.6264	NA	11.9289	NA	NA	NA	NA	NA	17.1153	17.4491	17.63	17.4744	17.594	17.2448	14.8894	15.5988	15.4043	15.5435	14.6564	15.1205	NA	12.9382	NA	NA	NA
HQADVC[+57]HAYQIMR	4	1002266960	14.1815	14.6219	14.759	14.2068	14.4177	14.6154	NA	NA	NA	NA	12.7984	12.9702	NA	NA	NA	NA	NA	NA	NA	NA	NA	NA	NA	NA	NA	NA	NA	NA	NA	NA	14.1815	14.6219	14.759	14.2068	14.4177	14.6154	NA	NA	NA	NA	12.7984	12.9702	NA	NA	NA	NA	NA
TVTVFTVGTGGMFDQR	2	1002267008	12.3284	13.4737	13.7319	13.7435	13.3481	12.578	13.468	13.761	13.5908	NA	13.1168	13.5586	13.0615	12.7792	12.6039	12.4282	NA	12.8341	12.9226	13.1063	12.6277	12.4683	12.8463	12.989	13.7797	12.8049	12.8298	NA	11.5057	NA	12.3284	13.4737	13.7319	13.7435	13.3481	12.578	13.468	13.761	13.5908	NA	13.1168	13.5586	13.0615	12.7792	12.6039	12.4282	NA
TVTVFTVGTGGMFDQR	3	1002267008	NA	NA	NA	NA	NA	NA	NA	12.6976	NA	NA	NA	NA	NA	NA	NA	NA	NA	NA	NA	NA	NA	NA	NA	NA	NA	NA	12.5128	NA	NA	NA	NA	NA	NA	NA	NA	NA	NA	12.6976	NA	NA	NA	NA	NA	NA	NA	NA	NA
NVAAGAAGGPYISR	2	1002267034	17.6792	17.871	18.4619	18.1531	18.6069	19.308	18.849	18.4718	18.7607	19.1482	18.5963	18.7676	19.8562	18.307	19.5394	20.3959	20.243	20.6294	21.1763	20.9414	21.1238	20.9329	21.062	20.9571	20.61	21.4358	20.7056	20.869	21.1842	20.5093	17.6792	17.871	18.4619	18.1531	18.6069	19.308	18.849	18.4718	18.7607	19.1482	18.5963	18.7676	19.8562	18.307	19.5394	20.3959	20.243
LALLAIDR	2	1002267094	16.357	16.2521	16.3394	16.185	16.1047	16.4083	16.3798	16.3928	16.3725	16.2569	16.404	16.2643	16.548	15.9413	16.4787	16.4626	16.6056	16.6922	16.6756	16.6847	16.5573	16.9533	16.9007	16.8024	16.5747	16.6379	16.5064	16.4249	16.6422	16.7858	16.357	16.2521	16.3394	16.185	16.1047	16.4083	16.3798	16.3928	16.3725	16.2569	16.404	16.2643	16.548	15.9413	16.4787	16.4626	16.6056
TVAATMLVVLGSSGYSIAK	2	1002267094	14.1651	13.8485	13.7072	NA	NA	NA	NA	13.5416	13.3817	13.7699	13.5187	13.4695	NA	NA	12.1994	NA	NA	NA	NA	12.0527	NA	NA	NA	12.8279	NA	NA	NA	NA	10.9449	NA	14.1651	13.8485	13.7072	NA	NA	NA	NA	13.5416	13.3817	13.7699	13.5187	13.4695	NA	NA	12.1994	NA	NA
DAYVALQTWK	2	1002267216	14.8206	14.7553	14.6735	14.6843	14.6734	14.7573	14.4696	14.6597	14.405	14.5949	14.4929	14.3157	NA	NA	12.8695	NA	13.5636	NA	NA	NA	NA	11.9657	NA	NA	NA	NA	NA	NA	NA	NA	14.8206	14.7553	14.6735	14.6843	14.6734	14.7573	14.4696	14.6597	14.405	14.5949	14.4929	14.3157	NA	NA	12.8695	NA	13.5636
QLFDLPLDAIFLNHNR	3	1002267216	14.5679	14.3279	14.5305	14.1793	14.3271	14.3453	13.9315	13.9679	13.8682	14.255	14.0956	14.3592	13.0961	13.2443	13.5373	13.2956	13.7501	13.7621	12.6263	12.1116	12.3776	13.4242	13.1323	13.801	11.3719	10.993	9.40946	11.3557	12.5776	12.5943	14.5679	14.3279	14.5305	14.1793	14.3271	14.3453	13.9315	13.9679	13.8682	14.255	14.0956	14.3592	13.0961	13.2443	13.5373	13.2956	13.7501
AVGSTLPSIR	2	1002267355	15.7434	15.84	15.944	15.9448	15.9829	15.8695	15.6531	15.3525	15.9544	14.6476	16.0059	14.844	14.6498	14.7724	14.648	NA	NA	NA	20.8415	20.9292	NA	NA	NA	NA	NA	NA	NA	NA	NA	NA	15.7434	15.84	15.944	15.9448	15.9829	15.8695	15.6531	15.3525	15.9544	14.6476	16.0059	14.844	14.6498	14.7724	14.648	NA	NA
LQLNDFTGAVFEGR	2	1002267355	15.9757	15.7325	15.8889	15.7519	16.2334	16.0561	15.396	15.5604	15.6737	15.9111	15.7736	15.6228	14.6773	14.5434	14.8179	14.1723	14.5632	13.6952	13.925	14.0928	14.1798	13.4079	13.895	13.5723	12.699	13.0006	13.0685	10.9686	NA	12.3045	15.9757	15.7325	15.8889	15.7519	16.2334	16.0561	15.396	15.5604	15.6737	15.9111	15.7736	15.6228	14.6773	14.5434	14.8179	14.1723	14.5632
SDEIPPALRPYR	2	1002267355	13.1098	13.0374	13.3803	13.003	13.1521	13.3566	12.7457	12.7548	13.0667	13.2394	12.8095	NA	NA	NA	NA	NA	NA	NA	NA	NA	NA	NA	10.8394	NA	NA	NA	NA	NA	NA	NA	13.1098	13.0374	13.3803	13.003	13.1521	13.3566	12.7457	12.7548	13.0667	13.2394	12.8095	NA	NA	NA	NA	NA	NA
SDEIPPALRPYR	3	1002267355	14.7011	NA	NA	14.8213	NA	NA	14.3586	14.5595	NA	14.8379	NA	NA	NA	NA	NA	NA	NA	NA	NA	NA	NA	9.64174	NA	NA	NA	NA	NA	NA	NA	NA	14.7011	NA	NA	14.8213	NA	NA	14.3586	14.5595	NA	14.8379	NA	NA	NA	NA	NA	NA	NA
FIRPELVPVQYGGLSR	3	1002267505	18.8883	19.1351	19.3718	18.9132	19.1594	19.0598	16.3793	16.9834	16.7016	17.4766	17.3401	17.3313	14.8347	15.3723	14.8451	13.4982	13.5556	13.3459	13.4447	13.8569	13.6047	12.4286	13.7472	13.7626	12.74	NA	NA	11.8217	NA	NA	18.8883	19.1351	19.3718	18.9132	19.1594	19.0598	16.3793	16.9834	16.7016	17.4766	17.3401	17.3313	14.8347	15.3723	14.8451	13.4982	13.5556
KVPAAADEPVHNAFTAR	4	1002267505	14.5498	15.2273	15.1369	15.1812	14.958	14.9507	NA	13.25	13.0077	13.4231	13.9775	13.9044	NA	NA	NA	NA	NA	NA	NA	NA	NA	NA	NA	NA	NA	NA	NA	NA	NA	NA	14.5498	15.2273	15.1369	15.1812	14.958	14.9507	NA	13.25	13.0077	13.4231	13.9775	13.9044	NA	NA	NA	NA	NA
MVLSIDNSGSR	2	1002267505	18.5998	18.7577	18.8588	18.7436	18.7619	18.861	16.0722	16.7205	16.5062	17.2846	16.9916	17.0093	NA	14.6904	13.7352	NA	NA	NA	12.7467	NA	NA	NA	NA	NA	NA	NA	NA	NA	NA	NA	18.5998	18.7577	18.8588	18.7436	18.7619	18.861	16.0722	16.7205	16.5062	17.2846	16.9916	17.0093	NA	14.6904	13.7352	NA	NA
PGGVNAIIQVTDLK	2	1002267505	16.8731	16.7331	16.971	16.5938	16.9972	17.3492	14.0904	14.5034	14.5425	15.0154	15.4653	14.9597	NA	NA	NA	NA	14.0974	NA	NA	NA	NA	NA	NA	NA	NA	NA	NA	NA	NA	NA	16.8731	16.7331	16.971	16.5938	16.9972	17.3492	14.0904	14.5034	14.5425	15.0154	15.4653	14.9597	NA	NA	NA	NA	14.0974
LAPLVTYEDILPDVLR	2	1002267580	13.55	13.1518	12.8999	NA	12.0311	NA	14.8884	14.2231	14.3224	NA	13.5589	14.0832	15.4672	14.9005	15.6187	15.8632	15.9706	16.0801	16.1324	16.0277	16.2651	16.0651	16.0868	16.0462	16.2977	15.9437	15.7842	16.1151	16.2402	16.4328	13.55	13.1518	12.8999	NA	12.0311	NA	14.8884	14.2231	14.3224	NA	13.5589	14.0832	15.4672	14.9005	15.6187	15.8632	15.9706
LMDYALSR	2	1002267580	13.9411	NA	NA	NA	NA	NA	NA	NA	NA	NA	NA	NA	13.743	13.6228	14.4301	14.6906	14.2445	14.6394	14.2153	14.7277	14.7267	NA	14.6306	14.118	NA	NA	NA	NA	NA	NA	13.9411	NA	NA	NA	NA	NA	NA	NA	NA	NA	NA	NA	13.743	13.6228	14.4301	14.6906	14.2445
VGAVFASGFLR	2	1002267580	13.5769	14.0682	NA	13.4485	13.1699	13.2037	14.7054	13.8287	14.4473	13.2741	NA	13.983	15.4847	14.4868	15.1943	15.5542	15.2933	15.6531	15.6569	16.1432	16.1341	15.8529	15.2492	15.9667	15.4515	15.9756	15.747	15.4907	15.5578	16.2804	13.5769	14.0682	NA	13.4485	13.1699	13.2037	14.7054	13.8287	14.4473	13.2741	NA	13.983	15.4847	14.4868	15.1943	15.5542	15.2933
FSYALSR	2	1002267670	NA	14.5661	15.137	15.5702	15.5684	15.3419	15.9872	NA	15.8404	16.0499	15.6718	15.6878	14.8102	16.2978	NA	15.7643	NA	15.5078	16.0235	15.4445	16.1206	15.8441	15.7778	15.8853	14.422	14.5834	NA	NA	13.5715	NA	NA	14.5661	15.137	15.5702	15.5684	15.3419	15.9872	NA	15.8404	16.0499	15.6718	15.6878	14.8102	16.2978	NA	15.7643	NA
LSLDVTDLHIR	2	1002267670	14.1598	NA	14.0641	14.3893	14.5617	14.7849	NA	NA	14.0917	13.6185	13.2941	13.7426	NA	NA	13.6791	NA	13.6584	13.7092	14.7526	14.3885	14.8451	14.1127	13.9929	NA	13.723	14.1834	13.5787	NA	NA	NA	14.1598	NA	14.0641	14.3893	14.5617	14.7849	NA	NA	14.0917	13.6185	13.2941	13.7426	NA	NA	13.6791	NA	13.6584
LSLDVTDLHIR	3	1002267670	13.8701	14.2827	14.5995	14.6194	14.9129	15.6691	14.1581	14.3339	14.5438	14.7407	14.2863	14.5278	14.1725	13.4857	14.2992	14.1813	13.4011	14.119	14.6319	14.404	14.9599	14.133	14.5192	14.3119	13.7488	14.3153	13.8276	13.6005	13.5845	13.4013	13.8701	14.2827	14.5995	14.6194	14.9129	15.6691	14.1581	14.3339	14.5438	14.7407	14.2863	14.5278	14.1725	13.4857	14.2992	14.1813	13.4011
HAYAQSGNNVFVPVER	2	1002267920	14.0301	14.2054	14.2238	13.9838	14.1604	14.2797	13.6005	13.7892	13.828	13.7038	NA	13.5082	12.5584	12.9612	12.1859	NA	NA	NA	NA	NA	NA	NA	NA	NA	NA	NA	NA	NA	NA	NA	14.0301	14.2054	14.2238	13.9838	14.1604	14.2797	13.6005	13.7892	13.828	13.7038	NA	13.5082	12.5584	12.9612	12.1859	NA	NA
HAYAQSGNNVFVPVER	3	1002267920	14.6781	15.0091	14.9577	14.6479	14.4938	14.9527	14.1625	14.1678	14.4968	14.1529	14.3532	14.2563	13.3315	NA	12.4849	11.7085	NA	NA	NA	12.9463	NA	NA	12.4752	NA	NA	NA	NA	NA	NA	NA	14.6781	15.0091	14.9577	14.6479	14.4938	14.9527	14.1625	14.1678	14.4968	14.1529	14.3532	14.2563	13.3315	NA	12.4849	11.7085	NA
LLLSQQLFASEER	3	1002267920	8.56457	NA	NA	NA	NA	NA	NA	12.3457	NA	NA	NA	NA	11.9647	NA	NA	NA	NA	NA	15.2857	14.7588	NA	NA	NA	14.9694	NA	NA	NA	NA	NA	NA	8.56457	NA	NA	NA	NA	NA	NA	12.3457	NA	NA	NA	NA	11.9647	NA	NA	NA	NA
NLGQAQAQALLALNLPSR	2	1002268046	NA	NA	NA	NA	NA	NA	NA	NA	NA	NA	NA	NA	12.8876	11.1871	NA	NA	12.326	12.9985	14.3929	14.9833	15.5992	13.803	13.12	13.9343	16.3846	17.8741	16.8591	17.195	17.5156	15.4784	NA	NA	NA	NA	NA	NA	NA	NA	NA	NA	NA	NA	12.8876	11.1871	NA	NA	12.326
NLGQAQAQALLALNLPSR	3	1002268046	NA	NA	NA	NA	NA	NA	NA	NA	NA	NA	NA	NA	12.9214	NA	NA	NA	NA	NA	14.1986	14.9582	15.3655	13.1514	12.874	12.6554	16.0819	17.7156	16.6275	16.8713	17.4536	15.3072	NA	NA	NA	NA	NA	NA	NA	NA	NA	NA	NA	NA	12.9214	NA	NA	NA	NA
NNQVWQQLR	2	1002268046	NA	NA	NA	NA	NA	NA	14.3664	14.3094	14.6099	NA	NA	13.3543	15.5882	13.0676	15.1334	15.2788	14.936	15.1536	16.3908	16.9065	17.4319	16.0985	16.0798	15.9426	17.973	19.0517	18.1173	18.1541	18.8505	16.9504	NA	NA	NA	NA	NA	NA	14.3664	14.3094	14.6099	NA	NA	13.3543	15.5882	13.0676	15.1334	15.2788	14.936
FSNGLTTVDVISK	2	1002268179	12.8215	NA	12.9729	13.0685	13.1858	13.1154	13.4509	14.123	NA	13.7391	13.7327	14.0828	NA	12.0999	NA	NA	NA	NA	NA	NA	NA	NA	NA	NA	NA	NA	NA	NA	NA	NA	12.8215	NA	12.9729	13.0685	13.1858	13.1154	13.4509	14.123	NA	13.7391	13.7327	14.0828	NA	12.0999	NA	NA	NA
VTNQGC[+57]C[+57]GVGR	2	1002268179	11.5748	11.7851	11.8572	12.1554	12.096	11.5752	11.9902	12.7322	12.746	12.7529	12.7879	12.1656	11.5964	11.8575	11.4765	9.7494	11.3808	9.66908	NA	NA	8.70773	NA	NA	NA	NA	NA	NA	NA	NA	NA	11.5748	11.7851	11.8572	12.1554	12.096	11.5752	11.9902	12.7322	12.746	12.7529	12.7879	12.1656	11.5964	11.8575	11.4765	9.7494	11.3808
QQYGIAASPLLQSAAFQLR	3	1002268263	NA	11.6365	NA	NA	NA	NA	NA	NA	NA	NA	NA	NA	13.8376	NA	11.5065	12.8858	NA	12.1631	14.5775	14.5849	15.0566	13.4852	13.7325	12.2484	15.3638	16.5933	15.2554	15.6836	16.2866	13.7876	NA	11.6365	NA	NA	NA	NA	NA	NA	NA	NA	NA	NA	13.8376	NA	11.5065	12.8858	NA
LFPAFPQSAPPPPPPR	3	1002268342	NA	NA	NA	13.8763	NA	NA	14.5208	NA	15.0143	14.9308	14.7864	15.2349	14.6197	14.8938	14.7507	15.0972	15.2238	15.4522	15.5387	15.4497	15.1734	15.9296	15.8696	14.8997	15.8523	12.9094	15.9968	15.3427	15.7294	16.0699	NA	NA	NA	13.8763	NA	NA	14.5208	NA	15.0143	14.9308	14.7864	15.2349	14.6197	14.8938	14.7507	15.0972	15.2238
LYSASAWR	2	1002268342	NA	NA	NA	NA	NA	NA	15.4353	15.7895	15.7413	15.499	15.9012	15.3566	NA	15.8806	15.5959	15.2789	16.0561	NA	NA	NA	NA	15.444	NA	NA	NA	NA	NA	NA	NA	NA	NA	NA	NA	NA	NA	NA	15.4353	15.7895	15.7413	15.499	15.9012	15.3566	NA	15.8806	15.5959	15.2789	16.0561
SC[+57]SVPFAFR	2	1002268342	12.5401	NA	NA	14.305	12.9115	NA	16.0526	16.497	16.297	16.0278	16.1522	16.4568	16.9665	17.1114	16.908	16.5663	16.5	16.4667	16.5778	16.694	16.5262	16.7157	16.613	16.6289	16.0019	16.0212	16.3691	15.477	15.1459	15.7416	12.5401	NA	NA	14.305	12.9115	NA	16.0526	16.497	16.297	16.0278	16.1522	16.4568	16.9665	17.1114	16.908	16.5663	16.5
LGEMIAAR	2	1002268900	NA	NA	NA	NA	NA	NA	13.4893	13.9248	14.1742	NA	NA	NA	14.8139	14.093	NA	15.8467	15.6237	16.1166	13.0265	15.976	14.0397	15.5381	NA	14.9734	15.0375	15.365	15.8048	15.2219	15.312	15.2198	NA	NA	NA	NA	NA	NA	13.4893	13.9248	14.1742	NA	NA	NA	14.8139	14.093	NA	15.8467	15.6237
VVDSFVVPR	2	1002268900	13.3098	12.3059	NA	12.5802	12.7719	12.8962	13.4494	12.4912	NA	NA	NA	NA	NA	NA	NA	NA	NA	NA	NA	NA	NA	NA	NA	NA	NA	NA	NA	NA	NA	NA	13.3098	12.3059	NA	12.5802	12.7719	12.8962	13.4494	12.4912	NA	NA	NA	NA	NA	NA	NA	NA	NA
LISLLEQINTHTSK	3	1002269391	11.6129	9.27128	NA	11.5379	12.3685	13.4698	14.5773	14.5646	14.5015	14.9818	14.3961	14.5672	15.9403	15.3022	15.9331	15.7487	16.0739	15.8065	16.1204	15.9533	16.1976	15.7935	15.8601	16.0431	15.3652	15.4907	15.2966	14.7316	14.2413	14.9279	11.6129	9.27128	NA	11.5379	12.3685	13.4698	14.5773	14.5646	14.5015	14.9818	14.3961	14.5672	15.9403	15.3022	15.9331	15.7487	16.0739
MQELMAQHGAANPQNAGQQK	2	1002269391	10.9057	9.70882	10.0254	11.5123	11.3565	12.35	13.0203	13.3586	13.2124	13.5845	13.3232	13.0797	14.4016	13.6686	14.1418	14.1587	14.2245	13.8743	14.157	14.0061	14.272	14.041	14.1565	13.9953	13.8372	13.4329	13.3492	13.0442	12.1345	12.2903	10.9057	9.70882	10.0254	11.5123	11.3565	12.35	13.0203	13.3586	13.2124	13.5845	13.3232	13.0797	14.4016	13.6686	14.1418	14.1587	14.2245
MQELMAQHGAANPQNAGQQK	3	1002269391	11.5523	10.3723	10.8046	12.3527	12.5324	13.4772	14.3596	14.4533	14.3611	14.8519	14.46	14.4434	15.544	14.9478	15.503	15.7759	15.6826	15.5972	15.8535	15.7005	15.7543	15.6601	15.5596	15.6742	15.1212	15.0778	15.2391	14.3186	14.0629	14.4863	11.5523	10.3723	10.8046	12.3527	12.5324	13.4772	14.3596	14.4533	14.3611	14.8519	14.46	14.4434	15.544	14.9478	15.503	15.7759	15.6826
QMMLAQILSSEAR	2	1002269391	NA	NA	NA	NA	NA	NA	NA	NA	NA	NA	NA	NA	16.2784	16.2448	16.5505	16.2989	16.4222	NA	NA	NA	NA	NA	NA	NA	NA	NA	NA	NA	NA	NA	NA	NA	NA	NA	NA	NA	NA	NA	NA	NA	NA	NA	16.2784	16.2448	16.5505	16.2989	16.4222
VDQLRPGTHGHNLLLK	3	1002269545	13.5818	13.9423	13.7118	13.6903	13.5631	13.6403	13.941	14.3507	14.0304	NA	12.3585	13.5795	13.2572	13.534	14.2168	NA	NA	NA	NA	NA	NA	NA	NA	NA	NA	NA	13.0306	NA	NA	NA	13.5818	13.9423	13.7118	13.6903	13.5631	13.6403	13.941	14.3507	14.0304	NA	12.3585	13.5795	13.2572	13.534	14.2168	NA	NA
EVQDSPLDAC[+57]R	2	1002269601	17.9048	15.0914	14.2167	17.5405	16.9404	17.8034	24.926	24.3572	24.3083	23.9716	23.3906	24.0813	26.3787	26.0568	26.6123	26.7274	26.4584	26.9712	27.0406	26.9987	26.6776	27.0204	26.8854	26.955	27.5326	27.4504	27.5438	27.8848	27.7805	27.5673	17.9048	15.0914	14.2167	17.5405	16.9404	17.8034	24.926	24.3572	24.3083	23.9716	23.3906	24.0813	26.3787	26.0568	26.6123	26.7274	26.4584
MQC[+57]C[+57]QQLQDVSR	2	1002269601	19.6377	16.2851	15.5252	18.8858	17.988	18.376	25.4568	24.8736	24.7391	24.3724	23.7962	24.4538	26.5393	25.9567	26.6734	26.7477	26.5441	18.2423	27.0988	18.0124	26.7279	26.9799	27.006	26.8373	27.627	27.5944	27.5809	28.0017	27.8076	27.4991	19.6377	16.2851	15.5252	18.8858	17.988	18.376	25.4568	24.8736	24.7391	24.3724	23.7962	24.4538	26.5393	25.9567	26.6734	26.7477	26.5441
MQC[+57]C[+57]QQLQDVSR	3	1002269601	14.7368	10.397	NA	13.1597	12.898	13.6104	20.4712	19.9729	19.9252	19.4566	19.2673	19.8712	21.9417	21.3031	22.111	22.2003	21.9321	22.5934	22.6139	22.9679	22.569	22.8037	22.7372	22.6647	23.2785	23.3283	23.3511	23.6339	23.681	23.503	14.7368	10.397	NA	13.1597	12.898	13.6104	20.4712	19.9729	19.9252	19.4566	19.2673	19.8712	21.9417	21.3031	22.111	22.2003	21.9321
QYAAQLPSM[+16]C[+57]R	2	1002269601	13.3541	13.0827	NA	13.9396	NA	NA	16.1776	16.5318	13.0037	NA	12.9327	14.1795	17.5675	17.1843	17.8392	18.2797	18.5257	18.8668	14.7612	16.5178	19.2903	19.2531	13.3643	19.0266	14.0621	19.3367	20.1229	20.2094	15.2569	20.0885	13.3541	13.0827	NA	13.9396	NA	NA	16.1776	16.5318	13.0037	NA	12.9327	14.1795	17.5675	17.1843	17.8392	18.2797	18.5257
QYAAQLPSMC[+57]R	2	1002269601	20.1116	16.5208	15.6724	19.0886	18.2584	18.399	25.6779	25.0845	25.1914	24.6892	24.107	24.8165	26.714	26.3205	27.0282	27.0442	26.7841	27.2661	27.2297	27.3313	27.0037	27.3101	27.2559	27.2427	28.0123	27.689	27.9223	28.1775	28.188	27.8968	20.1116	16.5208	15.6724	19.0886	18.2584	18.399	25.6779	25.0845	25.1914	24.6892	24.107	24.8165	26.714	26.3205	27.0282	27.0442	26.7841
QYAAQLPSMC[+57]R	3	1002269601	NA	NA	NA	NA	NA	NA	16.6201	15.7914	16.4868	15.6185	15.2061	15.8722	14.5264	17.3114	18.5215	16.5273	15.0071	16.9989	15.7146	17.1239	16.4828	17.3641	16.8745	17.0052	18.9617	15.1089	16.9565	19.804	19.5302	18.7926	NA	NA	NA	NA	NA	NA	16.6201	15.7914	16.4868	15.6185	15.2061	15.8722	14.5264	17.3114	18.5215	16.5273	15.0071
GVPEFWLNAMK	2	1002269731	15.4735	16.4058	16.4017	16.1176	15.8634	15.6488	15.2779	16.1124	15.8372	15.8037	15.514	15.5578	16.7469	15.5612	15.735	14.9449	15.8344	16.0269	16.8648	16.6712	16.7463	15.0127	15.4928	15.7606	15.7919	16.5649	14.5528	14.2175	15.4235	13.7512	15.4735	16.4058	16.4017	16.1176	15.8634	15.6488	15.2779	16.1124	15.8372	15.8037	15.514	15.5578	16.7469	15.5612	15.735	14.9449	15.8344
NHEILSEEIQER	3	1002269731	18.0677	18.3921	18.1869	17.9685	18.2547	18.4146	17.3751	17.6687	17.623	17.8717	17.6104	17.4123	17.2079	16.7812	17.1294	16.574	18.0327	17.1425	17.4541	17.4103	17.7783	16.6154	16.1263	16.8526	16.293	16.7755	14.9679	15.1004	14.6794	14.9309	18.0677	18.3921	18.1869	17.9685	18.2547	18.4146	17.3751	17.6687	17.623	17.8717	17.6104	17.4123	17.2079	16.7812	17.1294	16.574	18.0327
[truncated: 976 more rows]
[truncated: 1 more columns]
