# Supplementary material for: Effects of High Temperature on Rice Grain Development and Quality Formation Based on Proteomics Comparative Analysis Under Field Warming
Source: Front Plant Sci. 2021 Oct 21;12:746180. doi: 10.3389/fpls.2021.746180 (PMC8566943; doi:10.3389/fpls.2021.746180)
Supplement: Supplementary file 4 [file Table_4.XLSX]

## Sheet: Pathway
Significantly enriched pathway
	Pathway	Protein number	Rich factor	Pvalue
3d	Photosynthesis - antenna proteins	3	0.333	0.000296251
	Metabolism of xenobiotics by cytochrome P450	4	0.121	0.00165653
	Photosynthesis	3	0.079	0.021438
	Axon guidance	2	0.118	0.0286621
	Retinol metabolism	2	0.118	0.0286621
6d	Homologous recombination	3	0.111	0.00965013
	AMPK signaling pathway	4	0.078	0.00971815
	Inositol phosphate metabolism	3	0.075	0.0279565
	Plant hormone signal transduction	4	0.053	0.0351052
	Ether lipid metabolism	2	0.1	0.0425497
	Adipocytokine signaling pathway	2	0.095	0.0465326
	MAPK signaling pathway - plant	4	0.048	0.0498935
9d	Mannose type O-glycan biosynthesis	3	0.5	0.00165711
	Porphyrin and chlorophyll metabolism	7	0.149	0.00476224
	Tryptophan metabolism	5	0.156	0.0134973
	ABC transporters	5	0.147	0.0173361
	Phenylpropanoid biosynthesis	10	0.096	0.0186042
	Isoflavonoid biosynthesis	3	0.2	0.0278676
	Other types of O-glycan biosynthesis	3	0.167	0.0452548
	Limonene and pinene degradation	2	0.25	0.0477537
12d	Ribosome	11	0.059	0.00463516
	Homologous recombination	3	0.111	0.026103
	C5-Branched dibasic acid metabolism	2	0.154	0.0376714
15d	Fructose and mannose metabolism	6	0.102	0.0135258
	Adipocytokine signaling pathway	3	0.143	0.0316898
	Indole alkaloid biosynthesis	3	0.136	0.0358123
