# Supplementary material for: Effects of High Temperature on Rice Grain Development and Quality Formation Based on Proteomics Comparative Analysis Under Field Warming
Source: Front Plant Sci. 2021 Oct 21;12:746180. doi: 10.3389/fpls.2021.746180 (PMC8566943; doi:10.3389/fpls.2021.746180)
Supplement: Supplementary file 5 [file Table_5.XLSX]

## Sheet: 3d
Go enrichment of DEP
	GO ID	Gene Ontology term	Number of proteins	P-value	Protein ID
cellular component	GO:0031982	vesicle	32	5.13043e-05	1002292827, 1002251736, 1002269601, 1002249485, 1002260180, 1002239810, 1002280859, 1002290597, 1002236502, 1002234958, 1002255018, 1002291808, 1002245900, 1002273855, 1002233666, 1002308681, 1002238885, 1002272262, 1002239965, 1002248267, 1002239774, 1002252813, 1002242479, 1002234374, 1002256234, 1002267094, 1002272992, 1002259669, 1002311662, 1002293166, 1002227496, 1002240948
	GO:0009521	photosystem	3	0.0164047	1002272608, 1002286185, 1002280024
molecular function	GO:0061135	endopeptidase regulator activity	3	0.00159557	1002280859, 1002311662, 1002269601
	GO:0016798	hydrolase activity, acting on glycosyl bonds	8	0.00197466	1002308681, 1002272262, 1002303293, 1002296409, 1002236502, 1002299350, 1002293166, 1002273855
	GO:0016160	amylase activity	2	0.0037019	1002296409, 1002273855
	GO:0016168	chlorophyll binding	2	0.0051288	1002286185, 1002280024
	GO:0046906	tetrapyrrole binding	5	0.00845695	1002286185, 1002248267, 1002234374, 1002227496, 1002280024
	GO:0004857	enzyme inhibitor activity	3	0.00989381	1002280859, 1002311662, 1002269601
	GO:0004601	peroxidase activity	3	0.0394547	1002248267, 1002234374, 1002227496
	GO:0005509	calcium ion binding	4	0.0408887	1002287513, 1002260180, 1002300031, 1002273855
biological process	GO:0010286	heat acclimation	2	0.00498373	1002274378, 1002274021
	GO:0033993	response to lipid	5	0.00972919	1002298843, 1002260180, 1002280567, 1002266326, 1002233666
	GO:0000272	polysaccharide catabolic process	2	0.0291425	1002296409, 1002293166
	GO:0019684	photosynthesis, light reaction	3	0.0340069	1002286185, 1002290793, 1002280024
	GO:0009725	response to hormone stimulus	6	0.0469261	1002298843, 1002252813, 1002260180, 1002280567, 1002266326, 1002233666

## Sheet: 6d
Go enrichment of DEP
	GO ID	Gene Ontology term	Number of proteins	P-value	Protein ID
cellular component	GO:0031982	vesicle	31	0.000178664	1002302950, 1002232594, 1002241127, 1002284735, 1002272262, 1002281860, 1002282772, 1002239852, 1002231641, 1002280825, 1002289164, 1002255133, 1002282035, 1002240037, 1002283589, 1002232979, 1002239810, 1002284733, 1002252813, 1002234374, 1002236458, 1002312712, 1002239619, 1002236502, 1002234958, 1002304576, 1002242047, 1002284731, 1002239959, 1002248440, 1002245900
molecular function	GO:0061135	endopeptidase regulator activity	5	5.26914e-06	1002231641, 1002280825, 1002284733, 1002284735, 1002281860
	GO:0010279	indole-3-acetic acid amido synthetase activity	2	0.00103086	1002286982, 1002267580
	GO:0046873	metal ion transmembrane transporter activity	2	0.0484096	1002243877, 1002236139
	GO:0070008	serine-type exopeptidase activity	2	0.0484096	1002240037, 1002232979
biological process	GO:0007165	signal transduction	9	0.000619394	1002297201, 1002266822, 1002288959, 1002252959, 1002255950, 1002285505, 1002263908, 1002267580, 1002283589
	GO:0010033	response to organic substance	10	0.00199265	1002252813, 1002286982, 1002248581, 1002288959, 1002252959, 1002243401, 1002286489, 1002267580, 1002255707, 1002283589
	GO:0006952	defense response	8	0.00239864	1002284733, 1002284735, 1002248581, 1002281860, 1002289282, 1002280825, 1002263908, 1002255707
	GO:0009725	response to hormone stimulus	8	0.00432107	1002252813, 1002286982, 1002248581, 1002288959, 1002243401, 1002286489, 1002255707, 1002267580
	GO:0002376	immune system process	4	0.015459	1002248581, 1002289282, 1002255707, 1002263908
	GO:0009620	response to fungus	3	0.0422344	1002243401, 1002289282, 1002263908
	GO:0006955	immune response	3	0.0490042	1002248581, 1002289282, 1002255707

## Sheet: 9d
Go enrichment of DEP
	GO ID	Gene Ontology term	Number of proteins	P-value	Protein ID
cellular component	GO:0000228	nuclear chromosome	3	0.0104785	1002262580, 1002266686, 1002268900
	GO:0016021	integral to membrane	19	0.0228497	1002234501, 1002267505, 1002233422, 1002280390, 1002286185, 1002260180, 1002278664, 1002242361, 1002314208, 1002298241, 1002302235, 1002292107, 1002291608, 1002240900, 1002270714, 1002308557, 1002265799, 1002245456, 1002273608
	GO:0031982	vesicle	49	0.0344498	1002265975, 1002313850, 1002266960, 1002245361, 1002250432, 1002260180, 1002258552, 1002288955, 1002248312, 1002227397, 1002235232, 1002265850, 1002242740, 1002257444, 1002226526, 1002292698, 1002284731, 1002308557, 1002291577, 1002242107, 1002287441, 1002249983, 1002261523, 1002245456, 1002291808, 1002240966, 1002262386, 1002225290, 1002275616, 1002293691, 1002268179, 1002249303, 1002231641, 100…
	GO:0000159	protein phosphatase type 2A complex	2	0.0345715	1002246382, 1002255950
molecular function	GO:0004497	monooxygenase activity	6	0.0048726	1002286723, 1002262323, 1002227008, 1002235823, 1002260180, 1002261523
	GO:0016788	hydrolase activity, acting on ester bonds	18	0.00976404	1002255823, 1002227807, 1002254708, 1002301987, 1002268179, 1002264922, 1002242755, 1002225199, 1002298225, 1002293107, 1002312080, 1002285366, 1002308983, 1002244111, 1002252399, 1002284834, 1002291808, 1002240966
	GO:0016462	pyrophosphatase activity	23	0.00982846	1002265653, 1002279741, 1002226101, 1002310364, 1002234796, 1002249448, 1002254429, 1002280390, 1002246193, 1002227098, 1002291543, 1002247659, 1002242361, 1002314208, 1002296332, 1002302235, 1002292107, 1002297726, 1002273659, 1002244884, 1002238069, 1002245456, 1002234045
	GO:0004601	peroxidase activity	6	0.0178505	1002256963, 1002233422, 1002262386, 1002242329, 1002235232, 1002265850
	GO:0017111	nucleoside-triphosphatase activity	21	0.0192441	1002265653, 1002279741, 1002226101, 1002310364, 1002234796, 1002254429, 1002280390, 1002246193, 1002227098, 1002291543, 1002247659, 1002242361, 1002314208, 1002296332, 1002302235, 1002292107, 1002297726, 1002273659, 1002244884, 1002238069, 1002234045
	GO:0043565	sequence-specific DNA binding	3	0.0227574	1002299669, 1002303516, 1002275036
	GO:0016705	oxidoreductase activity	7	0.0258178	1002286723, 1002262323, 1002227008, 1002235823, 1002260180, 1002261523, 1002257553
	GO:0016779	nucleotidyltransferase activity	7	0.0278203	1002224605, 1002277611, 1002286340, 1002268900, 1002242755, 1002311251, 1002281866
	GO:0019208	phosphatase regulator activity	2	0.0473782	1002246382, 1002255950
biological process	GO:0031053	primary miRNA processing	2	0.0107467	1002242141, 1002276162
	GO:0006259	DNA metabolic process	10	0.0111176	1002266686, 1002268900, 1002249448, 1002254429, 1002273659, 1002262580, 1002263118, 1002291543, 1002227098, 1002311251
	GO:0006721	terpenoid metabolic process	5	0.0168009	1002256963, 1002244111, 1002252427, 1002244223, 1002257553
	GO:0010118	stomatal movement	2	0.0173992	1002260180, 1002273608
	GO:0015994	chlorophyll metabolic process	4	0.018837	1002274073, 1002235823, 1002244223, 1002253840
	GO:0046148	pigment biosynthetic process	5	0.0233963	1002244111, 1002274073, 1002235823, 1002253840, 1002257553
	GO:0009687	abscisic acid metabolic process	2	0.0253554	1002256963, 1002252427
	GO:0080134	regulation of response to stress	4	0.0317229	1002286340, 1002231148, 1002244223, 1002254429
	GO:0048583	regulation of response to stimulus	7	0.033904	1002256386, 1002286340, 1002231148, 1002308749, 1002244223, 1002285744, 1002254429
	GO:0010393	galacturonan metabolic process	2	0.0344902	1002244179, 1002284834
	GO:0000272	polysaccharide catabolic process	3	0.0354844	1002292698, 1002254708, 1002284834
	GO:0010073	meristem maintenance	3	0.0354844	1002241236, 1002291543, 1002254708
	GO:0071555	cell wall organization	4	0.0397077	1002256963, 1002244179, 1002254708, 1002284834
	GO:0048509	regulation of meristem development	3	0.0474596	1002291543, 1002254708, 1002276162

## Sheet: 12d
Go enrichment of DEP
	GO ID	Gene Ontology term	Number of proteins	P-value	Protein ID
cellular component	GO:0031982	vesicle	33	0.00592416	1002253487, 1002309466, 1002279258, 1002287724, 1002225837, 1002225189, 1002266396, 1002280492, 1002235232, 1002311263, 1002265850, 1002236502, 1002300742, 1002235766, 1002308557, 1002233666, 1002237422, 1002309031, 1002225559, 1002235399, 1002228811, 1002306361, 1002231641, 1002252071, 1002224783, 1002244830, 1002298241, 1002226739, 1002252813, 1002268263, 1002244395, 1002268046, 1002292446
	GO:0044445	cytosolic part	9	0.011676	1002272048, 1002242521, 1002236527, 1002236511, 1002254714, 1002270774, 1002309904, 1002292579, 1002267355
	GO:0043228	non-membrane-bounded organelle	18	0.0123041	1002236527, 1002254714, 1002270193, 194033240, 1002259909, 1002267355, 1002242521, 1002236511, 1002296904, 1002309904, 1002267920, 1002262126, 1002285861, 1002279019, 1002292579, 1002272048, 1002264823, 1002257707
	GO:0030529	ribonucleoprotein complex	12	0.0131607	1002262126, 1002236527, 1002248581, 1002254714, 194033240, 1002292579, 1002267355, 1002272048, 1002242521, 1002236511, 1002296904, 1002309904
	GO:0022626	cytosolic ribosome	8	0.0149899	1002272048, 1002242521, 1002236527, 1002236511, 1002254714, 1002309904, 1002292579, 1002267355
	GO:0005840	ribosome	10	0.0241575	1002236527, 1002254714, 194033240, 1002292579, 1002267355, 1002272048, 1002242521, 1002236511, 1002296904, 1002309904
	GO:0009654	oxygen evolving complex	2	0.0287969	1002224946, 1002249450
molecular function	GO:0009011	starch synthase activity	2	0.00486911	1002279853, 1002285817
	GO:0003735	structural constituent of ribosome	9	0.00488308	1002236527, 1002254714, 194033240, 1002292579, 1002272048, 1002236511, 1002242521, 1002296904, 1002309904
	GO:0061134	peptidase regulator activity	3	0.00840882	1002252071, 1002231641, 1002268046
	GO:0019202	amino acid kinase activity	2	0.0130415	1002230875, 1002257480
	GO:0043566	structure-specific DNA binding	2	0.0130415	1002236329, 1002247203
	GO:0005198	structural molecule activity	9	0.0178374	1002236527, 1002254714, 194033240, 1002292579, 1002272048, 1002236511, 1002242521, 1002296904, 1002309904
	GO:0022892	substrate-specific transporter activity	8	0.0223971	1002248348, 1002280196, 1002278508, 1002278688, 1002235399, 1002302846, 1002255797, 1002240855
	GO:0016840	carbon-nitrogen lyase activity	2	0.0245107	1002245089, 1002280492
	GO:0004857	enzyme inhibitor activity	3	0.0245581	1002252071, 1002231641, 1002268046
	GO:0061135	endopeptidase regulator activity	2	0.0441339	1002231641, 1002268046
biological process	GO:0006281	DNA repair	5	0.000828362	1002224946, 1002269731, 1002247203, 1002249448, 1002280172
	GO:0042254	ribosome biogenesis	5	0.00121725	1002296904, 1002279019, 1002309904, 1002236922, 1002267355
	GO:0006259	DNA metabolic process	8	0.00128051	1002246622, 1002269731, 1002249448, 1002280172, 1002224946, 1002236329, 1002247203, 1002267920
	GO:0009567	double fertilization forming a zygote and endosperm	2	0.00446293	1002237422, 1002250911
	GO:0090304	nucleic acid metabolic process	13	0.00754395	1002246622, 1002285861, 1002269731, 1002249448, 1002280172, 1002236922, 1002224946, 1002236329, 1002245591, 1002257707, 1002296904, 1002247203, 1002267920
	GO:0006950	response to stress	22	0.010234	1002248581, 1002227436, 1002225559, 1002249448, 1002280172, 1002259909, 1002228811, 1002224946, 1002231095, 1002296904, 1002247203, 1002309904, 1002270005, 1002269731, 1002266396, 1002311263, 1002235232, 1002235766, 1002232374, 1002249168, 1002292446, 1002235403
	GO:0044085	cellular component biogenesis	8	0.0106355	1002246622, 1002286781, 1002269731, 1002279019, 1002236922, 1002267355, 1002296904, 1002309904
	GO:0009887	organ morphogenesis	3	0.0127663	1002246622, 1002233666, 1002236922
	GO:0033554	cellular response to stress	6	0.0170263	1002224946, 1002269731, 1002247203, 1002225559, 1002249448, 1002280172
	GO:0048646	anatomical structure formation involved in morphogenesis	3	0.0198175	1002246622, 1002279329, 1002233666
	GO:0051276	chromosome organization	4	0.0237869	1002246622, 1002257707, 1002269731, 1002270193
	GO:0044282	small molecule catabolic process	4	0.0253547	1002279596, 1002245089, 1002279329, 1002292446
	GO:1901615	organic hydroxy compound metabolic process	4	0.0304267	1002301312, 1002273020, 1002279329, 1002255797
	GO:0005978	glycogen biosynthetic process	2	0.0357862	1002279853, 1002285817
	GO:0006334	nucleosome assembly	2	0.0407202	1002246622, 1002269731
	GO:0048528	post-embryonic root development	2	0.0407202	1002246622, 1002273020
	GO:0006635	fatty acid beta-oxidation	2	0.0458942	1002279596, 1002292446
	GO:0046364	monosaccharide biosynthetic process	2	0.0458942	1002286781, 1002279329

## Sheet: 15d
Go enrichment of DEP
	GO ID	Gene Ontology term	Number of proteins	P-value	Protein ID
cellular component	GO:0005945	6-phosphofructokinase complex	2	0.0383434	1002276277, 1002236984
	GO:0009295	nucleoid	2	0.0624668	1002273847, 1002254759
	GO:0043233	organelle lumen	12	0.138564	1002294524, 1002274135, 1002247415, 1002281700, 1002257434, 1002231345, 1002226890, 1002303830, 1002257867, 1002256523, 1002255950, 1002287212
	GO:0005694	chromosome	3	0.195811	1002257707, 1002271029, 1002253340
	GO:0042170	plastid membrane	2	0.235649	1002252581, 1002266665
	GO:0043228	non-membrane-bounded organelle	16	0.247769	1002274135, 1002247171, 1002248923, 1002253340, 1002303830, 1002272048, 1002257867, 1002302127, 1002256523, 1002255950, 1002257707, 1002230922, 1002271029, 1002287212, 1002256744, 1002304188
	GO:0005634	nucleus	23	0.266752	1002294524, 1002285571, 1002281700, 1002306548, 1002248923, 1002257867, 1002256523, 1002255950, 1002270918, 1002246622, 1002274135, 1002241359, 1002257434, 1002226890, 1002269731, 1002253340, 1002303830, 1002256088, 1002271029, 1002288150, 1002287212, 1002284214, 1002255235
	GO:0043234	protein complex	16	0.321605	11466783, 1002294524, 1002274135, 1002285571, 1002303192, 1002281700, 1002248173, 1002276277, 1002226890, 1002236984, 1002279162, 1002255950, 1002230922, 1002256744, 1002255235, 1002233666
	GO:0044445	cytosolic part	6	0.349573	1002272048, 1002303192, 1002276277, 1002248923, 1002236984, 1002303830
	GO:0032991	macromolecular complex	23	0.396742	1002294524, 1002285571, 1002303192, 1002281700, 1002248173, 1002247171, 1002248923, 1002236984, 1002279162, 1002302127, 1002255950, 1002230922, 1002304188, 11466783, 1002274135, 1002276277, 1002226890, 1002253340, 1002303830, 1002272048, 1002256744, 1002255235, 1002233666
	GO:0005829	cytosol	12	0.423435	1002285571, 1002303192, 1002286289, 1002276277, 1002237949, 1002248923, 1002236984, 1002303830, 1002272048, 1002277085, 1002255950, 1002252360
	GO:0044430	cytoskeletal part	2	0.466423	1002230922, 1002256744
molecular function	GO:0042393	histone binding	3	0.00061505	1002246622, 1002294524, 1002271029
	GO:0008443	phosphofructokinase activity	3	0.00450489	1002252360, 1002276277, 1002236984
	GO:0008168	methyltransferase activity	8	0.00751001	1002308845, 1002238155, 1002265625, 1002253014, 1002270772, 1002277762, 1002271029, 1002276303
	GO:0030246	carbohydrate binding	5	0.0216153	1002301989, 1002265163, 1002252360, 1002283589, 1002234826
	GO:0008276	protein methyltransferase activity	2	0.0255711	1002271029, 1002276303
	GO:0019203	carbohydrate phosphatase activity	2	0.047153	1002252360, 1002282752
	GO:0038023	signaling receptor activity	2	0.047153	1002283589, 1002233666
biological process	GO:0009411	response to UV	5	0.000822143	1002263984, 1002273847, 1002298576, 1002303830, 1002233666
	GO:0051276	chromosome organization	7	0.00106438	1002246622, 1002294524, 1002257707, 1002269731, 1002271029, 1002253340, 1002276303
	GO:0009726	detection of endogenous stimulus	2	0.00301234	1002294007, 1002233666
	GO:0032259	methylation	8	0.009364	1002308845, 1002238155, 1002265625, 1002253014, 1002270772, 1002277762, 1002271029, 1002276303
	GO:0006334	nucleosome assembly	3	0.0111188	1002246622, 1002269731, 1002253340
	GO:0046112	nucleobase biosynthetic process	2	0.0318454	1002239237, 1002259218
	GO:0009887	organ morphogenesis	3	0.0359306	1002246622, 1002306903, 1002233666
	GO:0008283	cell proliferation	2	0.0389823	1002246622, 1002279162
	GO:0016570	histone modification	3	0.0445592	1002294524, 1002271029, 1002276303
	GO:0018205	peptidyl-lysine modification	2	0.0466608	1002294524, 1002247970
	GO:0034654	nucleobase-containing compound biosynthetic process	9	0.0469326	11466783, 1002271520, 1002281700, 1002239237, 1002306548, 1002234401, 1002273847, 1002277085, 1002259218
	GO:0009743	response to carbohydrate stimulus	3	0.0492254	1002252959, 1002255235, 1002236984
	GO:0016569	covalent chromatin modification	3	0.0492254	1002294524, 1002271029, 1002276303
